# Supplementary material for: Comparative RNA-seq analysis of Arabidopsis thaliana response to AtPep1 and flg22, reveals the identification of PP2-B13 and ACLP1 as new members in pattern-triggered immunity
Source: PLoS One. 2024 Jun 4;19(6):e0297124. doi: 10.1371/journal.pone.0297124 (PMC11149889; doi:10.1371/journal.pone.0297124)
Supplement: S1 Table — (XLS) [file pone.0297124.s019.xls]

## Sheet: Supporting_S1_Table
Supporting_Table_S1 _Summary of Illumina sequencing data and mapped reads of Arabidopsis thaliana wild-type (Col-0) under BSA, flg22 and AtPep1 treatments.
	treatment
	BSA			flg22			AtPep1
	Repeat 1	Repeat 2	Repeat 3	Repeat 1	Repeat 2	Repeat 3		Repeat 1	Repeat 2	Repeat 3
Total clean read	1239300	12961695	14519871	17431550	9827458	14682108		12463709	10905959	12881404
Mapped reads of input	11934302	12646663	14157965	16833273	9581401	14350429		12162285	10620059	12538057
Read mapping rate of input (percent)	0.963	0.976	0.975	0.966	0.975	0.977		0.976	0.974	0.973
Unmapped reads	210314	227871	273224	310845	170924	25657		22303	189382	222259
Unmapped reads (percent)	0.018	0.018	0.019	0.018	0.018	0.018		0.018	0.018	0.018
