# Supplementary material for: Comparative RNA-seq analysis of Arabidopsis thaliana response to AtPep1 and flg22, reveals the identification of PP2-B13 and ACLP1 as new members in pattern-triggered immunity
Source: PLoS One. 2024 Jun 4;19(6):e0297124. doi: 10.1371/journal.pone.0297124 (PMC11149889; doi:10.1371/journal.pone.0297124)
Supplement: S3 Table — (XLS) [file pone.0297124.s021.xls]

## Sheet: Supporting_S3_Table
Supporting_Table_S3_List of the oligonucleotide primers which were used in this study.
Name of primer	Purpose	DNA sequence (5’-to-3’)
SALK_144757.54.50_LP1	Genotyping	TCAATCTCCAACCACCCGTC
SALK_144757.54.50_RP1	Genotyping	GGTCAGCAGAAATATGCCAATGATCACT
SALK_68692.47.55_LP1	Genotyping	GAGACCGACGAGTTAAAACTAG
SALK_68692.47.55_RP1	Genotyping	TAAACCAAAATTCATACGTCTCAAG
SALK_LBa1	Genotyping	TGGTTCACGTAGTGGGCCATCG
SALK_RB	Genotyping	TCATGCGAAACGATCCAG
SALK_LB2	Genotyping	GCGTGGACCGCTTGCTGCAACT
SAIL-Pdap101_LB1	Genotyping	GCCTTTTCAGAAATGGATAAATAGCCTTGCTTCC
PP2-B13_RT_fw	RT-PCR	CCAGCCGATGCATTTTCGTCATC
PP2-B13_RT_rw	RT-PCR	TCTTCTCGGTTCCCGTAAAATAGCC
ACLP1_RT_fw	RT-PCR	TCGGATCCTGGGTCACTTGTATCAG
ACLP1_RT_rw	RT-PCR	AGCACTCCGGTTTGGTAAATCATGC
ACTIN2_RT_fw	RT-PCR	AGTGTCTGGATCGGTGGTTC
ACTIN2_RT_rw	RT-PCR	CCCCAGCTTTTTAAGCCTTT
PP2-B13 (AT1G56240)_qRT_fw	gene expression	CGTGACACAGACTAAATAATAGATC
PP2-B13 (AT1G56240)_qRT_rw	gene expression	CCTCTGAAATAGGGATCAAGATG
ACLP1 (AT1G69900)_qRT_fw	gene expression	GGAATATTTCCATCGCCGATAC
ACLP1 (AT1G69900)_qRT_rw	gene expression	GATCCTGGGTCACTTGTATCAG
UBQ10 (AT4G05320)_qRT_fw	gene expression	GGCCTTGTATAATCCCTGATGAATAAG
UBQ10 (AT4G05320)_qRT_rw	gene expression	AAAGAGATAACAGGAACGGAAACATAG
AT5G11140_qRT_fw	gene expression	CCACTCTTCAAAGCATTTTCGA
AT5G11140_qRT_rw	gene expression	GGATCTTTGCCGTTTCTATGTC
AT2G32200_qRT_fw	gene expression	CAAAACCAATATGCAGGAGCTT
AT2G32200_qRT_rw	gene expression	GACAGCCTTTCAAGAATCCATC
AT1G05675_qRT_fw	gene expression	CATAGTTATGGTTTGAGCGGTG
AT1G05675_qRT_rw	gene expression	AATCATTCGCATTCAGAATCGG
AT1G65385_qRT_fw	gene expression	CCCATATCAAGAGCACAACCG
AT1G65385_qRT_rw	gene expression	CGTTTTGAATCAAGTGGGAGTAC
AT4G18195_qRT_fw	gene expression	TCCATGATAAAATGAACGCGTC
AT4G18195_qRT_rw	gene expression	TCAACTTCTTTTCGTCGAGGTA
AT5G36925_qRT_fw	gene expression	GAGCTCCACATGATCCTGATG
AT5G36925_qRT_rw	gene expression	TCACATGTTCTTTTGCTAAGTCTTC
AT1G61470_qRT_fw	gene expression	AGGAATCACTAAAACCTGGGAG
AT1G61470_qRT_rw	gene expression	CGTAAGAGCCTTGAAAAGTCAC
AT4G23215_qRT_fw	gene expression	CCAGCTATCATACGACTTGTCAAG
AT4G23215_qRT_rw	gene expression	GGATTCTTTGTATGGTACGTTACTC
AT5G09876_qRT_fw	gene expression	GATCCAATCAACGAAGAACGAG
AT5G09876_qRT_rw	gene expression	TGTAAATGCTCTCAATGGTCCT
AT1G59865_qRT_fw	gene expression	CAGCAGATCATCAAGAGCTCTA
AT1G59865_qRT_rw	gene expression	CCAACACCAATGTGAACTAGTC
AT2G35658_qRT_fw	gene expression	AATTAAAACCTCCGCAGATTCG
AT2G35658_qRT_rw	gene expression	CAGAGAATGAGTACGATCGGAA
AT1G24145_qRT_fw	gene expression	AGAAACTTGGAAGAAAATGGGC
AT1G24145_qRT_rw	gene expression	GGATGAATGTTTACATCGGGTG
AT3G07195_qRT_fw	gene expression	AAGAGAGAAACGAAGGTGTCAT
AT3G07195_qRT_rw	gene expression	GATCATGTTGACTGTTGATGGG
AT1G18300_qRT_fw	gene expression	CAAGTTCTTCTTGTCAGTGCTC
AT1G18300_qRT_rw	gene expression	CATTTCCCAAGCTTTTCTTCGA
AT2G24165_qRT_fw	gene expression	CACGCATTGGAGCTCTATCTAG
AT2G24165_qRT_rw	gene expression	CCTCTATATCCTTGATCTTTCCTAC
AT2G27389_qRT_fw	gene expression	GATTCATACGCAAATCCAAGCC
AT2G27389_qRT_rw	gene expression	GGCATCGTTTCTACCGTTAAAT
AT4G39580_qRT_fw	gene expression	GTCGGACATGGGTTTCATATTG
AT4G39580_qRT_rw	gene expression	AAACTTGATTAGCCGTTCCAAC
AT1G30755_qRT_fw	gene expression	ATCTCTCTGGTGTTACATCGTC
AT1G30755_qRT_rw	gene expression	AACTTCTTGACTTCCTCGGAAT
AT4G26410_qRT_fw	gene expression	GAGCGAAGAGGCACAATTC
AT4G26410_qRT_rw	gene expression	CTCTGCTAAAGCCGTCCT
AT2G37620_qRT_fw	gene expression	GGCGATGAAGCTCAATCCAAACG
AT2G37620_qRT_rw	gene expression	GGTCACGACCAGCAAGATCAAGACG
PR1 (AT2G14610) _qRT_fw	gene expression	TCTTCCCTCGAAAGCTCAAG
PR1 (AT2G14610)_qRT_rw	gene expression	AAGGCCCACCAGAGTGTATG
VSP1 (AT5G24780)_qRT_fw	gene expression	ACCTCTTGGAACTCGGGATT
VSP1 (AT5G24780)_qRT_rw	gene expression	ACCACTTGCGTCAACTTCG
PDF1.2 (AT5G44420)_qRT_fw	gene expression	ATGGCTAAGTTTGCTTCCA
PDF1.2(AT5G44420)_qRT_rw	gene expression	TTAACATGGGACGTAACAGATAC
