# Supplementary material for: Comparative RNA-seq analysis of Arabidopsis thaliana response to AtPep1 and flg22, reveals the identification of PP2-B13 and ACLP1 as new members in pattern-triggered immunity
Source: PLoS One. 2024 Jun 4;19(6):e0297124. doi: 10.1371/journal.pone.0297124 (PMC11149889; doi:10.1371/journal.pone.0297124)
Supplement: S4 Table — (XLS) [file pone.0297124.s022.xls]

## Sheet: Supporting_S4_Table
Supporting_Table _S4_List of all up-regulated genes in response to flg22 treatment
	Acc.	baseMean	baseMeanA	baseMeanB	foldChange upon flg22 perception	log2FoldChange	pval	padj
8069	AT1G01010	121.051	131.321	110.78	0.843579	-0.245404	0.196322	0.472127	ANAC001 (Arabidopsis NAC domain containing protein 1); transcription factor; similar to ANAC069 (Arabidopsis NAC domain containing protein 69), transcription factor [Arabidopsis thaliana] (TAIR:AT4G01550.1); similar to unnamed protein product [Vitis vinif
12666	AT1G01020	116.977	128.649	105.306	0.818551	-0.288855	0.0983031	0.310114	ARV1; similar to ARV2 [Arabidopsis thaliana] (TAIR:AT4G01510.1); similar to Os03g0784300 [Oryza sativa (japonica cultivar-group)] (GB:NP_001051472.1); similar to hypothetical protein [Oryza sativa] (GB:AAK72888.1); similar to hypothetical protein OsI_0133
14873	AT1G01030	24.1138	25.7868	22.4407	0.870243	-0.20051	0.400253	0.687927	NGA3 (NGATHA3); transcription factor; similar to NGA1 (NGATHA1), transcription factor [Arabidopsis thaliana] (TAIR:AT2G46870.1); similar to AT1G01030 [Arabidopsis lyrata subsp. petraea] (GB:AAT72472.1); contains InterPro domain Transcriptional factor B3;
4631	AT1G01040,2	470.523	505.629	435.416	0.861138	-0.215684	0.115063	0.342428	#N/A
13290	AT1G01046	4.29389	4.58399	4.00378	0.873427	-0.19524	0.966105	1	#N/A
18087	AT1G01050	1067.49	1058.19	1076.79	1.01758	0.0251401	0.802646	0.943486	Encodes a soluble protein with inorganic pyrophosphatase activity that is highly specific for Mg-inorganic pyrophosphate.
7413	AT1G01060	1147.35	1019.51	1275.2	1.2508	0.322846	0.215373	0.496408	myb-related putative transcription factor involved in circadian rhythm along with another myb transcription factor CCA1
8197	AT1G01070	52.9521	55.1079	50.7964	0.921763	-0.117532	0.612237	0.841682	nodulin MtN21 family protein; similar to nodulin MtN21 family protein [Arabidopsis thaliana] (TAIR:AT1G11460.1); similar to unnamed protein product [Vitis vinifera] (GB:CAO62855.1); contains InterPro domain Protein of unknown function DUF6, transmembrane;
10443	AT1G01080,2	1028.25	954.428	1102.08	1.1547	0.207515	0.0912043	0.296328	#N/A
17215	AT1G01090	2437.69	2440.89	2434.5	0.997381	-0.00378323	0.871069	0.971002	pyruvate dehydrogenase E1 alpha subunit
4856	AT1G01100	1661.98	1717.18	1606.78	0.935712	-0.0958635	0.497489	0.766006	60S acidic ribosomal protein P1 (RPP1A); Identical to 60S acidic ribosomal protein P1-1 (RPP1A) [Arabidopsis Thaliana] (GB:Q8LCW9;GB:Q9MAM5); similar to 60S acidic ribosomal protein P1 (RPP1C) [Arabidopsis thaliana] (TAIR:AT5G47700.2); similar to 60S acid
16420	AT1G01110,2	30.0049	24.0404	35.9695	1.49621	0.581316	0.0606326	0.2257	#N/A
10916	AT1G01120	710.636	580.12	841.152	1.44996	0.536015	3.31e-05	0.000350216	Encodes a condensing enzyme (3-ketoacyl-CoA synthase) which is involved in the critical fatty acid elongation process in wax biosynthesis.
8536	AT1G01130	10.0639	8.05734	12.0705	1.49808	0.583113	0.241752	0.527709	similar to unknown protein [Arabidopsis thaliana] (TAIR:AT5G47170.1); contains domain CALCIUM/CALMODULIN-DEPENDENT PROTEIN KINASE-RELATED (PTHR22982); contains domain CBL-INTERACTING PROTEIN KINASE-RELATED (PTHR22982:SF45)
20258	AT1G01140,3	823.987	706.541	941.432	1.33245	0.414084	0.00525191	0.0342935	#N/A
4951	AT1G01160,2	208.376	183.963	232.788	1.26541	0.339603	0.0301281	0.135984	#N/A
2616	AT1G01170	452.201	414.971	489.431	1.17944	0.238096	0.059235	0.221813	ozone-responsive stress-related protein, putative; similar to ATOZI1 (ARABIDOPSIS THALIANA OZONE-INDUCED PROTEIN 1) [Arabidopsis thaliana] (TAIR:AT4G00860.1); similar to unknown [Populus trichocarpa] (GB:ABK93193.1); contains InterPro domain Protein of un
21392	AT1G01180	95.5608	65.7239	125.398	1.90795	0.932021	1.66e-05	0.000181782	similar to unknown protein [Arabidopsis thaliana] (TAIR:AT5G19270.1); similar to hypothetical protein DshiDRAFT_0470 [Dinoroseobacter shibae DFL 12] (GB:ZP_01587119.1); similar to Os09g0518900 [Oryza sativa (japonica cultivar-group)] (GB:NP_001063691.1);
6220	AT1G01190	30.159	38.626	21.692	0.56159	-0.832412	0.0202395	0.101041	member of CYP78A
2505	AT1G01200	20.2239	23.8517	16.5962	0.695807	-0.523241	0.221214	0.503908	AtRABA3 (Arabidopsis Rab GTPase homolog A3); GTP binding; similar to SMG1 (SMALL MOLECULAR WEIGHT G-PROTEIN 1), GTP binding [Arabidopsis thaliana] (TAIR:AT5G47960.1); similar to unnamed protein product [Vitis vinifera] (GB:CAO24288.1); contains InterPro d
13967	AT1G01210	56.2813	60.8766	51.6861	0.849031	-0.236112	0.290409	0.581772	DNA-directed RNA polymerase III family protein; similar to DNA-directed RNA polymerase III family protein [Arabidopsis thaliana] (TAIR:AT4G07950.1); similar to Os02g0672700 [Oryza sativa (japonica cultivar-group)] (GB:NP_001047708.1); similar to hypotheti
7396	AT1G01220	435.673	450.305	421.04	0.935012	-0.0969425	0.420717	0.705839	GHMP kinase-related; similar to hypothetical protein OsI_009504 [Oryza sativa (indica cultivar-group)] (GB:EAY88271.1); similar to hypothetical protein [Vitis vinifera] (GB:CAN66976.1); similar to hypothetical protein OsJ_008832 [Oryza sativa (japonica cu
11288	AT1G01225	38.2181	33.7448	42.6913	1.26512	0.339278	0.281637	0.572347	NC domain-containing protein-related; similar to unknown protein [Arabidopsis thaliana] (TAIR:AT4G00905.1); similar to hypothetical protein [Vitis vinifera] (GB:CAN66977.1); contains InterPro domain NC (InterPro:IPR007053)
261	AT1G01230	240.168	232.719	247.617	1.06402	0.0895227	0.553974	0.804747	ORMDL family protein; similar to ORMDL family protein [Arabidopsis thaliana] (TAIR:AT5G42000.1); similar to unknown [Populus trichocarpa] (GB:ABK92655.1); contains InterPro domain ORMDL; (InterPro:IPR007203)
18410	AT1G01240	81.51	84.3907	78.6292	0.931729	-0.102017	0.744807	0.914706	similar to unknown protein [Arabidopsis thaliana] (TAIR:AT2G46550.1); similar to Os09g0363500 [Oryza sativa (japonica cultivar-group)] (GB:NP_001062992.1); similar to Os08g0400300 [Oryza sativa (japonica cultivar-group)] (GB:NP_001061754.1); similar to hy
11271	AT1G01250	10.1916	8.22522	12.158	1.47813	0.563773	0.306378	0.59816	encodes a member of the DREB subfamily A-4 of ERF/AP2 transcription factor family. The protein contains one AP2 domain. There are 17 members in this subfamily including TINY.
21834	AT1G01260	310.97	201.025	420.915	2.09384	1.06615	2.64e-14	5.06e-13	basic helix-loop-helix (bHLH) family protein; similar to basic helix-loop-helix (bHLH) family protein [Arabidopsis thaliana] (TAIR:AT2G46510.1); similar to Myc2 bHLH protein [Vitis vinifera] (GB:ABR23669.1); contains InterPro domain Basic helix-loop-helix
14500	AT1G01290	109.056	118.146	99.9658	0.846118	-0.24107	0.204417	0.482301	COFACTOR OF NITRATE REDUCTASE AND XANTHINE DEHYDROGENASE 3. Encodes a protein involved in molybdenum cofactor biosynthesis. Homologous to E.coli MoaC. Expression is low in all tissues examined, except in roots. Appears to have targeting signals for chloro
14335	AT1G01300	636.887	633.261	640.514	1.01145	0.0164301	0.902043	0.985	aspartyl protease family protein; similar to aspartyl protease family protein [Arabidopsis thaliana] (TAIR:AT3G61820.1); similar to hypothetical protein [Vitis vinifera] (GB:CAN64659.1); contains InterPro domain Peptidase aspartic, catalytic; (InterPro:IP
19051	AT1G01320	7982.95	8020.69	7945.21	0.99059	-0.0136394	0.904813	0.986114	tetratricopeptide repeat (TPR)-containing protein; similar to binding [Arabidopsis thaliana] (TAIR:AT4G28080.1); similar to binding [Arabidopsis thaliana] (TAIR:AT1G15290.1); similar to putative tetratricopeptide repeat(TPR)-containing protein [Oryza sati
8709	AT1G01340,2	331.345	152.724	509.966	3.33914	1.73948	3.64e-33	1.2e-31	#N/A
4634	AT1G01350	279.097	261.533	296.661	1.13431	0.181821	0.225148	0.508528	nucleic acid binding; similar to zinc finger (CCCH-type/C3HC4-type RING finger) family protein [Arabidopsis thaliana] (TAIR:AT5G06420.1); similar to zinc finger (CCCH-type/C3HC4-type RING finger) family protein [Arabidopsis thaliana] (TAIR:AT5G06420.2); s
19408	AT1G01360	104.489	96.8766	112.102	1.15716	0.210587	0.192648	0.467077	similar to unknown protein [Arabidopsis thaliana] (TAIR:AT4G01026.1); similar to CAPIP1 [Capsicum annuum] (GB:AAT35532.1); contains domain Bet v1-like (SSF55961); contains domain no description (G3D.3.30.530.20)
16374	AT1G01370	42.6186	40.2333	45.0039	1.11857	0.161661	0.63157	0.853727	Encodes a centromere-identifying protein histone H3 variant. Localized at centromeres in both mitotic and meiotic cells.
2110	AT1G01380	9.74743	11.0522	8.44264	0.763886	-0.388571	0.504047	0.770325	ETC1 is involved in trichome and root hair patterning in Arabidopsis.
20269	AT1G01390	20.846	18.8969	22.7951	1.20629	0.270576	0.453339	0.732964	UDP-glucoronosyl/UDP-glucosyl transferase family protein; similar to GT72B1, UDP-glucosyltransferase/ UDP-glycosyltransferase/ transferase, transferring glycosyl groups [Arabidopsis thaliana] (TAIR:AT4G01070.1); similar to UDP-glucoronosyl/UDP-glucosyl tr
17807	AT1G01420	68.9534	63.55	74.3568	1.17005	0.226572	0.354385	0.647094	UDP-glucoronosyl/UDP-glucosyl transferase family protein; similar to GT72B1, UDP-glucosyltransferase/ UDP-glycosyltransferase/ transferase, transferring glycosyl groups [Arabidopsis thaliana] (TAIR:AT4G01070.1); similar to UDP-glucoronosyl/UDP-glucosyl tr
15341	AT1G01430	616.258	656.231	576.285	0.878174	-0.187422	0.13427	0.377159	similar to unknown protein [Arabidopsis thaliana] (TAIR:AT4G01080.1); similar to unknown protein Cr17 [Brassica napus] (GB:AAX51387.1); contains InterPro domain Protein of unknown function DUF231, plant; (InterPro:IPR004253)
10084	AT1G01440	345.015	242.406	447.624	1.84659	0.884861	2.28e-10	3.68e-09	extra-large G-protein-related; similar to extra-large G-protein-related [Arabidopsis thaliana] (TAIR:AT4G01090.1); similar to unnamed protein product [Vitis vinifera] (GB:CAO65830.1)
2391	AT1G01448	106.691	106.632	106.75	1.0011	0.00158867	0.903624	0.985747	#N/A
5967	AT1G01450	30.1867	29.803	30.5704	1.02575	0.0366779	0.794573	0.939144	#N/A
4658	AT1G01453,2	18.0893	19.1753	17.0033	0.886731	-0.173431	0.630959	0.853363	#N/A
1905	AT1G01470	662.122	595.36	728.884	1.22428	0.291928	0.047733	0.190466	Encodes late-embryogenesis abundant protein whose mRNA levels are induced in response to wounding and light stress. Might be involved in protection against dessication.
16836	AT1G01480	20.6581	14.8746	26.4415	1.77763	0.829955	0.0146981	0.0786164	a member of the 1-aminocyclopropane-1-carboxylate (ACC) synthase (S-adenosyl-L-methionine methylthioadenosine-lyase, EC 4.4.1.14) gene family, isolated from a flower-specific cDNA library.
1981	AT1G01490	655.362	627.519	683.204	1.08874	0.122656	0.305341	0.596773	heavy-metal-associated domain-containing protein; similar to heavy-metal-associated domain-containing protein [Arabidopsis thaliana] (TAIR:AT5G23760.1); similar to Unknown (protein for MGC:78286) [Mus musculus] (GB:AAH71252.1); contains InterPro domain He
12263	AT1G01500	114.888	122.181	107.595	0.880621	-0.183407	0.370131	0.661801	similar to unknown protein [Arabidopsis thaliana] (TAIR:AT1G19400.2); similar to hypothetical protein [Oryza sativa (japonica cultivar-group)] (GB:AAN65010.1); similar to Os03g0775600 [Oryza sativa (japonica cultivar-group)] (GB:NP_001051432.1); contains
11554	AT1G01510	429.927	425.407	434.447	1.02125	0.0303379	0.857004	0.965552	Encodes a homolog of human CtBP. Mutant has longer and thicker leaves than wild type. Involved in controlling polar cell expansion in the leaf width direction.
16242	AT1G01520	8.75675	4.94841	12.5651	2.53922	1.34439	0.0654866	0.238001	myb family transcription factor; similar to myb family transcription factor [Arabidopsis thaliana] (TAIR:AT4G01280.1); similar to unnamed protein product [Vitis vinifera] (GB:CAO39639.1); contains InterPro domain SANT, DNA-binding; (InterPro:IPR001005); c
7148	AT1G01540,2	859.391	763.081	955.701	1.25242	0.324723	0.00931271	0.0549491	#N/A
1840	AT1G01550	2631.97	1617.73	3646.2	2.2539	1.17242	1.65e-23	4.35e-22	BYPASS1, required to prevent constitutive production of a root-derived graft-transmissible signal
9145	AT1G01560,2	739.269	45.5916	1432.95	31.4301	4.97407	1.13e-116	1.5e-114	#N/A
2666	AT1G01570	27.1147	27.5041	26.7253	0.971685	-0.0414398	0.743221	0.91391	fringe-related protein; similar to fringe-related protein [Arabidopsis thaliana] (TAIR:AT4G00300.1); similar to hypothetical protein [Trifolium pratense] (GB:BAE71200.1); contains InterPro domain Protein of unknown function DUF604 (InterPro:IPR006740)
19752	AT1G01580	122.058	75.811	168.306	2.22007	1.15061	0.0750182	0.260406	Encodes the low-iron-inducible ferric chelate reductase responsible for reduction of iron at the root surface. It is likely to be the major Fe(III) chelate reductase in Arabidopsis iron metabolism. Coordinately regulated with IRT1, the major transporter
13664	AT1G01600	117.736	105.401	130.072	1.23407	0.303423	0.0775945	0.266627	Encodes a member of the CYP86A subfamily of cytochrome p450 genes. Expressed significantly at highest level in mature stems and flowers.
21019	AT1G01610	764.209	796.905	731.512	0.917942	-0.123526	0.300474	0.591895	Encodes a protein with glycerol-3-phosphate acyltransferase activity. Involved in cutin assembly. Is functional redundant of GPAT8.
4415	AT1G01620	2064.36	2055.48	2073.24	1.00864	0.0124121	0.968477	1	a member of the plasma membrane intrinsic protein subfamily PIP1. localizes to the plasma membrane and exhibits water transport activity in Xenopus oocyte. expressed ubiquitously and protein level decreases slightly during leaf development.
2056	AT1G01630	683.684	704.188	663.18	0.941766	-0.0865601	0.605823	0.836931	SEC14 cytosolic factor, putative / phosphoglyceride transfer protein, putative; similar to SEC14 cytosolic factor family protein / phosphoglyceride transfer family protein [Arabidopsis thaliana] (TAIR:AT1G14820.3); similar to unknown [Populus trichocarpa]
8356	AT1G01640	48.2988	53.2691	43.3285	0.81339	-0.297982	0.342193	0.635922	speckle-type POZ protein-related; similar to speckle-type POZ protein-related [Arabidopsis thaliana] (TAIR:AT3G56230.1); similar to unnamed protein product [Vitis vinifera] (GB:CAO41466.1); contains InterPro domain BTB/POZ fold; (InterPro:IPR011333); cont
12637	AT1G01650	434.289	407.867	460.711	1.12956	0.175763	0.149579	0.402368	peptidase; similar to protease-associated (PA) domain-containing protein [Arabidopsis thaliana] (TAIR:AT1G63690.2); similar to protease-associated (PA) domain-containing protein [Arabidopsis thaliana] (TAIR:AT1G63690.1); similar to unnamed protein product
20449	AT1G01660	29.7322	29.2477	30.2167	1.03313	0.0470216	1	1	U-box domain-containing protein; similar to protein kinase family protein / U-box domain-containing protein [Arabidopsis thaliana] (TAIR:AT2G45910.1); similar to unnamed protein product [Vitis vinifera] (GB:CAO39621.1); contains InterPro domain Zinc finge
2930	AT1G01670	11.538	10.329	12.747	1.2341	0.303457	0.523622	0.784522	U-box domain-containing protein; similar to U-box domain-containing protein [Arabidopsis thaliana] (TAIR:AT1G01680.1); similar to unknown [Populus trichocarpa] (GB:ABK95716.1); contains InterPro domain Zinc finger, RING/FYVE/PHD-type (InterPro:IPR013083);
11432	AT1G01680	25.8776	13.0505	38.7047	2.96576	1.5684	0.00031212	0.00286145	U-box domain-containing protein; similar to U-box domain-containing protein [Arabidopsis thaliana] (TAIR:AT1G01670.1); similar to Protein kinase; U box [Medicago truncatula] (GB:ABD32822.1); similar to unnamed protein product [Vitis vinifera] (GB:CAO39621
5296	AT1G01690	67.2691	67.3868	67.1515	0.996507	-0.00504796	0.921075	0.993144	similar to PAIR1 protein, putative, expressed [Oryza sativa (japonica cultivar-group)] (GB:ABF93534.1); contains domain PHOSPHATIDYLINOSITOL N-ACETYLGLUCOSAMINYLTRANSFERASE SUBUNIT P (DOWN SYNDROME CRITICAL REGION PROTEIN 5)-RELATED (PTHR21726); contains
16872	AT1G01695	3.0761	2.09966	4.05254	1.9301	0.948674	0.371011	0.662202	#N/A
10365	AT1G01700	10.4905	11.7153	9.26573	0.790912	-0.338411	0.518697	0.78039	Encodes a member of KPP-like gene family, homolog of KPP (kinase partner protein) gene in tomato. Also a member of the RopGEF (guanine nucleotide exchange factor) family, containing the novel PRONE domain (plant-specific Rop nucleotide exchanger), which
14042	AT1G01710	373.427	357.668	389.187	1.08812	0.121842	0.32453	0.616954	acyl-CoA thioesterase family protein; similar to acyl-CoA thioesterase family protein [Arabidopsis thaliana] (TAIR:AT4G00520.2); similar to unnamed protein product [Vitis vinifera] (GB:CAO39602.1); contains InterPro domain RmlC-like jelly roll fold (Inter
655	AT1G01720	282.28	255.368	309.191	1.21076	0.275919	0.0737974	0.257798	belongs to a large family of putative transcriptional activators with NAC domain. Transcript level increases in response to wounding.
6560	AT1G01725	45.4873	43.5725	47.4022	1.08789	0.121537	0.666965	0.87282	unknown protein
10953	AT1G01730	153.156	164.084	142.228	0.866797	-0.206234	0.29904	0.590181	similar to unknown protein [Oryza sativa (japonica cultivar-group)] (GB:BAD28388.1)
14382	AT1G01740	61.8533	59.845	63.8615	1.06712	0.0937164	0.657864	0.86947	protein kinase family protein; similar to protein kinase family protein [Arabidopsis thaliana] (TAIR:AT4G00710.1); similar to unnamed protein product [Vitis vinifera] (GB:CAO39581.1); similar to unnamed protein product [Vitis vinifera] (GB:CAO62818.1); co
13408	AT1G01750	197.728	220.111	175.345	0.79662	-0.328036	0.106984	0.32728	actin-depolymerizing factor, putative; Identical to Actin-depolymerizing factor 10 (ADF10) [Arabidopsis Thaliana] (GB:Q9LQ81); similar to actin-depolymerizing factor, putative [Arabidopsis thaliana] (TAIR:AT4G00680.1); similar to hypothetical protein [Vi
1634	AT1G01760	37.7247	35.2933	40.1562	1.13779	0.18623	0.535398	0.79249	RNA binding / adenosine deaminase; similar to unnamed protein product [Vitis vinifera] (GB:CAO39555.1); contains InterPro domain Adenosine deaminase/editase; (InterPro:IPR002466)
15398	AT1G01770	267.689	266.407	268.97	1.00962	0.0138114	0.986475	1	#N/A
17362	AT1G01780	141.264	141.223	141.306	1.00059	0.00084588	1	1	#N/A
17435	AT1G01790	2153.12	1769.34	2536.9	1.43382	0.519859	0.0125054	0.0693146	K efflux antiporter KEA1
9074	AT1G01800	716.126	723.775	708.477	0.978865	-0.0308188	0.973284	1	short-chain dehydrogenase/reductase (SDR) family protein; similar to short-chain dehydrogenase/reductase (SDR) family protein [Arabidopsis thaliana] (TAIR:AT3G61220.1); similar to unnamed protein product [Vitis vinifera] (GB:CAO39528.1); contains InterPro
574	AT1G01810	3.99607	3.97827	4.01388	1.00895	0.0128564	1	1	unknown protein
8252	AT1G01820	570.599	555.641	585.558	1.05384	0.0756606	0.410473	0.697112	member of the peroxin11 (PEX11) gene family, integral to peroxisome membrane, controls peroxisome proliferation.
11490	AT1G01830,2	176.964	186.759	167.169	0.895104	-0.159872	0.304029	0.595097	#N/A
3241	AT1G01840	9.95366	11.6089	8.2984	0.71483	-0.484329	0.34251	0.636267	unknown protein
2372	AT1G01860	114.459	130.219	98.6986	0.757943	-0.399839	0.0359792	0.155544	dimethyladenosine transferase
23	AT1G01880	27.3827	27.3172	27.4482	1.00479	0.00690058	1	1	DNA repair protein, putative; Identical to Flap endonuclease GEN-like 1 (GEN1) [Arabidopsis Thaliana] (GB:Q9LPD2); similar to unknown protein [Arabidopsis thaliana] (TAIR:AT3G48900.2); similar to unnamed protein product [Vitis vinifera] (GB:CAO24472.1);
8360	AT1G01900	107.274	105.314	109.235	1.03723	0.0527423	0.851427	0.963651	ATSBT1.1; subtilase; similar to ARA12, subtilase [Arabidopsis thaliana] (TAIR:AT5G67360.1); similar to unnamed protein product [Vitis vinifera] (GB:CAO24463.1); similar to unnamed protein product [Vitis vinifera] (GB:CAO24462.1); similar to hypothetical p
20304	AT1G01910	577.088	606.781	547.395	0.90213	-0.148593	0.2699	0.560309	anion-transporting ATPase, putative; similar to anion-transporting ATPase family protein [Arabidopsis thaliana] (TAIR:AT5G60730.1); similar to unnamed protein product [Vitis vinifera] (GB:CAO24465.1); contains InterPro domain Anion-transporting ATPase; (I
7227	AT1G01920	169.238	184.53	153.945	0.834255	-0.26144	0.103094	0.319243	SET domain-containing protein; similar to ribulose-1,5 bisphosphate carboxylase oxygenase large subunit N-methyltransferase, putative [Arabidopsis thaliana] (TAIR:AT1G14030.1); similar to unnamed protein product [Vitis vinifera] (GB:CAO38787.1); contains
8568	AT1G01930	189.697	195.403	183.991	0.941597	-0.0868189	0.670913	0.874941	zinc finger protein-related; similar to unnamed protein product [Vitis vinifera] (GB:CAO24397.1); contains InterPro domain Zinc finger, C2H2-like; (InterPro:IPR015880); contains InterPro domain Ankyrin (InterPro:IPR002110)
3581	AT1G01940	134.337	135.532	133.142	0.982369	-0.0256634	0.818876	0.949821	peptidyl-prolyl cis-trans isomerase cyclophilin-type family protein; similar to peptidyl-prolyl cis-trans isomerase cyclophilin-type family protein [Arabidopsis thaliana] (TAIR:AT5G67530.1); similar to unnamed protein product [Vitis vinifera] (GB:CAO24396
11505	AT1G01950,3	415.47	303.317	527.623	1.73951	0.798681	5.71e-09	8.38e-08	#N/A
2639	AT1G01960	1759.55	1768.66	1750.45	0.989702	-0.0149345	0.93226	0.997614	EDA10 (embryo sac development arrest 10); guanyl-nucleotide exchange factor; similar to guanine nucleotide exchange family protein [Arabidopsis thaliana] (TAIR:AT3G60860.1); similar to guanine nucleotide exchange family protein [Arabidopsis thaliana] (TAI
479	AT1G01970	401.388	409.14	393.635	0.962105	-0.0557336	0.709003	0.894892	pentatricopeptide (PPR) repeat-containing protein; similar to NFD5 (NUCLEAR FUSION DEFECTIVE 5), transcription factor [Arabidopsis thaliana] (TAIR:AT1G19520.1); similar to unnamed protein product [Vitis vinifera] (GB:CAO24489.1); contains InterPro domain
14532	AT1G01990	133.784	129.194	138.374	1.07106	0.0990385	0.549481	0.802574	similar to chloroplast lumen common family protein [Arabidopsis thaliana] (TAIR:AT5G02590.1); similar to conserved hypothetical protein [Medicago truncatula] (GB:ABE79208.1)
5656	AT1G02000	119.04	116.525	121.556	1.04317	0.0609795	0.769621	0.926881	UDP-D-glucuronate 4-epimerase
16938	AT1G02010	81.7028	95.0666	68.339	0.718854	-0.476228	0.0247065	0.117697	member of KEULE Gene Family
9990	AT1G02020	157.005	146.39	167.621	1.14503	0.195387	0.248057	0.534984	nitroreductase family protein; similar to unnamed protein product [Vitis vinifera] (GB:CAO24524.1); contains InterPro domain Nitroreductase; (InterPro:IPR000415)
4469	AT1G02030	2.78117	3.03827	2.52406	0.830754	-0.267506	1	1	zinc finger (C2H2 type) family protein; similar to zinc finger (C2H2 type) family protein [Arabidopsis thaliana] (TAIR:AT3G60580.1); similar to unnamed protein product [Vitis vinifera] (GB:CAO70615.1); contains InterPro domain Zinc finger, C2H2-like; (Int
21553	AT1G02050	53.2138	60.1487	46.2788	0.769407	-0.378181	0.104359	0.32196	chalcone and stilbene synthase family protein; similar to chalcone and stilbene synthase family protein [Arabidopsis thaliana] (TAIR:AT4G00040.1); similar to chalcone synthase family protein [Arabidopsis halleri subsp. gemmifera] (GB:AAZ81862.1); similar
11689	AT1G02060	78.126	81.5837	74.6684	0.915238	-0.127781	0.405082	0.6917	pentatricopeptide (PPR) repeat-containing protein; similar to pentatricopeptide (PPR) repeat-containing protein [Arabidopsis thaliana] (TAIR:AT2G37230.1); similar to unnamed protein product [Vitis vinifera] (GB:CAO45290.1); similar to hypothetical protein
2597	AT1G02065	9.08982	9.02185	9.15779	1.01507	0.0215768	0.879561	0.974401	Encodes an SBP-box gene, a member of the SPL gene family. Mutants are affected in micro- and megasporogenesis, trichome formation on sepals, and stamen filament elongation.
459	AT1G02080	2085.42	2104.09	2066.75	0.982252	-0.0258355	0.768893	0.926686	transcriptional regulator-related; similar to transcriptional regulator, putative, expressed [Oryza sativa (japonica cultivar-group)] (GB:AAP54975.2); similar to unnamed protein product [Vitis vinifera] (GB:CAO70605.1); similar to putative transcription r
1266	AT1G02090	347.53	357.157	337.902	0.946088	-0.0799534	0.551325	0.803692	encodes a phosphoprotein that is a subunit of the COP9 signalosome. Mutants exhibit constitutive photomorphogenic phenotype.
17052	AT1G02100,3	288.277	281.915	294.639	1.04513	0.0636882	0.571137	0.816114	#N/A
19595	AT1G02110	212.943	198.978	226.907	1.14037	0.189497	0.223393	0.506718	proline-rich family protein; similar to DNA binding [Arabidopsis thaliana] (TAIR:AT3G60320.1); similar to hypothetical protein [Vitis vinifera] (GB:CAN79228.1); contains InterPro domain Protein of unknown function DUF632 (InterPro:IPR006867); contains Int
9926	AT1G02120	716.087	687.396	744.778	1.08348	0.11567	0.299981	0.591392	VAD1 (VASCULAR ASSOCIATED DEATH1); similar to C2 domain-containing protein / GRAM domain-containing protein [Arabidopsis thaliana] (TAIR:AT3G59660.1); similar to unnamed protein product [Vitis vinifera] (GB:CAO70534.1); contains InterPro domain GRAM (Inte
11076	AT1G02130	372.138	369.559	374.717	1.01396	0.0199989	0.8513	0.963602	Belongs to the Rab1 GTPase subfamily. This small GTP-binding protein is required in ER to Golgi transportation.
1755	AT1G02140	932.825	935.01	930.64	0.995326	-0.00675911	0.995745	1	HAP1/MAGO/MEE63 (MATERNAL EFFECT EMBRYO ARREST 63); protein binding; Identical to Protein mago nashi homolog [Arabidopsis Thaliana] (GB:O23676); similar to unknown [Populus trichocarpa] (GB:ABK93059.1); similar to mago nashi-like protein 1 [Physalis pubes
18330	AT1G02145,3	246.414	246.699	246.129	0.997687	-0.0033405	0.91386	0.990225	#N/A
5696	AT1G02150	1392.76	1463.42	1322.1	0.903429	-0.146517	0.234103	0.518326	pentatricopeptide (PPR) repeat-containing protein; similar to pentatricopeptide (PPR) repeat-containing protein [Arabidopsis thaliana] (TAIR:AT4G02820.1); similar to unnamed protein product [Vitis vinifera] (GB:CAO70507.1); contains InterPro domain Tetrat
4910	AT1G02160,2	93.9106	99.1673	88.6539	0.893983	-0.16168	0.674325	0.876451	#N/A
5774	AT1G02170	490.053	322.539	657.567	2.03872	1.02767	3.97e-15	7.89e-14	Metacaspase AtMCP1b. Arginine/lysine-specific cysteine protease activity. Induces apoptosis in yeast. Contains Pfam profile PF00656: ICE-like protease (caspase) p20 domain
17018	AT1G02180	40.2429	38.6575	41.8283	1.08202	0.113729	0.634778	0.855379	ferredoxin-related; similar to unnamed protein product [Vitis vinifera] (GB:CAO70470.1); contains InterPro domain SCP-like extracellular (InterPro:IPR014044)
4454	AT1G02205,3	127.794	87.2411	168.347	1.92967	0.948355	0.000402216	0.00360322	#N/A
14336	AT1G02220	108.023	110.829	105.216	0.949355	-0.0749799	0.819578	0.949918	ANAC003 (Arabidopsis NAC domain containing protein 3); transcription factor; similar to ANAC048 (Arabidopsis NAC domain containing protein 48), transcription factor [Arabidopsis thaliana] (TAIR:AT3G04420.1); similar to hypothetical protein [Vitis vinifera
5115	AT1G02230	15.8451	16.991	14.6992	0.865114	-0.209037	0.891847	0.980248	ANAC004 (Arabidopsis NAC domain containing protein 4); transcription factor; similar to ANAC005 (Arabidopsis NAC domain containing protein 5), transcription factor [Arabidopsis thaliana] (TAIR:AT1G02250.1); similar to hypothetical protein [Vitis vinifera]
7128	AT1G02260	211.079	199.187	222.972	1.11941	0.162735	0.27876	0.569376	transmembrane protein, putative; similar to transporter, putative [Medicago truncatula] (GB:ABE87631.1); similar to unnamed protein product [Vitis vinifera] (GB:CAO49450.1); contains InterPro domain Divalent ion symporter; (InterPro:IPR004680)
7290	AT1G02270	258.189	219.575	296.802	1.35171	0.434787	0.00437083	0.0292816	endonuclease/exonuclease/phosphatase family protein / calcium-binding EF hand family protein; Identical to Uncharacterized calcium-binding protein At1g02270 [Arabidopsis Thaliana] (GB:O81916;GB:Q940T7); similar to calcium-binding EF hand family protein [A
19685	AT1G02280	1218.11	1189.05	1247.17	1.04887	0.0688421	0.653673	0.866646	Encodes a GTP-binding GTP-ase. Component of the chloroplast protein import machinery. Required for import of POR B into plastids. Toc33 phosphorylation may not play an important role in vivo.
2720	AT1G02290	91.0537	101.216	80.8917	0.799201	-0.323369	0.110377	0.333728	similar to unknown protein [Arabidopsis thaliana] (TAIR:AT3G45830.1); similar to Os08g0500500 [Oryza sativa (japonica cultivar-group)] (GB:NP_001062157.1); similar to unknow protein [Oryza sativa (japonica cultivar-group)] (GB:AAV44209.1)
10108	AT1G02300	113.191	123.377	103.005	0.834884	-0.260353	0.136195	0.380376	cathepsin B-like cysteine protease, putative; similar to cathepsin B-like cysteine protease, putative [Arabidopsis thaliana] (TAIR:AT1G02305.1); similar to Peptidase C1A, papain; Somatotropin hormone; Peptidase C1, propeptide [Medicago truncatula] (GB:ABD
2108	AT1G02305	1197.83	1251.41	1144.25	0.914367	-0.129155	0.346353	0.639356	cathepsin B-like cysteine protease, putative; similar to cathepsin B-like cysteine protease, putative [Arabidopsis thaliana] (TAIR:AT1G02300.1); similar to Peptidase C1A, papain; Somatotropin hormone; Peptidase C1, propeptide [Medicago truncatula] (GB:ABD
7214	AT1G02310	23.8695	25.0386	22.7003	0.906613	-0.141441	0.676875	0.87809	glycosyl hydrolase family protein 5 / cellulase family protein / (1-4)-beta-mannan endohydrolase, putative; Identical to Mannan endo-1,4-beta-mannosidase 1 precursor (MAN1) [Arabidopsis Thaliana] (GB:Q9FZ29); similar to (1-4)-beta-mannan endohydrolase, p
12643	AT1G02330	248.887	279.232	218.541	0.782651	-0.353558	0.0145926	0.078238	similar to unknown protein [Arabidopsis thaliana] (TAIR:AT3G28770.1); similar to unnamed protein product [Tetraodon nigroviridis] (GB:CAF90174.1); similar to Os03g0374100 [Oryza sativa (japonica cultivar-group)] (GB:NP_001050211.1); contains InterPro doma
20903	AT1G02335	103.227	98.7791	107.675	1.09005	0.1244	0.517539	0.780095	GL22 (GERMIN-LIKE PROTEIN SUBFAMILY 2 MEMBER 2 PRECURSOR.); manganese ion binding / metal ion binding / nutrient reservoir; Identical to Germin-like protein subfamily 2 member 2 precursor [Arabidopsis Thaliana] (GB:Q9FZ27;GB:Q67YR3); similar to GLP10 (GER
17569	AT1G02340	20.6224	18.0919	23.1529	1.27974	0.355849	0.322303	0.614719	Encodes a light-inducible, nuclear bHLH protein involved in phytochrome signaling. Mutants exhibit a long-hypocotyl phenotype only under far-red light but not under red light and are defective in other phytochrome A-related responses. Mutants also show bl
111	AT1G02350	4.38365	4.88961	3.8777	0.793048	-0.33452	0.860223	0.966987	protoporphyrinogen oxidase-related
18354	AT1G02360	501.789	97.3066	906.271	9.31355	3.21933	5.11e-77	3.69e-75	chitinase, putative; similar to chitinase, putative [Arabidopsis thaliana] (TAIR:AT4G01700.1); similar to chitinase precursor [Petroselinum crispum] (GB:AAD54936.1); similar to chitinase precursor [Petroselinum crispum] (GB:AAD54935.1); contains InterPro
15188	AT1G02370	83.5027	98.7211	68.2842	0.691688	-0.531808	0.0199632	0.0999341	pentatricopeptide (PPR) repeat-containing protein; similar to pentatricopeptide (PPR) repeat-containing protein [Arabidopsis thaliana] (TAIR:AT4G01990.1); similar to unnamed protein product [Vitis vinifera] (GB:CAO40131.1); contains InterPro domain Pentat
18323	AT1G02380	41.7405	47.2969	36.184	0.765039	-0.386394	0.112039	0.33667	similar to unknown protein [Arabidopsis thaliana] (TAIR:AT4G01960.1); similar to hypothetical protein MtrDRAFT_AC153352g19v1 [Medicago truncatula] (GB:ABE87668.1)
20816	AT1G02390	42.3849	14.2255	70.5444	4.95902	2.31005	8.58e-15	1.67e-13	Encodes a member of a family of proteins with glycerol-3-phosphate acyltransferase activity.
9528	AT1G02400	577.216	151.497	1002.93	6.62015	2.72686	3.35e-81	2.56e-79	Encodes a gibberellin 2-oxidase.
10184	AT1G02410	275.671	242.608	308.734	1.27256	0.347738	0.010803	0.0618126	cytochrome c oxidase assembly protein CtaG / Cox11 family; similar to unnamed protein product [Vitis vinifera] (GB:CAO62202.1); contains InterPro domain Cytochrome c oxidase assembly protein CtaG/Cox11; (InterPro:IPR007533)
21377	AT1G02420	44.9949	43.3136	46.6763	1.07764	0.107872	0.701831	0.891787	pentatricopeptide (PPR) repeat-containing protein; similar to pentatricopeptide (PPR) repeat-containing protein [Arabidopsis thaliana] (TAIR:AT3G61360.1); similar to pentatricopeptide (PPR) repeat-containing protein [Arabidopsis thaliana] (TAIR:AT1G71060.
10609	AT1G02430	10.2746	9.85276	10.6964	1.08562	0.118522	0.779561	0.93191	A member of ARF GTPase family. A thaliana has 21 members of this family, known to be essential for vesicle coating and uncoating and functions in GTP-binding. Gene encoding ADP-ribosylation factor and similar to other ARFs and ARF-like proteins.
11777	AT1G02450	9.80018	5.74917	13.8512	2.40925	1.26858	0.163265	0.424101	NIMIN1 modulates PR gene expression according the following model: NPR1 forms a ternary complex with NIMIN1 and TGA factors upon SAR induction that binds to a positive regulatory cis-element of the PR-1 promoter, termed LS7. This leads to PR-1 gene induc
7655	AT1G02460	16.6504	20.3118	12.9891	0.639486	-0.645016	0.110409	0.33378	glycoside hydrolase family 28 protein / polygalacturonase (pectinase) family protein; similar to glycoside hydrolase family 28 protein / polygalacturonase (pectinase) family protein [Arabidopsis thaliana] (TAIR:AT4G01890.1); similar to unnamed protein pro
1874	AT1G02470,2	34.9002	30.6619	39.1385	1.27645	0.352141	0.186349	0.457507	#N/A
91	AT1G02475	600.138	551.184	649.091	1.17763	0.235889	0.0677857	0.243377	similar to unknown protein [Arabidopsis thaliana] (TAIR:AT4G01883.1); similar to Streptomyces cyclase/dehydrase [Medicago truncatula] (GB:ABE82400.1); contains InterPro domain Streptomyces cyclase/dehydrase; (InterPro:IPR005031)
17026	AT1G02500	3644.41	3738.87	3549.96	0.949475	-0.0747974	0.556167	0.806175	encodes a S-adenosylmethionine synthetase. SAM1 is regulated by protein S-nitrosylation. The covalent binding of nitric oxide (NO) to the Cys114 residue inhibits the enzyme activity.
9299	AT1G02520	82.413	83.4058	81.4202	0.976194	-0.0347605	0.738276	0.911462	PGP11 (P-GLYCOPROTEIN 11); ATPase, coupled to transmembrane movement of substances; Identical to Multidrug resistance protein 8 (MDR8) [Arabidopsis Thaliana] (GB:Q9FWX7); similar to PGP5 (P-GLYCOPROTEIN 5), ATPase, coupled to transmembrane movement of su
16209	AT1G02530	3.17051	1.57299	4.76803	3.03119	1.59988	0.102019	0.317174	PGP12 (P-GLYCOPROTEIN 12); ATPase, coupled to transmembrane movement of substances; Identical to Multidrug resistance protein 16 (MDR16) [Arabidopsis Thaliana] (GB:Q9FWX8); similar to PGP11 (P-GLYCOPROTEIN 11), ATPase, coupled to transmembrane movement o
21055	AT1G02560	3705.97	3528.84	3883.1	1.10039	0.138015	0.266259	0.556002	One of several nuclear-encoded ClpPs (caseinolytic protease). Contains a highly conserved catalytic triad of Ser-type proteases (Ser-His-Asp). The name reflects nomenclature described in Adam et. al (2001).
5733	AT1G02570	13.8668	16.2733	11.4603	0.704237	-0.505868	0.375651	0.666523	similar to unknown protein [Arabidopsis thaliana] (TAIR:AT2G47360.1)
8242	AT1G02575	5.30419	4.91136	5.69702	1.15997	0.214083	0.894216	0.981578	#N/A
20439	AT1G02610	61.3397	56.4992	66.1801	1.17135	0.228168	0.232068	0.515912	zinc finger (C3HC4-type RING finger) family protein; similar to PIT1 (PITCHOUN 1), protein binding / zinc ion binding [Arabidopsis thaliana] (TAIR:AT4G02075.1); similar to unnamed protein product [Vitis vinifera] (GB:CAO40102.1); contains InterPro domain
518	AT1G02640	291.076	272.163	309.988	1.13898	0.187739	0.298877	0.589912	encodes a protein similar to a beta-xylosidase located in the extracellular matrix. This is a member of glycosyl hydrolase family 3 and has six other closely related members.
21220	AT1G02650	20.2406	17.6757	22.8056	1.29022	0.367619	0.291477	0.582795	DNAJ heat shock N-terminal domain-containing protein; similar to DNAJ heat shock N-terminal domain-containing protein [Arabidopsis thaliana] (TAIR:AT4G02100.1); similar to unnamed protein product [Vitis vinifera] (GB:CAO40097.1); contains InterPro domain
16189	AT1G02660	726.466	331.127	1121.8	3.38783	1.76036	8.51e-18	1.87e-16	lipase class 3 family protein; similar to lipase class 3 family protein [Arabidopsis thaliana] (TAIR:AT3G62590.1); similar to hypothetical protein [Vitis vinifera] (GB:CAN73724.1); similar to unnamed protein product [Vitis vinifera] (GB:CAO40092.1); conta
1515	AT1G02670	21.3262	15.2718	27.3806	1.79289	0.842284	0.0186199	0.094919	DNA repair protein, putative; similar to SNF2 domain-containing protein / helicase domain-containing protein / RING finger domain-containing protein [Arabidopsis thaliana] (TAIR:AT1G05120.1); similar to unnamed protein product [Vitis vinifera] (GB:CAO2401
16516	AT1G02680	88.9873	85.7894	92.1852	1.07455	0.103736	0.728347	0.905866	TAF13 (TBP-ASSOCIATED FACTOR 13); RNA polymerase II transcription factor; similar to hypothetical protein OsI_001715 [Oryza sativa (indica cultivar-group)] (GB:EAY73868.1); contains InterPro domain Histone-fold; (InterPro:IPR009072); contains InterPro dom
14479	AT1G02690,2	200.933	210.158	191.708	0.912209	-0.132564	0.292016	0.583281	#N/A
18478	AT1G02700	7.81084	7.95102	7.67067	0.96474	-0.0517874	0.904044	0.985952	similar to unknown protein [Arabidopsis thaliana] (TAIR:AT4G02140.1); similar to hypothetical protein MtrDRAFT_AC145329g27v1 [Medicago truncatula] (GB:ABE91001.1)
3172	AT1G02710	11.723	12.1013	11.3446	0.937471	-0.0931539	0.9745	1	glycine-rich protein
7426	AT1G02720	129.33	129.652	129.007	0.995028	-0.00719166	0.706063	0.89381	Encodes a protein with putative galacturonosyltransferase activity.
11400	AT1G02730	783.156	813.407	752.906	0.925621	-0.111506	0.31553	0.60771	Encodes a gene similar to cellulose synthase. Knock-out mutant has reduced growth, reduced xylan level and reduced xylan synthase activity in stems.
12129	AT1G02740	105.095	74.8084	135.381	1.80971	0.855756	2.94e-06	3.53e-05	chromatin binding; similar to MRG family protein [Arabidopsis thaliana] (TAIR:AT4G37280.1); similar to MRG family protein, putative, expressed [Oryza sativa (japonica cultivar-group)] (GB:ABA94215.2); contains InterPro domain Tudor-like, plant (InterPro:I
20997	AT1G02750	156.92	130.039	183.801	1.41343	0.4992	0.002593	0.018879	zinc ion binding; Identical to Protein DEHYDRATION-INDUCED 19 homolog 2 (DI19-2) [Arabidopsis Thaliana] (GB:Q8GWK1); similar to drought-responsive family protein [Arabidopsis thaliana] (TAIR:AT4G02200.1); similar to fiber protein Fb2 [Gossypium barbadens
21778	AT1G02770	4.83894	5.48142	4.19645	0.765577	-0.38538	0.999655	1	similar to unknown protein [Arabidopsis thaliana] (TAIR:AT1G19060.1); contains InterPro domain Protein of unknown function DUF626, Arabidopsis thaliana; (InterPro:IPR006462)
15715	AT1G02780	7035.12	7484.3	6585.94	0.879968	-0.184477	0.210484	0.490165	EMB2386 (EMBRYO DEFECTIVE 2386); structural constituent of ribosome; Identical to 60S ribosomal protein L19-1 (RPL19A) [Arabidopsis Thaliana] (GB:Q9SRX2); similar to 60S ribosomal protein L19 (RPL19C) [Arabidopsis thaliana] (TAIR:AT4G02230.1); similar to
7841	AT1G02800	11.7019	11.3824	12.0214	1.05615	0.078811	0.891316	0.980125	Encodes a protein with similarity to endo-1,4-b-glucanases and is a member of Glycoside Hydrolase Family 9. CEL2 is induced by nemotodes and is expressed in syncitia induced by Heterodera schachtii.May be involved in the development and function of syn
7029	AT1G02810	260.675	182.362	338.988	1.85887	0.894425	9.79e-07	1.23e-05	pectinesterase family protein; similar to ATPMEPCRB, pectinesterase [Arabidopsis thaliana] (TAIR:AT4G02330.1); similar to pectinesterase family protein [Arabidopsis thaliana] (TAIR:AT2G47550.1); similar to unnamed protein product [Vitis vinifera] (GB:CAO4
11831	AT1G02813	2.62992	2.12555	3.1343	1.47458	0.560306	0.859599	0.966736	similar to unknown protein [Arabidopsis thaliana] (TAIR:AT4G02360.1); similar to Os05g0362300 [Oryza sativa (japonica cultivar-group)] (GB:NP_001055314.1); similar to Protein of unknown function, DUF538 [Oryza sativa (japonica cultivar-group)] (GB:AAX9540
11589	AT1G02816	227.918	249.753	206.083	0.825148	-0.277276	0.079694	0.271489	similar to unknown protein [Arabidopsis thaliana] (TAIR:AT4G02370.1); similar to Os05g0362300 [Oryza sativa (japonica cultivar-group)] (GB:NP_001055314.1); similar to Protein of unknown function, DUF538 [Oryza sativa (japonica cultivar-group)] (GB:AAX9540
4582	AT1G02820	83.6858	76.9418	90.4298	1.1753	0.23303	0.243921	0.530109	late embryogenesis abundant 3 family protein / LEA3 family protein; similar to SAG21 (SENESCENCE-ASSOCIATED GENE 21) [Arabidopsis thaliana] (TAIR:AT4G02380.1); similar to late embryogenis abundant protein 5 [Nicotiana tabacum] (GB:AAC06242.1); contains In
20837	AT1G02840	749.627	756.504	742.75	0.981819	-0.0264706	0.896225	0.98231	SR1 is a plant homologue of the human general/alternative splicing factor SF2/ASF.
12641	AT1G02850,4	1427.26	1835.98	1018.53	0.554761	-0.850061	0.0038052	0.0261449	#N/A
12438	AT1G02860	242.869	175.455	310.283	1.76845	0.822487	3.48e-08	4.85e-07	NLA (NITROGEN LIMITATION ADAPTATION); protein binding / zinc ion binding; similar to SPX (SYG1/Pho81/XPR1) domain-containing protein / zinc finger (C3HC4-type RING finger) protein-related [Arabidopsis thaliana] (TAIR:AT2G38920.1); similar to unnamed prote
11813	AT1G02870	153.589	167.03	140.149	0.839065	-0.253145	0.157144	0.414635	similar to hypothetical protein MtrDRAFT_AC161032g9v1 [Medicago truncatula] (GB:ABE85046.1)
19203	AT1G02880,3	287.241	195.242	379.239	1.9424	0.95784	1.6e-11	2.7e-10	#N/A
1338	AT1G02890	1277	1192.44	1361.56	1.14182	0.191338	0.0960889	0.306208	AAA-type ATPase family protein; similar to AAA-type ATPase family protein [Arabidopsis thaliana] (TAIR:AT1G62130.1); similar to AAA-type ATPase family protein [Arabidopsis thaliana] (TAIR:AT4G24860.1); similar to AAA-type ATPase family protein [Arabidopsi
8153	AT1G02900	265.253	253.256	277.25	1.09474	0.130589	0.431327	0.715748	Member of a diversely expressed predicted peptide family showing sequence similarity to tobacco Rapid Alkalinization Factor (RALF), and is believed to play an essential role in the physiology of Arabidopsis. Consists of a single exon and is characterized
21295	AT1G02910	772.707	743.871	801.543	1.07753	0.107728	0.355777	0.648064	Mutants defective in this gene were shown to have a reduced PSII content (overall reduction in the levels of several PSII subunits) and a disrupted grana stack structure. The N-terminal half of the protein contains two tetratricopeptide repeat (TPR) motif
4592	AT1G02920	3132.22	1474	4790.44	3.24996	1.70042	3.51e-21	8.61e-20	Encodes glutathione transferase belonging to the phi class of GSTs. Naming convention according to Wagner et al. (2002).
2113	AT1G02930	8325.8	6056.94	10594.7	1.74918	0.806677	7.02e-05	0.000708064	Encodes glutathione transferase belonging to the phi class of GSTs. Naming convention according to Wagner et al. (2002).
14799	AT1G02940	12.9924	13.7219	12.2629	0.893669	-0.162188	0.949727	1	Encodes glutathione transferase belonging to the phi class of GSTs. Naming convention according to Wagner et al. (2002).
2413	AT1G02950,2	60.3085	59.648	60.969	1.02215	0.0316013	0.795573	0.939818	#N/A
3506	AT1G02952	2.63995	2.70676	2.57314	0.950635	-0.0730359	1	1	#N/A
10195	AT1G02960,2	173.515	171.859	175.171	1.01927	0.0275414	0.850474	0.963212	#N/A
13327	AT1G02970	39.6632	40.7341	38.5924	0.947423	-0.0779192	0.624548	0.848914	Protein kinase that negatively regulates the entry into mitosis.
1417	AT1G02980	2.10843	2.81447	1.4024	0.498282	-1.00496	0.488301	0.759489	encodes an Arabidopsis cullin
12296	AT1G02990,3	317.557	326.558	308.556	0.944875	-0.0818047	0.618596	0.845609	#N/A
14009	AT1G03000	350.701	348.505	352.896	1.0126	0.0180673	1	1	Encodes an apparent ATPase similar to yeast and human protein required for peroxisomal biogenesis. May facilitate recycling of PEX5, the peroxisomal matrix protein receptor, and thereby promote peroxisomal matrix protein import.
20441	AT1G03010	21.6942	24.751	18.6374	0.752993	-0.409291	0.252843	0.540268	phototropic-responsive NPH3 family protein; similar to phototropic-responsive NPH3 family protein [Arabidopsis thaliana] (TAIR:AT2G47860.1); similar to hypothetical protein [Vitis vinifera] (GB:CAN74119.1); similar to unnamed protein product [Vitis vinife
13719	AT1G03020	14.748	13.5199	15.9761	1.18168	0.240837	0.466204	0.742506	glutaredoxin family protein; Identical to Putative monothiol glutaredoxin-S1 (GRXS1) [Arabidopsis Thaliana] (GB:Q9SA68); similar to glutaredoxin family protein [Arabidopsis thaliana] (TAIR:AT3G62930.1); similar to Fgenesh protein 66 [Beta vulgaris] (GB:A
8611	AT1G03030	282.458	256.397	308.52	1.20329	0.266986	0.0682374	0.244439	phosphoribulokinase/uridine kinase family protein; similar to unnamed protein product [Vitis vinifera] (GB:CAO22636.1); contains InterPro domain Uridine kinase; (InterPro:IPR000764)
3613	AT1G03040	323.838	342.062	305.614	0.893447	-0.162547	0.284731	0.575223	basic helix-loop-helix (bHLH) family protein; similar to UNE12 (unfertilized embryo sac 12), DNA binding / transcription factor [Arabidopsis thaliana] (TAIR:AT4G02590.1); similar to UNE12 (unfertilized embryo sac 12), DNA binding [Arabidopsis thaliana] (T
2513	AT1G03055	46.5594	41.8988	51.2201	1.22247	0.289801	0.240409	0.525508	similar to unknown protein [Arabidopsis thaliana] (TAIR:AT1G64680.1); similar to hypothetical protein LOC_Os11g37650 [Oryza sativa (japonica cultivar-group)] (GB:ABA94460.1)
11025	AT1G03060	1469.03	1432.56	1505.49	1.05091	0.0716334	0.583447	0.82291	WD-40 repeat family protein / beige-related; similar to WD-40 repeat family protein / beige-related [Arabidopsis thaliana] (TAIR:AT4G02660.1); similar to hypothetical protein OsJ_012035 [Oryza sativa (japonica cultivar-group)] (GB:EAZ28552.1); similar to
16010	AT1G03070	11.4126	10.6675	12.1576	1.13968	0.188633	0.760432	0.921886	glutamate binding /; similar to glutamate binding / [Arabidopsis thaliana] (TAIR:AT4G02690.1); similar to putative receptor associated protein [Capsicum chinense] (GB:CAI53895.2); contains InterPro domain Protein of unknown function UPF0005 (InterPro:IPR0
5366	AT1G03080	1517.03	1547.89	1486.17	0.960123	-0.0587093	0.648263	0.863355	kinase interacting family protein; similar to kinase interacting family protein [Arabidopsis thaliana] (TAIR:AT3G22790.1); similar to M protein repeat-containing protein [Arabidopsis thaliana] (TAIR:AT4G14760.1); similar to kinase interacting family prote
12685	AT1G03090,2	474.493	431.922	517.063	1.19712	0.259569	0.171085	0.436576	#N/A
14931	AT1G03100	58.8065	65.0379	52.575	0.808375	-0.306904	0.266498	0.556236	pentatricopeptide (PPR) repeat-containing protein; similar to pentatricopeptide (PPR) repeat-containing protein [Arabidopsis thaliana] (TAIR:AT1G69290.1); similar to hypothetical protein OsJ_030327 [Oryza sativa (japonica cultivar-group)] (GB:EAZ16118.1);
9296	AT1G03110	172.477	173.899	171.055	0.983645	-0.0237905	0.820128	0.950183	transducin family protein / WD-40 repeat family protein; similar to WD-40 repeat family protein / katanin p80 subunit, putative [Arabidopsis thaliana] (TAIR:AT1G61210.1); similar to unnamed protein product [Vitis vinifera] (GB:CAO22547.1); contains InterP
14145	AT1G03130	3961.14	3021.81	4900.48	1.6217	0.69751	0.012466	0.0691484	Encodes a protein predicted by sequence similarity with spinach PsaD to be photosystem I reaction center subunit II (PsaD2)
7367	AT1G03140	375.908	388.292	363.524	0.936212	-0.0950928	0.550212	0.802915	splicing factor Prp18 family protein; similar to splicing factor Prp18 family protein [Arabidopsis thaliana] (TAIR:AT1G54590.1); similar to unnamed protein product [Vitis vinifera] (GB:CAO22532.1); contains InterPro domain Pre-mRNA processing factor 4 (PR
11905	AT1G03150	144.091	160.385	127.797	0.796813	-0.327687	0.0272273	0.126496	GCN5-related N-acetyltransferase (GNAT) family protein; similar to GCN5-related N-acetyltransferase, putative [Arabidopsis thaliana] (TAIR:AT5G13780.1); similar to hypothetical protein [Trifolium pratense] (GB:BAE71298.1); similar to unnamed protein produ
9453	AT1G03160	805.758	786.198	825.317	1.04976	0.0700566	0.609087	0.839822	A new plant-specific member of the dynamin superfamily; defines a new protein class within the dynamin superfamily of membrane remodeling GTPases that regulates organization of the thylakoid network in plants. Targeted to chloroplasts and associated with
6747	AT1G03170	5.02759	4.02867	6.02652	1.49591	0.58102	0.602892	0.835421	similar to unknown protein [Arabidopsis thaliana] (TAIR:AT4G02810.1); similar to hypothetical protein 12 [Plantago major] (GB:CAJ34820.1)
3304	AT1G03180	34.1682	34.2344	34.1021	0.996135	-0.00558721	0.970882	1	similar to Os05g0251400 [Oryza sativa (japonica cultivar-group)] (GB:NP_001055029.1)
4209	AT1G03190	116.292	123.538	109.046	0.88269	-0.180021	0.366368	0.658533	UV damage and heat induce a common stress response in plants that leads to tissue death and reduced chloroplast function. The UVH6 product is suggested to be a negative regulator of this response.
18409	AT1G03200	27.5808	26.6102	28.5513	1.07295	0.101579	0.763905	0.9241	#N/A
5875	AT1G03210	180.486	166.65	194.322	1.16605	0.221629	0.201837	0.479354	phenazine biosynthesis PhzC/PhzF family protein; similar to catalytic [Arabidopsis thaliana] (TAIR:AT4G02860.1); similar to unnamed protein product [Vitis vinifera] (GB:CAO22510.1); contains InterPro domain Phenazine biosynthesis PhzC/PhzF protein; (Inter
3052	AT1G03220	5015.83	1900.72	8130.95	4.27782	2.09688	3.95e-57	2.05e-55	extracellular dermal glycoprotein, putative / EDGP, putative; similar to extracellular dermal glycoprotein, putative / EDGP, putative [Arabidopsis thaliana] (TAIR:AT1G03230.1); similar to putative xyloglucanase inhibitor [Solanum tuberosum] (GB:AAP84703.1
9552	AT1G03230	1007.55	426.219	1588.87	3.72783	1.89834	6.77e-51	3.08e-49	extracellular dermal glycoprotein, putative / EDGP, putative; similar to extracellular dermal glycoprotein, putative / EDGP, putative [Arabidopsis thaliana] (TAIR:AT1G03220.1); similar to EDGP precursor [Daucus carota] (GB:BAA03413.1); contains InterPro d
12838	AT1G03250,2	404.019	401.106	406.932	1.01453	0.0208055	0.740666	0.912481	#N/A
13883	AT1G03260	100.863	88.3191	113.407	1.28406	0.360715	0.0478484	0.190731	similar to unknown protein [Arabidopsis thaliana] (TAIR:AT5G19070.1); similar to DedA [Crocosphaera watsonii WH 8501] (GB:ZP_00516070.1); similar to Os07g0655900 [Oryza sativa (japonica cultivar-group)] (GB:NP_001060500.1); contains domain UNCHARACTERIZED
12996	AT1G03270	50.3474	51.2059	49.4888	0.966467	-0.0492069	0.927705	0.995734	similar to unknown protein [Arabidopsis thaliana] (TAIR:AT4G14240.1); similar to Os05g0395300 [Oryza sativa (japonica cultivar-group)] (GB:NP_001055462.1); similar to unknown protein [Oryza sativa (japonica cultivar-group)] (GB:AAT07635.1); contains Inter
16704	AT1G03280	384.816	369.445	400.186	1.08321	0.115311	0.377231	0.667654	transcription initiation factor IIE (TFIIE) alpha subunit family protein / general transcription factor TFIIE family protein; similar to transcription initiation factor [Arabidopsis thaliana] (TAIR:AT4G20340.1); similar to Os08g0343300 [Oryza sativa (japo
10321	AT1G03290	378.313	330.146	426.481	1.29179	0.369376	0.00433027	0.0290883	similar to unknown protein [Arabidopsis thaliana] (TAIR:AT4G02880.1); similar to conserved hypothetical protein [Medicago truncatula] (GB:ABE77463.1); contains InterPro domain UBA-like; (InterPro:IPR009060)
21672	AT1G03300	76.9965	121.553	32.4401	0.26688	-1.90573	4.9e-18	1.08e-16	agenet domain-containing protein; similar to agenet domain-containing protein [Arabidopsis thaliana] (TAIR:AT2G47230.1); similar to Agenet domain containing protein [Brassica oleracea] (GB:ABD65016.1); contains InterPro domain Tudor-like, plant (InterPro:
6750	AT1G03310,2	834.332	876.21	792.454	0.904412	-0.144949	0.208814	0.488271	#N/A
2094	AT1G03320	6.1499	8.61542	3.68438	0.427649	-1.2255	0.172809	0.438988	unknown protein
8447	AT1G03330	280.071	279.424	280.717	1.00463	0.00665985	0.953679	1	small nuclear ribonucleoprotein D, putative / snRNP core SM-like protein, putative / U6 snRNA-associated Sm-like protein, putative; similar to unknown [Populus trichocarpa] (GB:ABK94305.1); contains InterPro domain Like-Sm ribonucleoprotein, core; (InterP
8159	AT1G03340	36.2745	34.8576	37.6913	1.08129	0.112758	0.745436	0.915158	similar to unknown protein [Arabidopsis thaliana] (TAIR:AT4G02920.1); similar to IMP dehydrogenase/GMP reductase [Medicago truncatula] (GB:ABE86673.1)
16506	AT1G03350	438.409	457.622	419.197	0.916033	-0.126528	0.358017	0.650615	BSD domain-containing protein; similar to BSD domain-containing protein [Arabidopsis thaliana] (TAIR:AT4G13110.1); similar to unnamed protein product [Vitis vinifera] (GB:CAO22467.1); contains InterPro domain BSD (InterPro:IPR005607)
2010	AT1G03360	124.712	125.078	124.347	0.994153	-0.00846061	0.981283	1	ATRRP4; exonuclease; similar to unnamed protein product [Vitis vinifera] (GB:CAO22464.1); contains InterPro domain S1, RNA binding; (InterPro:IPR003029); contains InterPro domain Nucleic acid-binding, OB-fold-like (InterPro:IPR016027)
4424	AT1G03365	262.413	246.046	278.78	1.13304	0.180195	0.263406	0.552823	#N/A
13742	AT1G03370	1278.12	505.343	2050.89	4.05841	2.02092	1.62e-59	8.72e-58	C2 domain-containing protein / GRAM domain-containing protein; similar to C2 domain-containing protein / GRAM domain-containing protein [Arabidopsis thaliana] (TAIR:AT5G50170.1); similar to protein binding / zinc ion binding [Arabidopsis thaliana] (TAIR:A
11387	AT1G03380	542.645	494.434	590.857	1.19502	0.257032	0.037128	0.159319	AtATG18g (Arabidopsis thaliana homolog of yeast autophagy 18 (ATG18) g); similar to AtATG18h (Arabidopsis thaliana homolog of yeast autophagy 18 (ATG18) h) [Arabidopsis thaliana] (TAIR:AT1G54710.1); similar to hypothetical protein [Vitis vinifera] (GB:CAN
13170	AT1G03400	133.94	114.003	153.876	1.34975	0.432688	0.0214473	0.105607	A single copy gene that encodes a protein with sequence similarity to tomato E8 (ACC synthase, the last step in ethylene biosynthesis) involved in ethylene synthesis and fruit ripening in tomato. This gene is not induced by ethylene in siliques. The trans
6846	AT1G03410	103.277	109.639	96.9156	0.883954	-0.177957	0.453825	0.733426	2A6; similar to 2-oxoglutarate-dependent dioxygenase, putative [Arabidopsis thaliana] (TAIR:AT1G03400.1); similar to unknown [Prunus armeniaca] (GB:AAD38147.1); contains InterPro domain 2OG-Fe(II) oxygenase (InterPro:IPR005123)
4656	AT1G03420	78.8818	80.6205	77.1431	0.956867	-0.0636102	0.670193	0.874615	#N/A
11791	AT1G03430	141.813	125.873	157.753	1.25327	0.3257	0.0496669	0.195552	Encodes AHP5, one of the six Arabidopsis thaliana histidine phosphotransfer proteins (AHPs). AHPs function as redundant positive regulators of cytokinin signaling. Members of the AHP gene family include: AT3G21510 (AHP1), AT3G29350 (AHP2), AT5G39340 (AH
3073	AT1G03440	161.839	162.57	161.107	0.991004	-0.0130366	0.882265	0.975692	leucine-rich repeat family protein; similar to leucine-rich repeat family protein [Arabidopsis thaliana] (TAIR:AT4G03010.1); similar to unnamed protein product [Vitis vinifera] (GB:CAO22447.1); contains InterPro domain Leucine-rich repeat, N-terminal (Int
18503	AT1G03445	3.17554	3.06278	3.2883	1.07363	0.102498	0.963519	1	encodes a serine_threonine protein phosphatase with an N-terminal Kelch-repeat domain, which is nuclear localized and expressed preferentially in elongating cells. Genetic evidence suggest that this gene plays a redundant role (along with other members of
20158	AT1G03457,2	110.55	114.652	106.447	0.928435	-0.107126	0.575789	0.818853	#N/A
12032	AT1G03470	83.8905	81.1019	86.6791	1.06877	0.0959498	0.734441	0.910168	kinase interacting family protein; similar to kinase interacting family protein [Arabidopsis thaliana] (TAIR:AT2G47920.1); similar to unnamed protein product [Vitis vinifera] (GB:CAO22418.1); contains InterPro domain KIP1-like (InterPro:IPR011684)
21566	AT1G03475	3502.62	3418.26	3586.97	1.04936	0.0695029	0.551592	0.803692	Encodes a protein (AtCPO-I) with coproporphyrinogen III oxidase activity.
12201	AT1G03495	244.283	234.885	253.682	1.08003	0.111066	0.505188	0.771212	transferase; similar to transferase family protein [Arabidopsis thaliana] (TAIR:AT1G03940.1); similar to anthocyanin acyltransferase [Phaseolus vulgaris] (GB:AAR13301.1); contains InterPro domain Transferase (InterPro:IPR003480)
11199	AT1G03510	22.0633	21.826	22.3006	1.02174	0.0310338	0.768133	0.926364	pentatricopeptide (PPR) repeat-containing protein; similar to pentatricopeptide (PPR) repeat-containing protein [Arabidopsis thaliana] (TAIR:AT2G20540.1); similar to unnamed protein product [Vitis vinifera] (GB:CAO43510.1); similar to hypothetical protein
7502	AT1G03520	117.327	107.599	127.055	1.18082	0.239788	0.150794	0.404289	glycosyltransferase family 14 protein / core-2/I-branching enzyme family protein; similar to glycosyltransferase family 14 protein / core-2/I-branching enzyme family protein [Arabidopsis thaliana] (TAIR:AT4G03340.1); similar to unknown [Populus trichocarp
1208	AT1G03530	131.971	149.409	114.534	0.76658	-0.383491	0.0437595	0.178798	ATNAF1/NAF1; similar to hypothetical protein [Vitis vinifera] (GB:CAN75706.1); contains InterPro domain NAF1 (InterPro:IPR008696)
6113	AT1G03540	20.7287	24.7838	16.6735	0.672757	-0.571844	0.146015	0.396707	pentatricopeptide (PPR) repeat-containing protein; similar to pentatricopeptide (PPR) repeat-containing protein [Arabidopsis thaliana] (TAIR:AT4G18750.1); similar to unnamed protein product [Vitis vinifera] (GB:CAO24115.1); similar to hypothetical protein
9702	AT1G03545	13.6901	13.9772	13.403	0.958922	-0.0605147	0.968896	1	#N/A
10520	AT1G03550	112.592	116.744	108.439	0.92886	-0.106467	0.634672	0.855342	secretory carrier membrane protein (SCAMP) family protein; Identical to Secretory carrier-associated membrane protein 2 (SCAMP2) [Arabidopsis Thaliana] (GB:Q9LR68); similar to secretory carrier membrane protein (SCAMP) family protein [Arabidopsis thalian
19446	AT1G03560	91.5494	101.08	82.0187	0.811424	-0.301472	0.110868	0.334708	pentatricopeptide (PPR) repeat-containing protein; similar to EMB2745 (EMBRYO DEFECTIVE 2745) [Arabidopsis thaliana] (TAIR:AT5G39710.1); similar to unnamed protein product [Vitis vinifera] (GB:CAO24107.1); contains InterPro domain Pentatricopeptide repeat
21351	AT1G03580	5.87521	4.70009	7.05033	1.50004	0.585003	0.405039	0.691687	pseudogene, meprin and TRAF homology (MATH) domain protein -related, weak similarity to ubiquitin-specific protease 12 (Arabidopsis thaliana) GI:11993471; contains weak hit to Pfam PF00917: MATH domain
13863	AT1G03590	351.267	289.741	412.793	1.4247	0.510653	0.000344195	0.00311906	protein phosphatase 2C family protein / PP2C family protein; similar to protein phosphatase 2C family protein / PP2C family protein [Arabidopsis thaliana] (TAIR:AT4G03415.1); similar to hypothetical protein [Vitis vinifera] (GB:CAN68594.1); contains Inter
15643	AT1G03600	2010.24	1849.15	2171.32	1.17423	0.231711	0.124825	0.360303	photosystem II family protein; similar to unknown [Populus trichocarpa x Populus deltoides] (GB:ABK96761.1)
2377	AT1G03610	648.741	434.739	862.743	1.98451	0.98878	3.2e-08	4.46e-07	similar to unknown protein [Arabidopsis thaliana] (TAIR:AT4G03420.1); similar to Os10g0494000 [Oryza sativa (japonica cultivar-group)] (GB:NP_001064942.1); similar to hypothetical protein [Oryza sativa (japonica cultivar-group)] (GB:AAP46235.1); contains
21910	AT1G03620	10.4046	8.95257	11.8567	1.32439	0.405329	0.400273	0.687927	phagocytosis and cell motility protein ELMO1-related; similar to phagocytosis and cell motility protein ELMO1-related [Arabidopsis thaliana] (TAIR:AT3G03610.1); similar to unnamed protein product [Vitis vinifera] (GB:CAO24098.1); contains InterPro domain
8810	AT1G03630	2201.59	2155.93	2247.24	1.04235	0.0598422	0.596761	0.832781	Encodes for a protein with protochlorophyllide oxidoreductase activity. The enzyme is NADPH- and light-dependent.
14066	AT1G03650	30.8988	30.589	31.2086	1.02025	0.0289275	0.827287	0.953548	GCN5-related N-acetyltransferase (GNAT) family protein; similar to unnamed protein product [Vitis vinifera] (GB:CAO23952.1); similar to hypothetical protein [Vitis vinifera] (GB:CAN83475.1); contains InterPro domain Acyl-CoA N-acyltransferase (InterPro:IP
13506	AT1G03660	8.37219	8.31957	8.42481	1.01265	0.018135	0.930274	0.996702	similar to ankyrin repeat family protein [Arabidopsis thaliana] (TAIR:AT1G03670.1); contains domain ANK REPEAT-CONTAINING (PTHR18958:SF80); contains domain ANKYRIN REPEAT-CONTAINING (PTHR18958)
18052	AT1G03680	2460.74	2269.14	2652.35	1.16888	0.225127	0.051442	0.200706	encodes a chloroplast thioredoxin similar to prokaryotic thioredoxins.
15931	AT1G03687	136.242	141.732	130.751	0.922521	-0.116347	0.50925	0.774019	similar to COG3148: Uncharacterized conserved protein [Yersinia intermedia ATCC 29909] (GB:ZP_00833766.1); similar to Os06g0342600 [Oryza sativa (japonica cultivar-group)] (GB:NP_001057573.1); contains InterPro domain DTW; (InterPro:IPR005636)
4244	AT1G03700	13.4078	18.3249	8.49074	0.463344	-1.10984	0.114872	0.341999	integral membrane family protein; Identical to UPF0497 membrane protein At1g03700 [Arabidopsis Thaliana] (GB:Q9LR57); similar to integral membrane family protein [Arabidopsis thaliana] (TAIR:AT4G03540.1); similar to unnamed protein product [Vitis vinifera
7542	AT1G03730	234.982	97.1013	372.863	3.83994	1.94108	1.59e-33	5.34e-32	similar to unknown protein [Arabidopsis thaliana] (TAIR:AT4G03600.1); similar to expressed protein [Oryza sativa (japonica cultivar-group)] (GB:ABA97787.1)
4097	AT1G03740	1879.42	629.195	3129.65	4.97405	2.31442	2.19e-78	1.6e-76	protein kinase family protein; similar to protein kinase family protein [Arabidopsis thaliana] (TAIR:AT5G44290.3); similar to protein kinase family protein [Arabidopsis thaliana] (TAIR:AT5G44290.4); similar to protein kinase family protein [Arabidopsis th
2693	AT1G03750	95.7056	91.3856	100.026	1.09455	0.130332	0.548603	0.802163	CHR9/SNF2/SWI2 (chromatin remodeling 9); helicase; similar to ATRAD54/CHR25 (ARABIDOPSIS HOMOLOG OF RAD54), ATP binding / DNA binding / helicase [Arabidopsis thaliana] (TAIR:AT3G19210.1); similar to hypothetical protein OsJ_017022 [Oryza sativa (japonica
242	AT1G03760	101.821	101.891	101.75	0.998616	-0.00199839	0.860863	0.967071	prefoldin subunit family protein; similar to hypothetical protein OsI_004919 [Oryza sativa (indica cultivar-group)] (GB:EAY77072.1); similar to hypothetical protein OsJ_004531 [Oryza sativa (japonica cultivar-group)] (GB:EAZ14706.1); contains InterPro dom
20345	AT1G03770,2	108.016	67.9912	148.041	2.17736	1.12258	2.29e-09	3.46e-08	#N/A
20292	AT1G03780,3	200.804	191.123	210.485	1.10131	0.13922	0.399131	0.686716	#N/A
6538	AT1G03800	10.1718	9.3002	11.0434	1.18743	0.247847	0.459596	0.738083	encodes a member of the ERF (ethylene response factor) subfamily B-1 of ERF/AP2 transcription factor family (ATERF-10). The protein contains one AP2 domain. There are 15 members in this subfamily including ATERF-3, ATERF-4, ATERF-7, and leafy petiole.
7410	AT1G03820	150.884	159.688	142.081	0.889736	-0.168551	0.261891	0.550967	similar to unknown protein [Arabidopsis thaliana] (TAIR:AT2G33850.1); similar to arabinogalactan-protein; AGP [Pyrus communis] (GB:AAB35283.1)
1826	AT1G03830,2	166.849	189.46	144.238	0.761315	-0.393435	0.0186552	0.095053	#N/A
3258	AT1G03840	25.1965	31.6298	18.7631	0.59321	-0.753386	0.0243081	0.116294	MGP is a nuclear-localized putative transcription factor with three zinc finger domains. MGP can interact with three proteins implicated in root patterning: SCR, SHR, and JKD in Y2H assays, and these interactions depend on the first zinc finger in MGP. MG
20610	AT1G03850	133.578	133.107	134.049	1.00707	0.0101702	0.923072	0.993883	glutaredoxin family protein; Identical to Monothiol glutaredoxin-S13 (GRXS13) [Arabidopsis Thaliana] (GB:Q84TF4;GB:Q94CA3;GB:Q9ZWA7); similar to GRX480, thiol-disulfide exchange intermediate [Arabidopsis thaliana] (TAIR:AT1G28480.1); similar to unnamed p
10993	AT1G03860	1220.09	1326.71	1113.48	0.83928	-0.252777	0.0649353	0.236702	prohibitin 2
16825	AT1G03870	1936.2	2201.1	1671.3	0.7593	-0.397257	0.00101919	0.00828246	fasciclin-like arabinogalactan-protein 9 (Fla9)
7360	AT1G03900	678.838	668.807	688.869	1.03	0.0426405	0.719583	0.900853	member of NAP family, an heterogeneous subfamily of the ATP-binding Cassette (ABC) superfamily of membrane transporters. The NAPs proteins are characterized by having only one nucleotide-binding folds (NBFs) domain.
16951	AT1G03905	88.1673	71.1066	105.228	1.47986	0.565465	0.00399206	0.0272106	ABC transporter family protein; Identical to Non-intrinsic ABC protein 4 (NAP4) [Arabidopsis Thaliana] (GB:Q3EDJ0;GB:Q9ZWB0); similar to POP1 [Arabidopsis thaliana] (TAIR:AT5G44110.1); similar to unnamed protein product [Vitis vinifera] (GB:CAO40609.1);
5176	AT1G03910,2	623.923	642.265	605.582	0.942885	-0.0848461	0.492389	0.762412	#N/A
15720	AT1G03920	38.7427	43.1319	34.3536	0.796478	-0.328293	0.257221	0.545693	protein kinase, putative; similar to kinase [Arabidopsis thaliana] (TAIR:AT2G20470.1); similar to protein kinase family protein [Arabidopsis thaliana] (TAIR:AT4G14350.3); similar to protein kinase family protein [Arabidopsis thaliana] (TAIR:AT4G14350.2);
183	AT1G03930	385.751	380.178	391.325	1.02932	0.0416926	0.771365	0.927716	Phosphorylates serine, threonine, and tyrosine
11053	AT1G03940	174.631	217.075	132.186	0.608942	-0.715623	0.0253263	0.119844	transferase family protein; similar to transferase [Arabidopsis thaliana] (TAIR:AT1G03495.1); similar to anthocyanin acyltransferase [Phaseolus vulgaris] (GB:AAR13301.1); contains InterPro domain Transferase (InterPro:IPR003480)
17329	AT1G03950	174.716	159.803	189.628	1.18663	0.246873	0.162715	0.423413	VPS2.3; similar to VPS2.2 [Arabidopsis thaliana] (TAIR:AT5G44560.1); similar to unnamed protein product [Vitis vinifera] (GB:CAO40605.1); contains InterPro domain Snf7; (InterPro:IPR005024)
5920	AT1G03960	106.186	107.951	104.422	0.967307	-0.0479538	0.916238	0.991306	calcium-binding EF hand family protein; similar to calcium-binding EF hand family protein [Arabidopsis thaliana] (TAIR:AT5G28900.1); similar to calcium-binding EF hand family protein, putative / protein phosphatase 2A 62 kDa B'' regulatory subunit, putati
1563	AT1G03970	168.965	141.519	196.411	1.38788	0.472879	0.00299578	0.0213445	encodes a basic leucine zipper G-box binding factor that can bind to G-box motifs only as heterodimers with GBF2 or GBF3. A single amino acid change can confer G-box binding as homodimers.
5335	AT1G03980	71.1307	56.5347	85.7267	1.51635	0.600608	0.00214384	0.0160668	Encodes a protein with phytochelatin synthase activity which binds Cd2+ and Cd-glutathione complexes with high affinity. The protein has been postulated to be involved in Cd2+ tolerance. AtPCS2 expression appears to be less than that of AtPCS1, explaining
13017	AT1G03990	22.1235	25.6268	18.6202	0.72659	-0.460787	0.136462	0.380509	alcohol oxidase-related; similar to alcohol oxidase-related [Arabidopsis thaliana] (TAIR:AT4G28570.1); similar to alcohol oxidase-related [Arabidopsis thaliana] (TAIR:AT3G23410.1); similar to unnamed protein product [Vitis vinifera] (GB:CAO71439.1); simil
20022	AT1G04000	55.153	50.4674	59.8385	1.18569	0.245723	0.284414	0.574914	similar to unknown protein [Arabidopsis thaliana] (TAIR:AT5G44060.1); similar to Os02g0621600 [Oryza sativa (japonica cultivar-group)] (GB:NP_001047462.1); similar to hypothetical protein LOC_Os10g33360 [Oryza sativa (japonica cultivar-group)] (GB:AAP5423
11691	AT1G04010	119.599	113.101	126.097	1.11491	0.156933	0.311917	0.603609	phosphatidylcholine-sterol O-acyltransferase; similar to ATPDAT (Arabidopsis thaliana phospholipid:diacylglycerol acyltransferase), phosphatidylcholine-sterol O-acyltransferase [Arabidopsis thaliana] (TAIR:AT5G13640.1); similar to unnamed protein product
1857	AT1G04020	163.401	170.274	156.528	0.91927	-0.12144	0.43507	0.71927	ATBARD1/BARD1 (BREAST CANCER ASSOCIATED RING 1); transcription coactivator; similar to ATBRCA1 (BREAST CANCER SUSCEPTIBILITY1), ubiquitin-protein ligase [Arabidopsis thaliana] (TAIR:AT4G21070.1); similar to Os04g0512400 [Oryza sativa (japonica cultivar-gr
4678	AT1G04030	155.016	171.071	138.962	0.812308	-0.299902	0.0662913	0.239617	similar to unknown protein [Arabidopsis thaliana] (TAIR:AT5G44040.1); similar to At1g04030 [Coffea canephora] (GB:ABD93477.2); similar to Os04g0511700 [Oryza sativa (japonica cultivar-group)] (GB:NP_001053294.1); similar to OSIGBa0157K09-H0214G12.18 [Oryz
10840	AT1G04040	2216.17	2324.02	2108.32	0.907187	-0.140528	0.258816	0.547596	acid phosphatase class B family protein; similar to acid phosphatase class B family protein [Arabidopsis thaliana] (TAIR:AT5G44020.1); similar to unknown [Populus trichocarpa] (GB:ABK93764.1); contains InterPro domain Vegetative storage protein/acid phosp
13658	AT1G04050	49.4555	49.8456	49.0655	0.98435	-0.0227565	0.868315	0.969965	Encodes SUVR1, one of the four closely related Arabidopsis SUVR proteins that belong to the SU(VAR)3-9 subgroup of SET-domain proteins. Proteins containing the evolutionarily conserved SET domain are involved in regulation of eukaryotic gene expression a
17439	AT1G04070	30.8787	31.6669	30.0906	0.950222	-0.0736631	0.663361	0.871115	Subunit of the TOM complex, a translocase in the outer mitochondrial membrane that selectively allows proteins with a mitochondrial targeting sequence to enter the mitochondrion.
4779	AT1G04080,3	1319.49	1274.2	1364.77	1.07108	0.0990617	0.394887	0.683269	#N/A
15179	AT1G04090	7.77042	8.40277	7.13808	0.849491	-0.235329	0.648071	0.863318	similar to unknown protein [Arabidopsis thaliana] (TAIR:AT5G18490.1); similar to unknown protein [Arabidopsis thaliana] (TAIR:AT5G43950.1); similar to unknown protein [Arabidopsis thaliana] (TAIR:AT3G04350.1); similar to Protein of unknown function DUF946
7546	AT1G04100	60.3492	44.9573	75.741	1.68473	0.752519	0.00156736	0.0121656	Auxin induced gene, IAA10 (IAA10).
13652	AT1G04110	127.956	118.559	137.353	1.15852	0.212281	0.307731	0.599637	Initially identified as a mutation affecting stomatal development and distribution. Encodes a protein similar to serine proteases.
17674	AT1G04120	1525.48	1690.2	1360.76	0.80509	-0.312778	0.0104517	0.0602577	member of MRP subfamily
12696	AT1G04130	108.122	98.2501	117.994	1.20096	0.264186	0.181134	0.451418	tetratricopeptide repeat (TPR)-containing protein; similar to serine/threonine protein phosphatase-related [Arabidopsis thaliana] (TAIR:AT1G56440.1); similar to unnamed protein product [Vitis vinifera] (GB:CAO40532.1); contains InterPro domain Tetratricop
14564	AT1G04140,2	1018.83	1041.32	996.326	0.956787	-0.0637302	0.692706	0.887336	#N/A
9473	AT1G04160	256.113	243.603	268.624	1.10271	0.141058	0.370119	0.661801	member of Myosin-like proteins
3246	AT1G04170	1413.84	1480.68	1347	0.909714	-0.136515	0.3313	0.624758	protein synthesis initiation factor eIF2 gamma
3482	AT1G04180	18.8079	16.1531	21.4627	1.3287	0.410018	0.35384	0.646498	flavin-containing monooxygenase family protein / FMO family protein; similar to SUPER1/YUCCA5 (SUPPRESSOR OF ER1), monooxygenase [Arabidopsis thaliana] (TAIR:AT5G43890.1); similar to hypothetical protein [Vitis vinifera] (GB:CAN83595.1); contains InterPro
13009	AT1G04190	309.258	319.1	299.415	0.93831	-0.0918633	0.483803	0.756009	tetratricopeptide repeat (TPR)-containing protein; similar to stress-inducible protein, putative [Arabidopsis thaliana] (TAIR:AT1G62740.1); similar to unnamed protein product [Vitis vinifera] (GB:CAO71215.1); contains InterPro domain Tetratricopeptide-lik
17135	AT1G04200	529.185	445.106	613.265	1.37779	0.462361	0.00056466	0.00489283	similar to PREDICTED: similar to dymeclin [Rattus norve (GB:XP_001054727.1); similar to Os01g0773100 [Oryza sativa (japonica cultivar-group)] (GB:NP_001044398.1); contains domain SUBFAMILY NOT NAMED (PTHR12895:SF1); contains domain FAMILY NOT NAMED (PTHR1
20677	AT1G04210	924.109	841.633	1006.58	1.19599	0.258204	0.0350653	0.152617	leucine-rich repeat family protein / protein kinase family protein; similar to MEKK1 (MYTOGEN ACTIVATED PROTEIN KINASE KINASE), DNA binding / kinase/ kinase binding [Arabidopsis thaliana] (TAIR:AT4G08500.1); similar to hypothetical protein OsJ_012033 [Ory
19656	AT1G04220	175.836	193.061	158.612	0.821564	-0.283555	0.380647	0.671051	beta-ketoacyl-CoA synthase, putative; Identical to 3-ketoacyl-CoA synthase 17 (KCS17) [Arabidopsis Thaliana] (GB:Q5XEP9;GB:O64485;GB:Q56WE1;GB:Q8VXW2); similar to beta-ketoacyl-CoA synthase, putative [Arabidopsis thaliana] (TAIR:AT5G43760.1); similar to
11584	AT1G04230	121.804	118.175	125.434	1.06143	0.08601	0.737874	0.911235	similar to unknown protein [Arabidopsis thaliana] (TAIR:AT5G43720.1); similar to unnamed protein product [Ostreococcus tauri] (GB:CAL54460.1); similar to Os03g0797700 [Oryza sativa (japonica cultivar-group)] (GB:NP_001051564.1); contains InterPro domain S
2543	AT1G04240	182.12	197.559	166.68	0.8437	-0.245199	0.231087	0.515219	SHY2/IAA3 regulates multiple auxin responses in roots. It is induced rapidly by IAA, and has been shown to be phosphorylated by oat phytochrome A in vitro.
21627	AT1G04250	468.516	479.55	457.483	0.953984	-0.0679632	0.490328	0.760943	Transcription regulator acting as repressor of auxin-inducible gene expression. Auxin-inducible AUX/IAA gene. Short-lived nuclear protein with four conserved domains. Domain III has homology to beta alpha alpha dimerization and DNA binding domains. Involv
8649	AT1G04260	90.3847	98.2242	82.5453	0.840376	-0.250892	0.231598	0.515538	Encodes protein that interacts with CaMV movement protein. Colocalizes in the cytoplasm with the movement protein. Has similarity to mammalian proteins (such as the rat PRA1) which have been described as rab acceptors.
16449	AT1G04270	4008.13	4284.54	3731.72	0.870974	-0.199299	0.151284	0.405008	Encodes cytosolic ribosomal protein S15.
14451	AT1G04280	418.304	377.151	459.457	1.21823	0.284789	0.024633	0.117424	similar to unknown protein [Arabidopsis thaliana] (TAIR:AT1G06750.1); similar to conserved hypothetical protein [Medicago truncatula] (GB:ABE83056.1); contains domain no description (G3D.3.40.50.300); contains domain P-loop containing nucleoside triphosph
16315	AT1G04290	164.633	163.398	165.868	1.01512	0.0216455	0.860828	0.967071	#N/A
2938	AT1G04295	39.2542	34.8115	43.697	1.25525	0.327971	0.264363	0.553878	#N/A
1332	AT1G04300,3	989.878	965.379	1014.38	1.05075	0.0714261	0.587255	0.825568	#N/A
15175	AT1G04310	151.049	129.016	173.083	1.34156	0.423916	0.0124251	0.0690262	encodes an ethylene receptor related to bacterial two-component histidine kinases.
19591	AT1G04330	7.9296	5.08615	10.7731	2.11812	1.08278	0.0300043	0.13564	similar to unknown protein [Arabidopsis thaliana] (TAIR:AT3G23170.1)
6802	AT1G04340	207.821	222.818	192.824	0.865389	-0.20858	0.166776	0.430311	lesion inducing protein-related; similar to lesion inducing protein-related [Arabidopsis thaliana] (TAIR:AT5G43460.1); similar to unnamed protein product [Vitis vinifera] (GB:CAO71340.1); contains InterPro domain HR-like lesion-inducer (InterPro:IPR008637
19926	AT1G04350	548.341	528.006	568.676	1.07703	0.107053	0.468654	0.744357	encodes a protein whose sequence is similar to 2-oxoglutarate-dependent dioxygenase
3226	AT1G04360	31.9908	24.5217	39.4598	1.60918	0.686325	0.0641339	0.234892	zinc finger (C3HC4-type RING finger) family protein; Identical to RING-H2 finger protein ATL1A (ATL1A) [Arabidopsis Thaliana] (GB:P93823); similar to zinc finger (C3HC4-type RING finger) family protein [Arabidopsis thaliana] (TAIR:AT5G43420.1); similar to
15442	AT1G04380	2.59037	3.09144	2.08931	0.675839	-0.565248	0.704018	0.892448	encodes a protein similar to a 2-oxoglutarate-dependent dioxygenase
5471	AT1G04390	93.3444	97.5361	89.1527	0.914049	-0.129657	0.510358	0.774742	binding / protein binding; similar to At1g04390-like protein [Arabidopsis lyrata] (GB:ABY75920.1); contains InterPro domain Armadillo-type fold; (InterPro:IPR016024); contains InterPro domain BTB/POZ fold; (InterPro:IPR011333); contains InterPro domain Ke
15448	AT1G04400,2	1494.65	1453.19	1536.1	1.05705	0.0800497	0.439229	0.722651	#N/A
11881	AT1G04410	15924.2	16462	15386.4	0.934661	-0.0974851	0.39592	0.684403	malate dehydrogenase, cytosolic, putative; Identical to Malate dehydrogenase, cytoplasmic 1 [Arabidopsis Thaliana] (GB:P93819); similar to malate dehydrogenase, cytosolic, putative [Arabidopsis thaliana] (TAIR:AT5G43330.1); similar to malate dehydrogenas
18637	AT1G04420	1423.83	1361.56	1486.09	1.09146	0.126263	0.298056	0.589032	aldo/keto reductase family protein; similar to KAB1 (POTASSIUM CHANNEL BETA SUBUNIT), potassium channel [Arabidopsis thaliana] (TAIR:AT1G04690.1); similar to unnamed protein product [Vitis vinifera] (GB:CAO71416.1); contains InterPro domain Aldo/keto redu
7275	AT1G04425	23.4526	22.9774	23.9279	1.04137	0.0584788	0.951489	1	#N/A
19379	AT1G04430	1972.91	2056.86	1888.96	0.918371	-0.122851	0.319917	0.612455	dehydration-responsive protein-related; similar to dehydration-responsive protein-related [Arabidopsis thaliana] (TAIR:AT3G23300.1); similar to dehydration-responsive protein-related [Arabidopsis thaliana] (TAIR:AT4G14360.1); similar to dehydration-respon
19202	AT1G04440	956.803	849.982	1063.62	1.25135	0.323485	0.00852718	0.0510376	CKL13 (CASEIN KINASE LIKE 13); casein kinase I/ kinase; similar to CKI1 (CASEIN KINASE I), casein kinase I/ kinase [Arabidopsis thaliana] (TAIR:AT4G14340.1); similar to CKL10 (Casein Kinase I-like 10), casein kinase I/ kinase [Arabidopsis thaliana] (TAIR:
19625	AT1G04480	1218.58	1209.52	1227.63	1.01497	0.0214441	0.901488	0.984689	60S ribosomal protein L23 (RPL23A); Identical to 60S ribosomal protein L23 (RPL23C) [Arabidopsis Thaliana] (GB:P49690;GB:Q8L8P0;GB:Q9SDB5); similar to EMB2171 (EMBRYO DEFECTIVE 2171), structural constituent of ribosome [Arabidopsis thaliana] (TAIR:AT3G044
4486	AT1G04490	18.4707	16.2258	20.7156	1.27671	0.352427	0.316475	0.608409	similar to unknown protein [Arabidopsis thaliana] (TAIR:AT2G33360.2); similar to Os03g0139200 [Oryza sativa (japonica cultivar-group)] (GB:NP_001048913.1); similar to Bromo adjacent re (GB:ABE92116.1); contains domain Transcriptional factor tubby, C-termi
362	AT1G04500	10.2208	9.80097	10.6405	1.08566	0.118574	1	1	zinc finger CONSTANS-related; similar to unknown protein [Arabidopsis thaliana] (TAIR:AT2G33350.2); similar to zinc finger-like protein [Cucumis sativus] (GB:ABY56106.1); contains InterPro domain CCT (InterPro:IPR010402)
3959	AT1G04510	713.543	737.974	689.113	0.93379	-0.0988297	0.421552	0.706155	transducin family protein / WD-40 repeat family protein; similar to transducin family protein / WD-40 repeat family protein [Arabidopsis thaliana] (TAIR:AT2G33340.3); similar to transducin family protein / WD-40 repeat family protein [Arabidopsis thaliana
11326	AT1G04520	251.115	250.015	252.216	1.0088	0.0126411	0.926869	0.99519	33 kDa secretory protein-related; Identical to Cysteine-rich repeat secretory protein 3 precursor (CRRSP3) [Arabidopsis Thaliana] (GB:Q6NM73;GB:P93806;GB:P93807); similar to 33 kDa secretory protein-related [Arabidopsis thaliana] (TAIR:AT2G33330.1); simil
15877	AT1G04530	464.02	418.674	509.366	1.21662	0.282877	0.0469038	0.187837	binding; similar to binding [Arabidopsis thaliana] (TAIR:AT4G17940.1); similar to unnamed protein product [Vitis vinifera] (GB:CAO71477.1); contains InterPro domain Tetratricopeptide-like helical; (InterPro:IPR011990); contains InterPro domain Tetratricop
12254	AT1G04540	24.0921	27.8152	20.3689	0.732295	-0.449503	0.179462	0.448785	C2 domain-containing protein; similar to C2 domain-containing protein [Arabidopsis thaliana] (TAIR:AT2G33320.1); similar to hypothetical protein [Vitis vinifera] (GB:CAN83108.1); contains InterPro domain C2 calcium-dependent membrane targeting (InterPro:I
7868	AT1G04550,2	211.019	202.97	219.067	1.07931	0.110106	0.495596	0.764431	#N/A
4930	AT1G04555	66.7855	59.469	74.102	1.24606	0.317375	0.0952348	0.30475	similar to unknown protein [Arabidopsis thaliana] (TAIR:AT4G33380.1); similar to hypothetical protein MtrDRAFT_AC136679g3v1 [Medicago truncatula] (GB:ABE92935.1)
9427	AT1G04570	9.61145	12.3551	6.86776	0.555862	-0.847201	0.131461	0.372178	integral membrane transporter family protein; similar to integral membrane transporter family protein [Arabidopsis thaliana] (TAIR:AT2G33280.1); similar to unnamed protein product [Vitis vinifera] (GB:CAO71502.1); contains InterPro domain Biopterin transp
17223	AT1G04590,2	181.662	196.993	166.331	0.844349	-0.244088	0.137406	0.382277	#N/A
7387	AT1G04600	7.91403	8.94279	6.88526	0.769922	-0.377215	0.774021	0.929028	member of Myosin-like proteins
13979	AT1G04610	15.0837	19.1802	10.9872	0.57284	-0.803795	0.0767057	0.264508	flavin-containing monooxygenase / FMO (YUCCA3); similar to flavin-containing monooxygenase, putative / FMO, putative [Arabidopsis thaliana] (TAIR:AT2G33230.1); similar to unnamed protein product [Vitis vinifera] (GB:CAO71521.1); contains InterPro domain F
11463	AT1G04620	602.665	549.264	656.066	1.19445	0.256342	0.0430034	0.17719	coenzyme F420 hydrogenase family / dehydrogenase, beta subunit family; similar to hypothetical protein OsI_010874 [Oryza sativa (indica cultivar-group)] (GB:EAY89641.1); similar to predicted protein [Physcomitrella patens subsp. patens] (GB:EDQ64780.1); s
15936	AT1G04630	360.135	358.815	361.454	1.00736	0.0105729	0.836137	0.956843	MEE4 (maternal effect embryo arrest 4); similar to unknown protein [Arabidopsis thaliana] (TAIR:AT2G33220.1); similar to unknown [Populus trichocarpa] (GB:ABK95941.1); contains InterPro domain GRIM-19 (InterPro:IPR009346)
11865	AT1G04635	15.5714	18.6093	12.5335	0.673507	-0.570236	0.196997	0.472923	EMB1687 (EMBRYO DEFECTIVE 1687); ribonuclease P; Identical to Probable ribonuclease P protein subunit 2 [Arabidopsis Thaliana] (GB:Q6AWV1;GB:O23021); similar to unnamed protein product [Vitis vinifera] (GB:CAO48546.1); contains InterPro domain Ribonuclea
5114	AT1G04640	358.618	337.657	379.58	1.12416	0.168845	0.240177	0.52542	Lipoyltransferase, located in mitochondria but not found in chloroplasts
6812	AT1G04645	7.45243	0.330133	14.5747	44.148	5.46428	0.000889112	0.00732292	self-incompatibility protein-related; similar to self-incompatibility protein-related [Arabidopsis thaliana] (TAIR:AT3G16970.1); similar to self-incompatibility protein 1 [Cucumis melo] (GB:ABY56091.1); similar to self-incompatibility protein 2 [Cucumis m
2822	AT1G04650	44.2272	47.58	40.8744	0.859067	-0.219157	0.339542	0.63357	similar to hypothetical protein MtrDRAFT_AC161864g27v1 [Medicago truncatula] (GB:ABE86678.1)
8935	AT1G04660	3.6079	3.28935	3.92646	1.19369	0.255425	0.819096	0.949821	glycine-rich protein; contains InterPro domain Eggshell protein (InterPro:IPR002952)
15151	AT1G04680	920.546	826.573	1014.52	1.22738	0.295583	0.0115025	0.0649855	pectate lyase family protein; Identical to Probable pectate lyase 1 precursor [Arabidopsis Thaliana] (GB:Q940Q1;GB:O23017;GB:O23666); similar to pectate lyase family protein [Arabidopsis thaliana] (TAIR:AT4G13710.1); similar to unknown [Populus trichocar
2039	AT1G04690	1015.43	1079.07	951.788	0.882043	-0.181079	0.153638	0.408325	KAB1 (POTASSIUM CHANNEL BETA SUBUNIT); potassium channel; similar to aldo/keto reductase family protein [Arabidopsis thaliana] (TAIR:AT1G60690.1); similar to unknown [Populus trichocarpa] (GB:ABK94399.1); similar to unnamed protein product [Vitis vinifera
716	AT1G04700	83.5369	82.9443	84.1295	1.01429	0.0204702	0.966103	1	protein kinase family protein; similar to ATP binding / protein kinase/ protein-tyrosine kinase [Arabidopsis thaliana] (TAIR:AT3G24715.1); similar to unnamed protein product [Vitis vinifera] (GB:CAO71570.1); contains InterPro domain Serine/threonine prote
7894	AT1G04710	450.001	459.906	440.096	0.956926	-0.063521	0.687149	0.883874	acetyl-CoA C-acyltransferase, putative / 3-ketoacyl-CoA thiolase, putative; Identical to 3-ketoacyl-CoA thiolase 1, peroxisomal precursor (KAT1) [Arabidopsis Thaliana] (GB:Q8LF48;GB:O23014;GB:Q8LPI4); similar to KAT2/PED1 (PEROXISOME DEFECTIVE 1), acetyl
4970	AT1G04730	119.59	121.199	117.98	0.973439	-0.0388371	0.622533	0.847771	AAA-type ATPase family protein; similar to ATRFC1 (REPLICATION FACTOR C 1), ATP binding [Arabidopsis thaliana] (TAIR:AT5G22010.1); similar to ATPase, AAA family protein, expressed [Oryza sativa (japonica cultivar-group)] (GB:ABF95127.1); similar to unknow
1642	AT1G04750	862.812	820.617	905.007	1.10284	0.141219	0.227429	0.510733	vesicle-associated membrane protein 7B (At VAMP7B) mRNA,
6365	AT1G04760	20.0018	21.9065	18.097	0.826103	-0.275607	0.393495	0.682248	member of Synaptobrevin -like protein family
11580	AT1G04770	277.483	356.839	198.126	0.555224	-0.848858	6.6e-09	9.64e-08	male sterility MS5 family protein; similar to male sterility MS5 family protein [Arabidopsis thaliana] (TAIR:AT5G48850.1); similar to unknown [Populus trichocarpa x Populus deltoides] (GB:ABK96519.1); contains InterPro domain Tetratricopeptide-like helica
21328	AT1G04780	909.189	711.291	1107.09	1.55645	0.638256	2.41e-07	3.19e-06	ankyrin repeat family protein; similar to ankyrin repeat family protein [Arabidopsis thaliana] (TAIR:AT3G24210.1); similar to hypothetical protein [Vitis vinifera] (GB:CAN80381.1); similar to unnamed protein product [Vitis vinifera] (GB:CAO68805.1); simil
20797	AT1G04790	311.442	303.839	319.046	1.05005	0.0704584	0.570916	0.816011	zinc finger (C3HC4-type RING finger) family protein; similar to SDIR1 (SALT- AND DROUGHT-INDUCED RING FINGER1), protein binding / ubiquitin-protein ligase/ zinc ion binding [Arabidopsis thaliana] (TAIR:AT3G55530.1); similar to predicted protein [Physcomit
13881	AT1G04800	1457.5	1269.73	1645.27	1.29577	0.37381	0.00218311	0.0162999	glycine-rich protein; contains InterPro domain Eggshell protein (InterPro:IPR002952)
14694	AT1G04810	1055.03	1131.35	978.701	0.865074	-0.209104	0.0847484	0.282658	26S proteasome regulatory subunit, putative; similar to 26S proteasome regulatory subunit, putative [Arabidopsis thaliana] (TAIR:AT2G32730.1); similar to hypothetical protein [Vitis vinifera] (GB:CAN81101.1); similar to unnamed protein product [Vitis vini
4512	AT1G04820	5066.63	5309.69	4823.57	0.908446	-0.138528	0.214493	0.495265	Encodes an alpha tubulin isoform that is expressed in roots, leaves and flowers.
20236	AT1G04830,2	138.557	144.192	132.923	0.921845	-0.117404	0.645405	0.862032	#N/A
18698	AT1G04840	14.8002	19.7453	9.85513	0.499112	-1.00256	0.0224635	0.109603	pentatricopeptide (PPR) repeat-containing protein; similar to pentatricopeptide (PPR) repeat-containing protein [Arabidopsis thaliana] (TAIR:AT1G08070.1); similar to unnamed protein product [Vitis vinifera] (GB:CAO50073.1); contains InterPro domain Pentat
14468	AT1G04850	1135.91	1164.44	1107.38	0.950997	-0.0724879	0.579815	0.821179	ubiquitin-associated (UBA)/TS-N domain-containing protein; similar to unknown protein [Arabidopsis thaliana] (TAIR:AT5G48690.1); similar to unnamed protein product [Vitis vinifera] (GB:CAO50090.1); contains InterPro domain Ubiquitin-associated/translation
4977	AT1G04860	419.416	436.99	401.841	0.919565	-0.120976	0.413146	0.699651	Encodes a ubiquitin-specific protease.
2091	AT1G04870,2	311.61	321.863	301.358	0.936295	-0.0949647	0.456214	0.735177	#N/A
7768	AT1G04880	4.147	2.8774	5.4166	1.88246	0.912621	0.472784	0.747243	high mobility group (HMG1/2) family protein / ARID/BRIGHT DNA-binding domain-containing protein; similar to high mobility group (HMG1/2) family protein / ARID/BRIGHT DNA-binding domain-containing protein [Arabidopsis thaliana] (TAIR:AT1G76110.1); similar
8388	AT1G04900	174.264	183.614	164.913	0.898148	-0.154975	0.287324	0.578017	similar to hypothetical protein TTHERM_00446060 [Tetrahymena thermophila SB210] (GB:XP_001023370.1); contains InterPro domain Protein of unknown function DUF185; (InterPro:IPR003788)
12280	AT1G04910	296.516	321.659	271.374	0.843669	-0.245251	0.113937	0.340046	similar to unknown protein [Arabidopsis thaliana] (TAIR:AT1G22460.1); similar to Plant protein family protein, expressed [Oryza sativa (japonica cultivar-group)] (GB:ABA97941.2); similar to Os11g0481200 [Oryza sativa (japonica cultivar-group)] (GB:NP_0010
13902	AT1G04920	31.7864	31.5012	32.0716	1.01811	0.0258905	0.953881	1	Encodes a protein with putative sucrose-phosphate synthase activity.
16261	AT1G04930,2	22.7159	24.26	21.1718	0.872704	-0.196435	0.530129	0.789199	#N/A
11304	AT1G04940	652.285	661.792	642.778	0.971269	-0.0420577	0.666509	0.872811	Tic20 is believed to function as a component of the protein-conducting channel at the inner envelope membrane. Genes AT1G04940 and AT1G04945 were switched for the TAIR7 genome release to give consistency with MIPs annotation.
4143	AT1G04945,3	475.011	500.995	449.026	0.896267	-0.157999	0.236854	0.52173	#N/A
3721	AT1G04950	266.599	257.699	275.5	1.06908	0.0963647	0.513277	0.776865	putative TBP-associated 59 kDa subunit protein (TAFII59)
10760	AT1G04960,2	285.549	236.401	334.697	1.4158	0.50162	0.000467431	0.00412851	#N/A
9154	AT1G04970	487.774	460.9	514.648	1.11661	0.159131	0.174912	0.441897	lipid-binding serum glycoprotein family protein; similar to lipid-binding serum glycoprotein family protein [Arabidopsis thaliana] (TAIR:AT3G20270.2); similar to lipid-binding serum glycoprotein family protein [Arabidopsis thaliana] (TAIR:AT3G20270.1); si
10678	AT1G04980	481.29	560.752	401.828	0.716588	-0.480785	0.000438714	0.00389832	Encodes a protein disulfide isomerase-like (PDIL) protein, a member of a multigene family within the thioredoxin (TRX) superfamily.
13798	AT1G04985	266.337	257.173	275.501	1.07127	0.0993226	0.391713	0.680626	similar to OSJNBa0043A12.17 [Oryza sativa (japonica cultivar-group)] (GB:CAE02812.1); similar to Os04g0669100 [Oryza sativa (japonica cultivar-group)] (GB:NP_001054200.1)
7850	AT1G04990,2	351.766	372.083	331.448	0.890792	-0.166839	0.353858	0.646498	#N/A
8321	AT1G05000,2	449.125	425.223	473.028	1.11242	0.153704	0.405826	0.692517	#N/A
9301	AT1G05010	4258.67	4108.67	4408.66	1.07301	0.10167	0.2892	0.580404	Encodes 1-aminocyclopropane-1-carboxylate oxidase
10793	AT1G05020	83.2956	35.0884	131.503	3.74775	1.90603	9.3e-18	2.04e-16	epsin N-terminal homology (ENTH) domain-containing protein / clathrin assembly protein-related; Identical to Putative clathrin assembly protein At1g05020 [Arabidopsis Thaliana] (GB:Q9ZVN6); similar to epsin N-terminal homology (ENTH) domain-containing pro
11436	AT1G05030	171.063	171	171.126	1.00074	0.001061	0.999127	1	hexose transporter, putative; Identical to Probable plastidic glucose transporter 1 [Arabidopsis Thaliana] (GB:Q0WVE9;GB:Q5XF02;GB:Q9ZVN7); similar to GLT1/PGLCT (GLUCOSE TRANSPORTER 1), carbohydrate transmembrane transporter/ sugar:hydrogen ion symporter
17961	AT1G05055	124.864	134.537	115.192	0.856211	-0.223961	0.195309	0.470463	Member of transcription factor TFIIH complex. Involved in transcription and DNA repair and interacts with AtXPD.
3557	AT1G05060	116.968	107.818	126.118	1.16973	0.226181	0.173592	0.439966	similar to conserved hypothetical protein [Medicago truncatula] (GB:ABE78856.1)
15508	AT1G05061	2.50922	3.53905	1.4794	0.418022	-1.25835	0.317169	0.609318	#N/A
13186	AT1G05065	3.79733	5.46668	2.12798	0.389263	-1.36118	0.139872	0.386109	Member of a large family of putative ligands homologous to the Clavata3 gene. Consists of a single exon.
16948	AT1G05070	118.998	118.073	119.924	1.01568	0.022439	0.974235	1	similar to unknown protein [Arabidopsis thaliana] (TAIR:AT2G32580.1); similar to unknown protein [Phytophthora sojae] (GB:AAO24648.1); contains InterPro domain Protein of unknown function DUF1068; (InterPro:IPR010471)
10622	AT1G05090	139.587	153.751	125.423	0.815751	-0.293799	0.0785094	0.268718	#N/A
4138	AT1G05100	9.27109	10.9593	7.58292	0.691919	-0.531325	0.470072	0.745262	member of MEKK subfamily
21573	AT1G05120	309.212	313.175	305.25	0.974695	-0.0369775	0.778041	0.931109	SNF2 domain-containing protein / helicase domain-containing protein / RING finger domain-containing protein; similar to DNA repair protein, putative [Arabidopsis thaliana] (TAIR:AT1G02670.1); similar to putative DNA repair protein rhp16 [Oryza sativa (jap
8539	AT1G05135	536.869	374.479	699.258	1.86728	0.900939	5.39e-12	9.26e-11	pseudogene of unknown protein
20936	AT1G05140	508.324	540.194	476.454	0.882005	-0.181141	0.189704	0.462839	membrane-associated zinc metalloprotease, putative; similar to membrane-associated zinc metalloprotease, putative [Arabidopsis thaliana] (TAIR:AT2G32480.1); similar to Os03g0579000 [Oryza sativa (japonica cultivar-group)] (GB:NP_001050547.1); similar to u
19285	AT1G05150	560.875	618.491	503.258	0.813686	-0.297456	0.0217214	0.106717	calcium-binding EF hand family protein; Identical to Uncharacterized TPR repeat-containing protein At1g05150 [Arabidopsis Thaliana] (GB:O23052;GB:Q0WNK7); similar to calcium-binding EF hand family protein [Arabidopsis thaliana] (TAIR:AT2G32450.1); similar
10171	AT1G05160	94.3783	104.151	84.6054	0.812332	-0.299859	0.181084	0.451344	Encodes an ent-kaurenoic acid hydroxylase, a member of the CYP88A cytochrome p450 family.
8165	AT1G05170,2	104.117	121.479	86.7548	0.714156	-0.485688	0.0124756	0.0691845	#N/A
21771	AT1G05180	487.004	486.392	487.615	1.00251	0.00362321	0.983928	1	Encodes a subunit of the RUB1 activating enzyme that regulates the protein degradation activity of Skp1-Cullin-Fbox complexes, primarily, but not exclusively, affecting auxin responses. Acts alongside AS1 to exclude BP expression from leaves.
6965	AT1G05190	5676.73	5377.27	5976.19	1.11138	0.152351	0.233524	0.517618	EMB2394 (EMBRYO DEFECTIVE 2394); structural constituent of ribosome; Identical to 50S ribosomal protein L6, chloroplast precursor (RPL6) [Arabidopsis Thaliana] (GB:O23049); similar to ribosomal protein L6 family protein [Arabidopsis thaliana] (TAIR:AT2G18
19135	AT1G05200	436.242	435.989	436.494	1.00116	0.0016704	0.996519	1	member of Putative ligand-gated ion channel subunit family
1334	AT1G05205	190.58	196.209	184.952	0.942628	-0.0852402	0.570111	0.815513	similar to unknown protein [Oryza sativa (japonica cultivar-group)] (GB:BAD45491.1)
9062	AT1G05210	70.4168	74.1837	66.6498	0.898443	-0.154502	0.397821	0.686101	similar to unknown protein [Arabidopsis thaliana] (TAIR:AT2G32380.1); similar to hypothetical protein [Oryza sativa (japonica cultivar-group)] (GB:BAC57387.1); similar to Os07g0458700 [Oryza sativa (japonica cultivar-group)] (GB:NP_001059570.1)
21092	AT1G05220	10.412	9.72054	11.1035	1.14227	0.191909	0.860816	0.967071	similar to unknown protein [Arabidopsis thaliana] (TAIR:AT1G05210.1); similar to hypothetical protein [Oryza sativa (japonica cultivar-group)] (GB:BAC57387.1); similar to Os07g0458700 [Oryza sativa (japonica cultivar-group)] (GB:NP_001059570.1)
19903	AT1G05230	339.256	316.754	361.758	1.14208	0.191664	0.119922	0.351838	homeobox-leucine zipper family protein / lipid-binding START domain-containing protein; similar to ATML1 (MERISTEM LAYER 1), DNA binding / transcription factor [Arabidopsis thaliana] (TAIR:AT4G21750.1); similar to PDF2 (PROTODERMAL FACTOR2), DNA binding /
19950	AT1G05240	1100.53	1172.12	1028.95	0.877849	-0.187956	0.435993	0.720132	#N/A
4799	AT1G05250	1119.2	1165.95	1072.44	0.919798	-0.120611	0.661417	0.870632	#N/A
14505	AT1G05260	963.909	1013.46	914.354	0.902206	-0.148472	0.384669	0.674568	Encodes a cold-inducible cationic peroxidase that is involved in the stress response. In response to low temperature, RCI3 transcripts accumulate in the aerial part and in roots of etiolated seedlings but only in roots of light-grown seedlings.
12127	AT1G05270	389.404	384.938	393.871	1.02321	0.0330958	0.701221	0.891533	TraB family protein; similar to TraB family protein [Arabidopsis thaliana] (TAIR:AT2G32340.1); similar to unnamed protein product [Vitis vinifera] (GB:CAO24159.1); contains InterPro domain Pheromone shutdown-related, TraB (InterPro:IPR002816)
11087	AT1G05280	15.1757	19.0347	11.3167	0.594532	-0.750174	0.0686066	0.245442	fringe-related protein; similar to fringe-related protein [Arabidopsis thaliana] (TAIR:AT4G15240.1); similar to unnamed protein product [Vitis vinifera] (GB:CAO24168.1); contains InterPro domain Protein of unknown function DUF604 (InterPro:IPR006740)
843	AT1G05300	151.965	154.88	149.05	0.962355	-0.0553589	0.87919	0.9744	member of Fe(II) transporter isolog family
3913	AT1G05310	34.1263	35.3404	32.9122	0.931293	-0.102693	0.868175	0.969859	pectinesterase family protein; similar to pectinesterase family protein [Arabidopsis thaliana] (TAIR:AT2G36710.1); similar to Pectinesterase [Medicago truncatula] (GB:ABN08648.1); contains InterPro domain Pectin lyase fold (InterPro:IPR012334); contains I
7637	AT1G05320	508.551	488.228	528.874	1.08325	0.115369	0.33238	0.62584	similar to unknown protein [Arabidopsis thaliana] (TAIR:AT2G32240.1); similar to unnamed protein product [Candida glabrata] (GB:XP_445454.1); similar to OSIGBa0126B18.8 [Oryza sativa (indica cultivar-group)] (GB:CAH66915.1); similar to OSJNBa0008M17.5 [Or
1078	AT1G05340	105.639	44.0034	167.274	3.80139	1.92653	6.92e-22	1.73e-20	similar to unknown protein [Arabidopsis thaliana] (TAIR:AT2G32210.1); similar to conserved hypothetical protein [Medicago truncatula] (GB:ABD32591.1)
5211	AT1G05350	463.099	423.802	502.397	1.18545	0.245436	0.066837	0.240995	thiF family protein; similar to SAE2 (SUMO-ACTIVATING ENZYME 2) [Arabidopsis thaliana] (TAIR:AT2G21470.2); similar to SAE2 (SUMO-ACTIVATING ENZYME 2) [Arabidopsis thaliana] (TAIR:AT2G21470.1); similar to unnamed protein product [Vitis vinifera] (GB:CAO682
8978	AT1G05360	161.772	180.316	143.229	0.794323	-0.332202	0.0383858	0.163506	similar to unknown protein [Arabidopsis thaliana] (TAIR:AT4G14950.1); similar to conserved hypothetical protein [Medicago truncatula] (GB:ABE91712.1); contains domain VACUOLE MEMBRANE PROTEIN 1 (PTHR10281:SF1); contains domain MEMBRANE ASSOCIATED PROGESTE
20442	AT1G05370	27.9203	20.7399	35.1007	1.69243	0.759093	0.0245045	0.116927	similar to unknown protein [Arabidopsis thaliana] (TAIR:AT3G22410.1); similar to Cellular retinaldehyde-binding/triple function, N-terminal [Medicago truncatula] (GB:ABE78877.1); similar to Os03g0219100 [Oryza sativa (japonica cultivar-group)] (GB:NP_0010
11012	AT1G05380	520.303	539.59	501.016	0.928512	-0.107007	0.371126	0.662202	DNA binding; similar to PHD finger transcription factor, putative [Arabidopsis thaliana] (TAIR:AT4G14920.1); similar to unnamed protein product [Vitis vinifera] (GB:CAO71166.1); contains InterPro domain Acyl-CoA N-acyltransferase (InterPro:IPR016181); con
20931	AT1G05385	184.78	188.473	181.087	0.960811	-0.0576758	0.660598	0.870445	photosystem II 11 kDa protein-related; similar to unnamed protein product [Vitis vinifera] (GB:CAO71168.1)
10371	AT1G05400	4.32774	3.64537	5.0101	1.37437	0.458773	0.700116	0.890872	similar to unknown protein [Arabidopsis thaliana] (TAIR:AT1G06810.1); similar to Os12g0162900 [Oryza sativa (japonica cultivar-group)] (GB:NP_001066226.1); similar to Os07g0637200 [Oryza sativa (japonica cultivar-group)] (GB:NP_001060400.1); contains Inte
19930	AT1G05410	159.112	168.461	149.763	0.889011	-0.169727	0.328876	0.621802	similar to unknown protein [Arabidopsis thaliana] (TAIR:AT3G22520.1); similar to CDPK adapter protein 1 [Mesembryanthemum crystallinum] (GB:AAK69758.1); contains domain GAT domain (SSF89009)
12169	AT1G05420	2.7432	3.4845	2.00189	0.574513	-0.79959	0.490356	0.760943	ATOFP12/OFP12 (Arabidopsis thaliana ovate family protein 12); similar to ATOFP16/OFP16 (Arabidopsis thaliana ovate family protein 16) [Arabidopsis thaliana] (TAIR:AT2G32100.1); similar to hypothetical protein [Vitis vinifera] (GB:CAN67178.1); contains Int
16641	AT1G05430	328.389	331.82	324.957	0.979316	-0.0301534	0.864875	0.968611	similar to hypothetical protein MtrDRAFT_AC135320g13v1 [Medicago truncatula] (GB:ABE82965.1)
15680	AT1G05440	20.3021	21.5708	19.0334	0.882372	-0.180541	0.695296	0.888371	similar to Os03g0747100 [Oryza sativa (japonica cultivar-group)] (GB:NP_001051255.1)
15492	AT1G05450,2	8.33206	7.0124	9.65172	1.37638	0.460877	0.375377	0.666143	#N/A
538	AT1G05460	176.465	191.949	160.982	0.838673	-0.253819	0.139816	0.386071	Encodes a protein with similarity to RNA helicases. Mutants are defective in post-transcriptional gene silencing.
16846	AT1G05470	118.597	110.672	126.521	1.14321	0.193092	0.279449	0.569951	endonuclease/exonuclease/phosphatase family protein; Identical to Type I inositol-1,4,5-trisphosphate 5-phosphatase CVP2 (CVP2) [Arabidopsis Thaliana] (GB:Q9LR47); similar to endonuclease/exonuclease/phosphatase family protein [Arabidopsis thaliana] (TAI
6245	AT1G05490	16.539	22.1506	10.9274	0.493322	-1.0194	0.0290025	0.132502	CHR31 (chromatin remodeling 31); ATP binding / DNA binding / helicase/ nucleic acid binding; similar to CHR40 (chromatin remodeling 40), ATP binding / DNA binding / helicase [Arabidopsis thaliana] (TAIR:AT3G24340.1); similar to unnamed protein product [Vi
11828	AT1G05500	738.365	739.562	737.168	0.996763	-0.00467811	0.88974	0.979406	ATSYTE/NTMC2T2.1/NTMC2TYPE2.1/SYTE; similar to ATSYTD/NTMC2T2.2/NTMC2TYPE2.2/SYTD [Arabidopsis thaliana] (TAIR:AT5G11100.1); similar to unnamed protein product [Vitis vinifera] (GB:CAO69290.1); similar to unknown [Populus trichocarpa] (GB:ABK94033.1); sim
2161	AT1G05520	577.591	619.061	536.121	0.866023	-0.207522	0.133034	0.374951	transport protein, putative; similar to transport protein, putative [Arabidopsis thaliana] (TAIR:AT4G14160.2); similar to transport protein, putative [Arabidopsis thaliana] (TAIR:AT4G14160.1); similar to transport protein, putative [Arabidopsis thaliana]
15086	AT1G05530	5.60291	7.76287	3.44295	0.443515	-1.17294	0.0966519	0.307262	Encodes a protein with glucosyltransferase activity with high sequence homology to UGT1 (AT1G05560). It belongs to an UGT subfamily that binds UDP-glucose but not UDP-glucuronate, UDP-galactose, or UDP-rhamnose as the glycosyl donor. UGT2 was shown to be
13794	AT1G05540	26.559	23.2137	29.9043	1.28822	0.365378	0.256906	0.545447	similar to unknown protein [Arabidopsis thaliana] (TAIR:AT1G30160.2); contains InterPro domain Protein of unknown function DUF295; (InterPro:IPR005174)
21946	AT1G05560	377.844	495.746	259.942	0.524344	-0.931413	0.000285478	0.00263369	A UDP-glucose transferase localized in the phragmoplast. It has been co-purified with the callose synthase complex and may transfer UDP-glucose from sucrose synthase to the callose synthase and thus help form a substrate channel for the synthesis of call
7037	AT1G05562	260.618	340.396	180.839	0.531261	-0.912508	0.000907279	0.00745577	#N/A
1027	AT1G05570	1364.67	1403.63	1325.72	0.944498	-0.0823804	0.471226	0.746172	Encodes a callose synthase 1 catalytic subunit . Member of Glycosyltransferase Family- 48.
8314	AT1G05575	1244.32	60.3622	2428.27	40.2284	5.33014	2.72e-137	5.02e-135	unknown protein
8283	AT1G05590	182.904	190.257	175.551	0.922707	-0.116055	0.452074	0.73273	Encodes a protein with &#946;-hexosaminidase activity (the enzyme is active with p-nitrophenyl-&#946;-N-acetylglucosaminide as substrate but displayed only a minor activity toward p-nitrophenyl-&#946;-N-acetylgalactosaminide). Chitotriose-PA was digested
16523	AT1G05600	62.1441	71.0581	53.23	0.749106	-0.416759	0.0897934	0.293425	pentatricopeptide (PPR) repeat-containing protein; similar to pentatricopeptide (PPR) repeat-containing protein [Arabidopsis thaliana] (TAIR:AT5G46100.1); similar to unnamed protein product [Vitis vinifera] (GB:CAO16582.1); contains InterPro domain Pentat
10349	AT1G05610	11.2514	13.1107	9.39214	0.716373	-0.481218	0.295362	0.586516	Encodes the small subunit of ADP-glucose pyrophosphorylase. The small subunit is the catalytic isoform responsible for ADP-glucose pyrophosphorylase activity. The presence of the small subunit is required for large subunit stability. Two isoforms of the s
5485	AT1G05620	300.784	324.278	277.29	0.8551	-0.225836	0.10671	0.326779	inosine-uridine preferring nucleoside hydrolase family protein; similar to inosine-uridine preferring nucleoside hydrolase family protein [Arabidopsis thaliana] (TAIR:AT2G36310.1); similar to unnamed protein product [Vitis vinifera] (GB:CAO46372.1); conta
8389	AT1G05630	371.056	237.985	504.127	2.11831	1.08292	1.55e-14	2.99e-13	Encodes an inositol polyphosphate 5-phosphatase with phosphatase activity toward only Ins(1,4,5)P3. Induced in response to ABA and wounding treatments. Expressed in young seedlings and flowers, while no transcripts were detectable in maturated roots, ste
11859	AT1G05640	27.3703	25.5505	29.1901	1.14245	0.192128	0.680594	0.880806	ankyrin repeat family protein; similar to ankyrin repeat family protein [Arabidopsis thaliana] (TAIR:AT2G31820.1); similar to unnamed protein product [Vitis vinifera] (GB:CAO46358.1); contains InterPro domain Ankyrin (InterPro:IPR002110)
18761	AT1G05650	7.43277	3.2607	11.6048	3.55901	1.83147	0.0243472	0.116389	polygalacturonase, putative / pectinase, putative; similar to polygalacturonase, putative / pectinase, putative [Arabidopsis thaliana] (TAIR:AT1G05660.1); similar to hypothetical protein [Vitis vinifera] (GB:CAN68140.1); contains InterPro domain Pectin ly
4645	AT1G05660	25.762	31.4745	20.0495	0.637009	-0.650615	0.0923352	0.298929	polygalacturonase, putative / pectinase, putative; similar to polygalacturonase, putative / pectinase, putative [Arabidopsis thaliana] (TAIR:AT1G05650.1); similar to hypothetical protein [Vitis vinifera] (GB:CAN68140.1); contains InterPro domain Pectin ly
8391	AT1G05670	162.528	84.4822	240.575	2.84763	1.50976	2.09e-16	4.39e-15	UDP-glucoronosyl/UDP-glucosyl transferase family protein; similar to UDP-glucoronosyl/UDP-glucosyl transferase family protein [Arabidopsis thaliana] (TAIR:AT1G05680.1); similar to unnamed protein product [Vitis vinifera] (GB:CAO41000.1); contains InterPro
12777	AT1G05675	1952.17	53.1298	3851.21	72.4867	6.17964	1.17e-127	1.93e-125	#N/A
627	AT1G05680	98.9218	136.086	61.7578	0.453815	-1.13982	0.00223506	0.0166143	UDP-glucoronosyl/UDP-glucosyl transferase family protein; similar to UDP-glucoronosyl/UDP-glucosyl transferase family protein [Arabidopsis thaliana] (TAIR:AT1G05670.1); similar to unnamed protein product [Vitis vinifera] (GB:CAO46327.1); contains InterPro
3923	AT1G05690	24.9023	24.0964	25.7082	1.06689	0.0934114	0.926625	0.994977	BT3 (BTB and TAZ domain protein 3); protein binding / transcription regulator; similar to BT4 (BTB AND TAZ DOMAIN PROTEIN 4), protein binding [Arabidopsis thaliana] (TAIR:AT5G67480.2); similar to BT4 (BTB AND TAZ DOMAIN PROTEIN 4), protein binding / trans
9211	AT1G05700	88.2613	73.4888	103.034	1.40203	0.487522	0.0201488	0.100703	leucine-rich repeat protein kinase, putative; similar to light repressible receptor protein kinase [Arabidopsis thaliana] (TAIR:AT4G29990.1); similar to leucine-rich repeat protein kinase, putative [Arabidopsis thaliana] (TAIR:AT2G19230.1); similar to leu
222	AT1G05710,2	140.374	127.776	152.973	1.1972	0.259662	0.0902581	0.294369	#N/A
3317	AT1G05720	213.169	220.664	205.673	0.932066	-0.101496	0.474544	0.748677	selenoprotein family protein; similar to putative 15kDa selenoprotein [Brassica rapa] (GB:BAF81524.1); contains InterPro domain Sep15/SelM redox (InterPro:IPR014912)
6419	AT1G05730	37.7814	38.5701	36.9927	0.959103	-0.0602424	1	1	similar to unknown protein [Arabidopsis thaliana] (TAIR:AT2G31725.1); similar to hypothetical protein LOC406709 [Danio rerio] (GB:NP_998565.1); similar to Os11g0256200 [Oryza sativa (japonica cultivar-group)] (GB:NP_001067634.1); contains InterPro domain
787	AT1G05750	79.4186	91.416	67.4211	0.73752	-0.439247	0.0324274	0.14382	PDE247 (PIGMENT DEFECTIVE 247); similar to pentatricopeptide (PPR) repeat-containing protein [Arabidopsis thaliana] (TAIR:AT2G20540.1); similar to unnamed protein product [Vitis vinifera] (GB:CAO67452.1); contains InterPro domain Pentatricopeptide repeat
4258	AT1G05760	14.1963	11.5432	16.8493	1.45967	0.545642	0.289339	0.580446	#N/A
11454	AT1G05770	4.77253	6.45984	3.08521	0.477599	-1.06613	0.233155	0.517039	jacalin lectin family protein; similar to RTM1 (RESTRICTED TEV MOVEMENT 1) [Arabidopsis thaliana] (TAIR:AT1G05760.1); similar to unknown [Solanum tuberosum] (GB:ABA40466.1); contains InterPro domain Mannose-binding lectin (InterPro:IPR001229)
20267	AT1G05780	68.061	64.697	71.4249	1.10399	0.142728	0.479486	0.752313	similar to unknown protein [Arabidopsis thaliana] (TAIR:AT2G31710.1); similar to Os04g0612900 [Oryza sativa (japonica cultivar-group)] (GB:NP_001053850.1)
19343	AT1G05785	56.7262	58.2071	55.2454	0.949116	-0.0753431	0.765964	0.92551	Got1-like family protein; similar to Got1-like family protein [Arabidopsis thaliana] (TAIR:AT3G49420.1); similar to Got1-like family protein [Arabidopsis thaliana] (TAIR:AT5G01430.1); similar to Got1-like protein [Medicago truncatula] (GB:ABN08679.1); con
20907	AT1G05790	188.945	194.647	183.243	0.941414	-0.0870993	0.55406	0.804766	lipase class 3 family protein; similar to lipase class 3 family protein [Arabidopsis thaliana] (TAIR:AT2G42450.1); similar to OJ991113_30.24 [Oryza sativa (japonica cultivar-group)] (GB:CAD41339.2); contains InterPro domain Lipase, active site; (InterPro:
19175	AT1G05805	261.946	248.388	275.504	1.10917	0.149477	0.260713	0.549611	basic helix-loop-helix (bHLH) family protein; similar to DNA binding / transcription factor [Arabidopsis thaliana] (TAIR:AT2G43140.1); similar to unnamed protein product [Vitis vinifera] (GB:CAO67768.1); contains InterPro domain Basic helix-loop-helix dim
18739	AT1G05810	125.477	123.803	127.15	1.02704	0.0384922	0.769306	0.926864	ARA/Ara-1/AtRABA5e/AtRab11D (Arabidopsis Rab GTPase homolog A5e); GTP binding; Identical to Ras-related protein ARA-1 (ARA-1) [Arabidopsis Thaliana] (GB:P19892); similar to AtRABA5d (Arabidopsis Rab GTPase homolog A5d), GTP binding [Arabidopsis thaliana]
14108	AT1G05820	38.8935	30.5492	47.2378	1.54628	0.628805	0.0259374	0.122079	peptidase; similar to protease-associated (PA) domain-containing protein [Arabidopsis thaliana] (TAIR:AT2G43070.1); similar to unnamed protein product [Vitis vinifera] (GB:CAO45292.1); contains InterPro domain Protease-associated PA (InterPro:IPR003137);
3233	AT1G05830	476.016	458	494.033	1.07867	0.109258	0.483362	0.755535	trithorax protein, putative / PHD finger family protein / SET domain-containing protein; Identical to Histone-lysine N-methyltransferase ATX2 (ATX2) [Arabidopsis Thaliana] (GB:Q9MA43;GB:Q8RXL4); similar to ATX1 (ARABIDOPSIS HOMOLOGUE OF TRITHORAX), histo
20289	AT1G05835	42.1907	34.5247	49.8567	1.44409	0.530156	0.0387876	0.164722	Identical to Histone-lysine N-methyltransferase ATX2 (EC 2.1.1.43) (Trithorax- homolog protein 2) (TRX-homolog protein 2) (Protein SET DOMAIN GROUP 30) (ATX2) [Arabidopsis Thaliana] (GB:Q9MA43;GB:Q8RXL4); similar to unknown protein [Arabidopsis thaliana]
14489	AT1G05840	253.386	231.81	274.963	1.18616	0.246294	0.0791911	0.270363	aspartyl protease family protein; similar to aspartyl protease family protein [Arabidopsis thaliana] (TAIR:AT3G02740.1); similar to unnamed protein product [Vitis vinifera] (GB:CAO45305.1); contains InterPro domain Peptidase aspartic, catalytic; (InterPro
18953	AT1G05850	5119.56	4965.4	5273.72	1.06209	0.0869111	0.428166	0.712453	Encodes an endo chitinase-like protein AtCTL1. Essential for tolerance to heat, salt and drought stresses. Also involved in root hair development, cell expansion and response to cytokinin. Allelic to erh2. 11 alleles described in Hauser (1995). Mutant
20108	AT1G05860	93.5187	102.378	84.6598	0.826936	-0.274152	0.113968	0.340091	similar to unknown protein [Arabidopsis thaliana] (TAIR:AT2G31600.1); similar to Os05g0304100 [Oryza sativa (japonica cultivar-group)] (GB:NP_001055141.1); similar to expressed protein [Oryza sativa (japonica cultivar-group)] (GB:ABA96319.2)
4152	AT1G05870	124.581	136.975	112.187	0.819029	-0.288013	0.0651756	0.237303	similar to unknown protein [Arabidopsis thaliana] (TAIR:AT2G31560.2); similar to hypothetical protein [Oryza sativa (japonica cultivar-group)] (GB:BAB86085.1); similar to Os11g0282300 [Oryza sativa (japonica cultivar-group)] (GB:NP_001067693.1); similar t
10221	AT1G05880,2	4.46979	2.18009	6.7595	3.10056	1.63253	0.0475856	0.190014	#N/A
3805	AT1G05890,2	563.885	532.946	594.824	1.11611	0.158474	0.210577	0.490253	#N/A
18283	AT1G05894	5.92267	5.5485	6.29683	1.13487	0.18253	0.983734	1	similar to unknown protein [Arabidopsis thaliana] (TAIR:AT2G31480.1)
8908	AT1G05900,2	130.241	129.409	131.073	1.01286	0.0184337	0.997612	1	#N/A
12790	AT1G05910	366.938	382.739	351.136	0.917429	-0.124331	0.304051	0.595097	cell division cycle protein 48-related / CDC48-related; similar to AAA-type ATPase family protein [Arabidopsis thaliana] (TAIR:AT3G15120.1); similar to hypothetical protein OsI_030977 [Oryza sativa (indica cultivar-group)] (GB:EAZ09745.1); similar to hypo
10061	AT1G05940	486.121	504.761	467.481	0.926143	-0.110694	0.49211	0.762272	Encodes a member of the cationic amino acid transporter (CAT) subfamily of amino acid polyamine choline transporters.
16915	AT1G05950	56.7036	59.9324	53.4748	0.892251	-0.164478	0.50032	0.767373	similar to Double-stranded RNA binding; Fungal hydrophobin [Medicago truncatula] (GB:ABE90587.1); contains domain no description (G3D.3.30.160.20); contains domain dsRNA-binding domain-like (SSF54768)
15740	AT1G05960,2	902.314	914.453	890.175	0.97345	-0.0388205	0.765836	0.92551	#N/A
14662	AT1G05970,2	54.1707	49.9553	58.3861	1.16877	0.224986	0.320792	0.613381	#N/A
17628	AT1G05990	7.64559	8.6756	6.61559	0.762551	-0.391094	0.519445	0.781004	calcium-binding protein, putative; similar to calcium-binding protein, putative [Arabidopsis thaliana] (TAIR:AT4G03290.1); similar to calcium-binding protein [Lotus japonicus] (GB:CAB63264.3); contains InterPro domain EF-Hand type; (InterPro:IPR011992); c
19578	AT1G06000	745.207	904.886	585.528	0.647074	-0.627997	0.00150226	0.0117183	encodes a flavonol-7-O-rhamnosyltransferase involved in the formation of rhamnosylated flavonols
3727	AT1G06002	304.909	367.237	242.58	0.660555	-0.598248	0.0047656	0.0316736	#N/A
2345	AT1G06010	117.879	116.786	118.972	1.01871	0.0267489	0.921953	0.993457	unknown protein
15911	AT1G06040	898.754	794.339	1003.17	1.2629	0.336737	0.00955909	0.0561323	Encodes salt tolerance protein (STO) which confers salt tolerance to yeast cells. Fully complements calcineurin deficient yeast but does not encode a phosphoprotein phosphatase. Sequence has similarities to CONSTANS. STO co-localizes with COP1 and plays a
13531	AT1G06050	66.1213	58.1859	74.0566	1.27276	0.347957	0.115337	0.343009	similar to unknown protein [Arabidopsis thaliana] (TAIR:AT5G10750.1); similar to START domain-containing protein [Poa pratensis] (GB:CAH10188.1); similar to Os08g0152600 [Oryza sativa (japonica cultivar-group)] (GB:NP_001061005.1); similar to START domain
19186	AT1G06060	181.45	176.172	186.727	1.05991	0.0839426	0.5097	0.774402	RanBPM-related; similar to unknown protein [Arabidopsis thaliana] (TAIR:AT1G61150.6); similar to unknown protein [Arabidopsis thaliana] (TAIR:AT1G61150.4); similar to unknown protein [Arabidopsis thaliana] (TAIR:AT1G61150.5); similar to unnamed protein pr
18524	AT1G06070	181.221	181.205	181.238	1.00018	0.000266564	0.977278	1	bZIP transcription factor, putative (bZIP69); similar to bZIP transcription factor (POSF21) [Arabidopsis thaliana] (TAIR:AT2G31370.5); similar to bZIP transcription factor (POSF21) [Arabidopsis thaliana] (TAIR:AT2G31370.4); similar to bZIP transcription f
20961	AT1G06080	25.5866	32.7783	18.395	0.561192	-0.833433	0.0160953	0.0843591	homologous to delta 9 acyl-lipid desaturases of cyanobacteria and acyl-CoA desaturases of yeast and mammals. expression down-regulated by cold temperature.
1460	AT1G06090	98.6223	120.957	76.2878	0.630702	-0.66497	0.00252719	0.0184918	fatty acid desaturase family protein; Identical to Delta-9 desaturase-like 1 protein [Arabidopsis Thaliana] (GB:Q9LND9;GB:Q8LDI2); similar to fatty acid desaturase family protein [Arabidopsis thaliana] (TAIR:AT1G06120.1); similar to unnamed protein produ
19759	AT1G06100	9.97432	7.64677	12.3019	1.60876	0.685953	0.160264	0.41954	fatty acid desaturase family protein; Identical to Delta-9 desaturase-like 2 protein [Arabidopsis Thaliana] (GB:Q9LND8); similar to fatty acid desaturase family protein [Arabidopsis thaliana] (TAIR:AT1G06090.1); similar to unnamed protein product [Vitis
2609	AT1G06110	302.892	297.912	307.871	1.03343	0.0474398	0.783157	0.933212	SKIP16 (SKP1/ASK-INTERACTING PROTEIN 16); protein binding; similar to Os11g0265200 [Oryza sativa (japonica cultivar-group)] (GB:NP_001067658.1); similar to expressed protein [Oryza sativa (japonica cultivar-group)] (GB:AAX96082.1); contains InterPro domai
3266	AT1G06120	33.6855	41.7609	25.61	0.613253	-0.705445	0.0216104	0.106314	fatty acid desaturase family protein; Identical to Delta-9 desaturase-like 3 protein [Arabidopsis Thaliana] (GB:Q9FPD5;GB:Q9LND6); similar to fatty acid desaturase family protein [Arabidopsis thaliana] (TAIR:AT1G06090.1); similar to unnamed protein produ
20247	AT1G06130	379.066	277.639	480.493	1.73064	0.791304	4.99e-09	7.35e-08	GLX2-4 (GLYOXALASE 2-4); hydroxyacylglutathione hydrolase; similar to GLX2-5 (GLYOXALASE 2-5), hydroxyacylglutathione hydrolase/ iron ion binding / zinc ion binding [Arabidopsis thaliana] (TAIR:AT2G31350.1); similar to unnamed protein product [Vitis vinif
10925	AT1G06135	83.6706	0.660266	166.681	252.445	7.97983	4.51e-74	3.06e-72	similar to unknown protein [Arabidopsis thaliana] (TAIR:AT2G31345.1)
2131	AT1G06137	7.81204	0.304241	15.3198	50.3542	5.65404	6.71e-06	7.73e-05	#N/A
417	AT1G06140	39.2209	17.5666	60.8751	3.46539	1.79302	1.12e-09	1.71e-08	pentatricopeptide (PPR) repeat-containing protein; similar to EMB2758 (EMBRYO DEFECTIVE 2758) [Arabidopsis thaliana] (TAIR:AT4G33990.1); similar to unnamed protein product [Vitis vinifera] (GB:CAO43513.1); contains InterPro domain Pentatricopeptide repeat
5439	AT1G06149	148.564	176.89	120.237	0.679726	-0.556974	0.00115	0.00920591	#N/A
8412	AT1G06150	158.524	190.236	126.812	0.666606	-0.585094	0.000733991	0.00617261	transcription factor; similar to CPuORF7 (Conserved peptide upstream open reading frame 7) [Arabidopsis thaliana] (TAIR:AT2G31280.3); similar to CPuORF7 (Conserved peptide upstream open reading frame 7) [Arabidopsis thaliana] (TAIR:AT2G31280.2); similar t
16187	AT1G06160	61.2725	94.4703	28.0746	0.297179	-1.7506	4.46e-11	7.41e-10	encodes a member of the ERF (ethylene response factor) subfamily B-3 of ERF/AP2 transcription factor family. The protein contains one AP2 domain. There are 18 members in this subfamily including ATERF-1, ATERF-2, AND ATERF-5.
8402	AT1G06170	12.1659	10.9361	13.3956	1.22489	0.292658	0.589523	0.827124	basic helix-loop-helix (bHLH) family protein; similar to basic helix-loop-helix (bHLH) family protein [Arabidopsis thaliana] (TAIR:AT2G31220.1); similar to unnamed protein product [Vitis vinifera] (GB:CAO65796.1); contains InterPro domain Basic helix-loop
7325	AT1G06180	69.8778	81.0877	58.6678	0.72351	-0.466915	0.0409604	0.17158	member of MYB3R- and R2R3- type MYB- encoding genes
3848	AT1G06190	1600.47	1739.24	1461.7	0.84042	-0.250818	0.0220941	0.108295	ATP binding / ATPase, coupled to transmembrane movement of ions, phosphorylative mechanism; similar to ATP binding / ATPase, coupled to transmembrane movement of ions, phosphorylative mechanism [Arabidopsis thaliana] (TAIR:AT2G31150.1); similar to unnamed
10207	AT1G06200	493.566	482.739	504.393	1.04486	0.0633061	0.653366	0.8665	serine-type peptidase/ signal peptidase; similar to serine-type peptidase/ signal peptidase [Arabidopsis thaliana] (TAIR:AT2G31140.1); similar to predicted protein [Physcomitrella patens subsp. patens] (GB:EDQ73983.1); similar to OSJNBa0068L06.9 [Oryza sa
21819	AT1G06210	359.005	335.957	382.053	1.13721	0.185498	0.194782	0.46971	VHS domain-containing protein / GAT domain-containing protein; similar to VHS domain-containing protein / GAT domain-containing protein [Arabidopsis thaliana] (TAIR:AT5G16880.2); similar to VHS domain-containing protein / GAT domain-containing protein [Ar
13429	AT1G06220,2	1140.05	1174.31	1105.78	0.941642	-0.08675	0.43789	0.721581	#N/A
16824	AT1G06230	689.03	656.119	721.941	1.10032	0.137923	0.28694	0.57766	This gene is predicted to encode a bromodomain-containing protein. Plant lines expressing RNAi constructs targeted against GTE4 show some resistance to agrobacterium-mediated root transformation.
14183	AT1G06240	136.307	140.055	132.56	0.946485	-0.0793488	0.7154	0.898433	oxidoreductase/ transition metal ion binding; similar to oxidoreductase/ transition metal ion binding [Arabidopsis thaliana] (TAIR:AT5G04520.1); similar to unknown protein [Oryza sativa (japonica cultivar-group)] (GB:BAD73001.1); contains InterPro domain
5083	AT1G06250	18.4335	16.8665	20.0004	1.18581	0.245868	0.45198	0.73273	lipase class 3 family protein; similar to lipase class 3 family protein [Arabidopsis thaliana] (TAIR:AT4G18550.1); similar to unnamed protein product [Vitis vinifera] (GB:CAO48079.1); contains InterPro domain Lipase, class 3; (InterPro:IPR002921)
18576	AT1G06260	10.6266	11.3985	9.8548	0.864572	-0.209942	0.868939	0.970169	#N/A
17522	AT1G06265	46.3805	53.4258	39.3351	0.736257	-0.441718	0.0800581	0.27218	#N/A
14047	AT1G06270	26.3589	29.4386	23.2793	0.790775	-0.338661	0.315816	0.608015	pentatricopeptide (PPR) repeat-containing protein; similar to pentatricopeptide (PPR) repeat-containing protein [Arabidopsis thaliana] (TAIR:AT1G09900.1); similar to unnamed protein product [Vitis vinifera] (GB:CAO69832.1); contains InterPro domain Pentat
19622	AT1G06290	1457.09	1464.41	1449.78	0.990012	-0.0144816	0.939039	1	Encodes an acyl-CoA oxidase with specificity for medium chain fatty acids.
21848	AT1G06310	7.51332	10.4234	4.60328	0.44163	-1.17909	0.102084	0.317174	Encodes a putative acyl-CoA oxidase. However, no transcripts have been detected for this gene and no altered phenotypes have been detected in plants mutant for this gene. This suggests that ACX6 does not significantly contribute to seedling beta-oxidati
16006	AT1G06320	2.00125	2.95784	1.04466	0.353183	-1.50151	0.28688	0.577614	similar to hypothetical protein MtrDRAFT_AC140034g4v1 [Medicago truncatula] (GB:ABE80503.1)
9437	AT1G06350	19.7992	20.9049	18.6935	0.894218	-0.161301	0.914079	0.990337	fatty acid desaturase family protein; Identical to Putative delta-9 desaturase-like 4 protein [Arabidopsis Thaliana] (GB:Q9LMI4); similar to fatty acid desaturase family protein [Arabidopsis thaliana] (TAIR:AT1G06360.1); similar to unnamed protein produc
619	AT1G06360	156.685	130.812	182.558	1.39557	0.480859	0.071212	0.251729	fatty acid desaturase family protein; Identical to Delta-9 desaturase-like 5 protein [Arabidopsis Thaliana] (GB:Q9LMI3); similar to fatty acid desaturase family protein [Arabidopsis thaliana] (TAIR:AT1G06350.1); similar to unnamed protein product [Vitis
18108	AT1G06370	36.028	37.1418	34.9141	0.940021	-0.0892352	0.825894	0.952945	pseudogene, similar to putative glycolipid alpha-mannosyltransferase, blastp match of 41% identity and 9.6e-10 P-value to GP|13161358|dbj|BAB32949.1||AP002908 putative glycolipid alpha-mannosyltransferase {Oryza sativa (japonica cultivar-group)}
6840	AT1G06380	75.8047	84.1679	67.4416	0.801276	-0.31963	0.10931	0.331737	ribosomal protein-related; similar to 60S ribosomal protein-related [Arabidopsis thaliana] (TAIR:AT2G42650.1); similar to unnamed protein product [Vitis vinifera] (GB:CAO70027.1); similar to hypothetical protein [Vitis vinifera] (GB:CAN65947.1); contains
12220	AT1G06390	681.277	641.618	720.937	1.12362	0.16816	0.200615	0.477743	encodes a GSK3/shaggy-like protein kinase. Gene expression is induced by NaCl and ABA but not KCl, suggesting that this gene may be involved in response to osmotic stress. This protein can interact with the BZR1 protein involved in brassinosteroid-mediate
16294	AT1G06400	551.354	569.202	533.507	0.937288	-0.0934355	0.498601	0.766522	small GTP-binding protein (ara-2)
9601	AT1G06410	2338.15	2200.17	2476.14	1.12543	0.170478	0.15393	0.408844	Encodes an enzyme putatively involved in trehalose biosynthesis. Though the protein has both trehalose-6-phosphate synthase (TPS)-like and trehalose-6-phosphate phosphatase (TPP)-like domains, neither activity has been detected in enzymatic assays nor has
14509	AT1G06420	12.3594	11.8063	12.9124	1.09369	0.129205	0.906007	0.986975	unknown protein
12096	AT1G06430	1085.85	1005.82	1165.89	1.15914	0.21306	0.277039	0.567619	encodes a FtsH protease that is localized to the chloroplast
18729	AT1G06440	32.9672	36.2809	29.6535	0.81733	-0.29101	0.267732	0.557507	similar to unknown protein [Arabidopsis thaliana] (TAIR:AT5G45790.1); similar to Os10g0510300 [Oryza sativa (japonica cultivar-group)] (GB:NP_001065035.1); similar to Protein of unknown function DUF860, plant [Medicago truncatula] (GB:ABE79863.1); contain
3	AT1G06450	34.1643	35.4255	32.9031	0.928797	-0.106564	0.667	0.87282	CCR4-NOT transcription complex protein, putative; similar to CCR4-NOT transcription complex protein, putative [Arabidopsis thaliana] (TAIR:AT3G44240.1); similar to unnamed protein product [Vitis vinifera] (GB:CAO45475.1); contains InterPro domain Polynucl
17291	AT1G06460	874.804	785.375	964.234	1.22774	0.296001	0.134397	0.377224	ACD32.1 encodes an alpha-crystallin domain containing protein with homology to small heat shock proteins.
16934	AT1G06470	263.173	267.184	259.161	0.969971	-0.0439866	0.829415	0.95472	phosphate translocator-related; similar to phosphate translocator-related [Arabidopsis thaliana] (TAIR:AT5G25400.1); similar to unnamed protein product [Vitis vinifera] (GB:CAO69936.1); contains InterPro domain Protein of unknown function DUF250 (InterPro
3168	AT1G06475	34.699	43.1115	26.2865	0.609734	-0.713749	0.0182322	0.0935795	unknown protein
13173	AT1G06490	116.334	115.205	117.463	1.0196	0.0280023	0.946843	1	encodes a gene similar to callose synthase
9548	AT1G06500	63.7634	66.4125	61.1142	0.920221	-0.119948	0.641344	0.858958	unknown protein
7452	AT1G06510	229.197	214.018	244.377	1.14185	0.191379	0.238118	0.522997	unknown protein
7226	AT1G06515	124.174	125.935	122.413	0.972035	-0.0409203	0.884876	0.976793	#N/A
13546	AT1G06520	35.2704	30.6653	39.8755	1.30034	0.378893	0.17084	0.436255	Encodes a membrane associated mitochondrial localized protein with glycerol-3-phosphate acyltransferase activity.Expressed in flower buds and siliques. Homozygous mutant plants are male sterile and have abnormal glycerolipid levels.
1211	AT1G06530	504.898	521.118	488.678	0.93775	-0.0927253	0.483845	0.75602	myosin heavy chain-related; similar to unknown protein [Arabidopsis thaliana] (TAIR:AT3G58840.2); similar to unknown protein [Arabidopsis thaliana] (TAIR:AT3G58840.1); similar to AT1G06530 [Arabidopsis lyrata subsp. petraea] (GB:AAT72477.1); contains doma
10422	AT1G06540	2.36263	3.56494	1.16032	0.325482	-1.61935	0.219177	0.500982	similar to unknown protein [Arabidopsis thaliana] (TAIR:AT2G30930.1)
12166	AT1G06550	1102.09	1171.65	1032.52	0.881251	-0.182375	0.140957	0.388003	enoyl-CoA hydratase/isomerase family protein; similar to CHY1 (BETA-HYDROXYISOBUTYRYL-COA HYDROLASE 1), 3-hydroxyisobutyryl-CoA hydrolase [Arabidopsis thaliana] (TAIR:AT5G65940.1); similar to unknown [Populus trichocarpa] (GB:ABK93660.1); contains InterPr
17299	AT1G06560	197.24	204.476	190.004	0.929226	-0.105898	0.442031	0.72525	NOL1/NOP2/sun family protein; similar to nucleolar protein, putative [Arabidopsis thaliana] (TAIR:AT4G26600.1); similar to Os08g0365900 [Oryza sativa (japonica cultivar-group)] (GB:NP_001061645.1); similar to unnamed protein product [Vitis vinifera] (GB:C
12631	AT1G06570	387.034	342.231	431.838	1.26183	0.33552	0.00966987	0.0566574	Mutation of the PDS1 locus disrupts the activity of p-hydroxyphenylpyruvate dioxygenase (HPPDase), the first committed step in the synthesis of both plastoquinone and tocopherols in plants.
4059	AT1G06580	33.7326	26.9311	40.5341	1.5051	0.589862	0.040293	0.169522	pentatricopeptide (PPR) repeat-containing protein; similar to pentatricopeptide (PPR) repeat-containing protein [Arabidopsis thaliana] (TAIR:AT1G64580.1); similar to hypothetical protein [Brassica rapa] (GB:ABQ50546.1); contains InterPro domain Pentatrico
18718	AT1G06590	148.575	141.156	155.995	1.10513	0.14421	0.462556	0.739744	binding; similar to expressed protein [Oryza sativa (japonica cultivar-group)] (GB:ABA99493.2); similar to Os12g0626300 [Oryza sativa (japonica cultivar-group)] (GB:NP_001067324.1); contains InterPro domain Tetratricopeptide-like helical; (InterPro:IPR011
3448	AT1G06620	198.037	214.427	181.647	0.847127	-0.23935	0.104397	0.322031	encodes a protein whose sequence is similar to a 2-oxoglutarate-dependent dioxygenase
20965	AT1G06630	163.325	153.757	172.893	1.12446	0.169226	0.333606	0.626859	F-box family protein; Identical to F-box/LRR-repeat protein At1g06630 [Arabidopsis Thaliana] (GB:P0C2G0;GB:Q9SHK4); similar to F-box family protein [Arabidopsis thaliana] (TAIR:AT3G60040.1); similar to unnamed protein product [Vitis vinifera] (GB:CAO63569
16283	AT1G06640	1486.57	1492.97	1480.18	0.991432	-0.0124146	0.931868	0.997437	encodes a protein whose sequence is similar to a 2-oxoglutarate-dependent dioxygenase
5169	AT1G06645	79.2241	98.7337	59.7145	0.604803	-0.725462	0.000314354	0.00287952	pseudogene, similar to CmE8, blastp match of 51% identity and 3.9e-106 P-value to GP|15721876|dbj|BAB68392.1||AB071820 CmE8 {Cucumis melo}
5484	AT1G06650,2	649.865	614.393	685.337	1.11547	0.157652	0.193086	0.467672	#N/A
3596	AT1G06660	49.4419	49.5391	49.3446	0.996074	-0.00567582	1	1	similar to unknown protein [Arabidopsis thaliana] (TAIR:AT2G30820.2); similar to hypothetical protein [Oryza sativa (japonica cultivar-group)] (GB:AAM19018.1)
5924	AT1G06670	778.079	812.565	743.592	0.915117	-0.127972	0.289533	0.580733	nuclear DEIH-box helicase (NIH) encoding a putative RNA and/or DNA helicase homologous to a group of nucleic acid helicases from the DEAD/H family with nuclear DEIH-box helicase (NIH) distinct N- and C-terminal regions that differ from animal DEIH protein
10095	AT1G06680	24004.3	19766.1	28242.6	1.42884	0.514844	0.0034518	0.0240996	Encodes a 23 kD extrinsic protein that is part of photosystem II and participates in the regulation of oxygen evolution.
5988	AT1G06690	551.413	493.344	609.481	1.23541	0.304986	0.0381096	0.162607	aldo/keto reductase family protein; Identical to Uncharacterized oxidoreductase At1g06690, chloroplast precursor [Arabidopsis Thaliana] (GB:Q94A68;GB:Q9SHK7); similar to aldo/keto reductase family protein [Arabidopsis thaliana] (TAIR:AT5G53580.1); simila
1744	AT1G06700	789.441	752.613	826.268	1.09787	0.134702	0.248147	0.53506	serine/threonine protein kinase, putative; similar to serine/threonine protein kinase, putative [Arabidopsis thaliana] (TAIR:AT2G30740.1); similar to unnamed protein product [Vitis vinifera] (GB:CAO67779.1); contains InterPro domain Protein kinase, core;
19152	AT1G06710	76.1032	88.8652	63.3413	0.71278	-0.488472	0.0176462	0.0910541	pentatricopeptide (PPR) repeat-containing protein; similar to pentatricopeptide (PPR) repeat-containing protein [Arabidopsis thaliana] (TAIR:AT3G06920.1); similar to unnamed protein product [Vitis vinifera] (GB:CAO67785.1); similar to hypothetical protein
6758	AT1G06720	589.258	607.854	570.663	0.938816	-0.0910853	0.559097	0.807904	similar to unknown protein [Arabidopsis thaliana] (TAIR:AT1G42440.1); similar to PREDICTED: hypothetical protein LOC553241 isoform 2 [Danio rerio] (GB:XP_709801.1); similar to PREDICTED: hypothetical protein XP_679814 isoform 1 [Danio rerio] (GB:XP_684906
16963	AT1G06730	178.162	189.178	167.146	0.883537	-0.178637	0.222033	0.504935	pfkB-type carbohydrate kinase family protein; similar to pfkB-type carbohydrate kinase family protein [Arabidopsis thaliana] (TAIR:AT3G59480.1); similar to unnamed protein product [Vitis vinifera] (GB:CAO22662.1); contains InterPro domain Carbohydrate/pur
8621	AT1G06740	58.4525	64.8502	52.0549	0.802695	-0.317076	0.137275	0.382033	transposable element gene; Mutator-like transposase family, has a 2.7e-53 P-value blast match to GB:AAA21566 mudrA of transposon="MuDR" (MuDr-element) (Zea mays)
1878	AT1G06760	1196.27	1175.3	1217.24	1.03569	0.0505899	0.671486	0.875214	histone H1, putative; Identical to Histone H1.1 [Arabidopsis Thaliana] (GB:P26568); similar to histone H1.2 [Arabidopsis thaliana] (TAIR:AT2G30620.1); similar to histone H1 subtype 5 [Pisum sativum] (GB:AAO74588.1); similar to histone H1 [Pisum sativum] (
2951	AT1G06770	103.3	95.6481	110.953	1.16001	0.214136	0.249278	0.536301	zinc finger (C3HC4-type RING finger) family protein; similar to zinc finger (C3HC4-type RING finger) family protein [Arabidopsis thaliana] (TAIR:AT2G30580.1); similar to unnamed protein product [Vitis vinifera] (GB:CAO22649.1); contains InterPro domain Zi
9649	AT1G06780,2	241.221	234.47	247.972	1.05758	0.0807727	0.726998	0.905336	#N/A
16935	AT1G06790	86.5201	93.7059	79.3343	0.846631	-0.240195	0.246455	0.533189	RNA polymerase Rpb7 N-terminal domain-containing protein; similar to unnamed protein product [Vitis vinifera] (GB:CAO22476.1); contains InterPro domain RNA polymerase III, subunit Rpc25 (InterPro:IPR013238); contains InterPro domain RNA polymerase Rpb7, N
1770	AT1G06800	150.408	99.1252	201.69	2.0347	1.02482	8.04e-10	1.24e-08	lipase class 3 family protein; similar to lipase class 3 family protein [Arabidopsis thaliana] (TAIR:AT2G30550.2); similar to lipase class 3 family protein [Arabidopsis thaliana] (TAIR:AT2G30550.1); similar to unnamed protein product [Vitis vinifera] (GB:
4123	AT1G06820	597.326	568.559	626.093	1.10119	0.139068	0.324513	0.616954	Encodes carotenoid isomerase. Catalyzes the isomerization of poly-cis-carotenoids to all-trans-carotenoids. Together with PDS and ZDS, CRTiso is required to complete the synthesis of lycopene from phytoene.
20335	AT1G06830	101.808	88.6325	114.984	1.29731	0.375526	0.0367041	0.158056	glutaredoxin family protein; Identical to Monothiol glutaredoxin-S11 (GRXS11) [Arabidopsis Thaliana] (GB:Q9M9Y9); similar to glutaredoxin family protein [Arabidopsis thaliana] (TAIR:AT2G30540.1); similar to unnamed protein product [Vitis vinifera] (GB:CA
8116	AT1G06840	652.152	410.026	894.279	2.18103	1.12501	9.42e-19	2.15e-17	leucine-rich repeat transmembrane protein kinase, putative; similar to ATP binding / kinase/ protein serine/threonine kinase [Arabidopsis thaliana] (TAIR:AT5G01950.1); similar to leucine-rich repeat transmembrane protein kinase, putative [Arabidopsis thal
19075	AT1G06850	154.16	132.557	175.764	1.32595	0.407026	0.0126738	0.0700182	ATBZIP52 (ARABIDOPSIS THALIANA BASIC LEUCINE ZIPPER 52); DNA binding / transcription factor; similar to bZIP transcription factor family protein [Arabidopsis thaliana] (TAIR:AT2G40620.1); similar to hypothetical protein [Vitis vinifera] (GB:CAN65087.1); c
16275	AT1G06870	254.735	243.286	266.183	1.09411	0.129761	0.354958	0.647436	signal peptidase, putative; Identical to Probable thylakoidal processing peptidase 2, chloroplast precursor (TPP2) [Arabidopsis Thaliana] (GB:Q9M9Z2;GB:Q8LEC9); similar to chloroplast thylakoidal processing peptidase [Arabidopsis thaliana] (TAIR:AT2G3044
9253	AT1G06890	724.705	759.21	690.201	0.909105	-0.137482	0.272148	0.562741	transporter-related; Identical to Uncharacterized membrane protein At1g06890 [Arabidopsis Thaliana] (GB:Q8RXL8;GB:Q9M9Z3); similar to unknown protein [Arabidopsis thaliana] (TAIR:AT2G28315.1); similar to unknown [Populus trichocarpa] (GB:ABK93414.1); cont
3369	AT1G06900	827.629	833.701	821.557	0.985434	-0.0211692	0.828427	0.954055	metalloendopeptidase; similar to peptidase M16 family protein / insulinase family protein [Arabidopsis thaliana] (TAIR:AT2G41790.1); similar to hypothetical protein OsJ_010322 [Oryza sativa (japonica cultivar-group)] (GB:EAZ26839.1); similar to hypothetic
771	AT1G06910	57.3125	52.648	61.9769	1.17719	0.235351	0.360957	0.653552	Arabidopsis thaliana myb family transcription factor (At1g06910)
12258	AT1G06923	18.4522	18.3444	18.56	1.01176	0.016863	1	1	similar to ATOFP17/OFP17 (Arabidopsis thaliana ovate family protein 17) [Arabidopsis thaliana] (TAIR:AT2G30395.1); similar to hypothetical protein [Oryza sativa (japonica cultivar-group)] (GB:BAC79546.1)
18609	AT1G06930	11.5396	12.6811	10.3981	0.819969	-0.286359	0.513824	0.777366	unknown protein
6898	AT1G06950	4486.99	4726.68	4247.29	0.898578	-0.154284	0.186958	0.458596	Encodes a protein thought to be a part of the translocon at the chloroplast inner envelope. Involved in protein import into the chloroplast and chloroplast biogenesis.
7416	AT1G06960	130.114	133.87	126.358	0.943882	-0.0833218	0.711824	0.896187	small nuclear ribonucleoprotein U2B, putative / spliceosomal protein, putative; similar to U2B'' (U2 small nuclear ribonucleoprotein B), RNA binding [Arabidopsis thaliana] (TAIR:AT2G30260.1); similar to unnamed protein product [Vitis vinifera] (GB:CAO2135
7918	AT1G06980	3.71377	5.05749	2.37005	0.468622	-1.0935	0.173632	0.44001	similar to unknown protein [Arabidopsis thaliana] (TAIR:AT2G30230.1); similar to hypothetical protein LOC_Os03g18660 [Oryza sativa (japonica cultivar-group)] (GB:ABF95458.1)
12726	AT1G07000	1447.69	236.75	2658.64	11.2297	3.48925	1.34e-150	2.91e-148	A member of EXO70 gene family, putative exocyst subunits, conserved in land plants. Arabidopsis thaliana contains 23 putative EXO70 genes, which can be classified into eight clusters on the phylogenetic tree.
8594	AT1G07010,3	440.193	462.504	417.882	0.90352	-0.146371	0.373962	0.664545	#N/A
18071	AT1G07020	118.695	106.037	131.354	1.23875	0.30889	0.0974505	0.308799	similar to hypothetical protein [Oryza sativa (japonica cultivar-group)] (GB:BAD45080.1)
7056	AT1G07030	163.471	176.937	150.004	0.847783	-0.238233	0.203426	0.481308	mitochondrial substrate carrier family protein; similar to mitochondrial substrate carrier family protein [Arabidopsis thaliana] (TAIR:AT2G30160.1); similar to unnamed protein product [Vitis vinifera] (GB:CAO21380.1); contains InterPro domain Mitochondria
15446	AT1G07040	200.031	188.939	211.123	1.11741	0.160164	0.191016	0.464569	similar to unknown protein [Arabidopsis thaliana] (TAIR:AT1G27030.1); similar to unknown protein [Oryza sativa (japonica cultivar-group)] (GB:AAN05517.1); similar to Os10g0463800 [Oryza sativa (japonica cultivar-group)] (GB:NP_001064789.1)
1825	AT1G07050	129.309	147.899	110.719	0.748614	-0.417706	0.110279	0.333525	CONSTANS-like protein-related; similar to CIL [Arabidopsis thaliana] (TAIR:AT4G25990.1); similar to unnamed protein product [Vitis vinifera] (GB:CAO21391.1); contains InterPro domain CCT (InterPro:IPR010402)
15260	AT1G07070	226.515	253.966	199.063	0.783815	-0.351414	0.0626853	0.231109	60S ribosomal protein L35a (RPL35aA); Identical to 60S ribosomal protein L35a-1 (RPL35AA) [Arabidopsis Thaliana] (GB:Q9LMK0); similar to 60S ribosomal protein L35a (RPL35aC) [Arabidopsis thaliana] (TAIR:AT1G74270.1); similar to unknown [Populus trichocarp
1138	AT1G07080	662.191	665.162	659.22	0.991067	-0.0129453	0.934985	0.998589	gamma interferon responsive lysosomal thiol reductase family protein / GILT family protein; similar to OSH1 (OAS HIGH ACCUMULATION 1), catalytic [Arabidopsis thaliana] (TAIR:AT5G01580.1); similar to unnamed protein product [Vitis vinifera] (GB:CAO21403.1)
4918	AT1G07090	78.2829	89.8104	66.7554	0.743292	-0.427999	0.0551138	0.210911	similar to unknown protein [Arabidopsis thaliana] (TAIR:AT5G58500.1); similar to hypothetical protein [Oryza sativa (japonica cultivar-group)] (GB:BAB68109.1); contains InterPro domain Protein of unknown function DUF640; (InterPro:IPR006936)
5272	AT1G07110	1880	1804.36	1955.63	1.08383	0.116143	0.29669	0.587654	Encodes the bifunctional enzyme fructose-6-phosphate 2-kinase/fructose-2,6-bisphosphatase.
13291	AT1G07119	10.186	12.3153	8.05665	0.654196	-0.612205	0.249919	0.537078	#N/A
15949	AT1G07120	9.08652	9.41906	8.75399	0.929391	-0.105643	0.79321	0.938573	similar to proline-rich family protein [Arabidopsis thaliana] (TAIR:AT4G18570.1); similar to Os03g0294100 [Oryza sativa (japonica cultivar-group)] (GB:NP_001049814.1); similar to pherophorin, putative, expressed [Oryza sativa (japonica cultivar-group)] (G
20843	AT1G07128	45.4341	18.8242	72.0439	3.8272	1.93629	5.61e-13	1.02e-11	#N/A
17714	AT1G07130	66.7037	25.624	107.783	4.20635	2.07257	4.25e-18	9.42e-17	OB-fold nucleic acid binding domain-containing protein; similar to hypothetical protein [Vitis vinifera] (GB:CAN65336.1); contains InterPro domain Nucleic acid binding, OB-fold, tRNA/helicase-type; (InterPro:IPR004365); contains InterPro domain Nucleic ac
20909	AT1G07135	3931.55	402.886	7460.22	18.5169	4.21077	3.25e-223	2.74e-220	glycine-rich protein
1203	AT1G07140	2051.85	1997.37	2106.33	1.05455	0.0766307	0.551599	0.803692	Encodes a putative Ran-binding protein (siRanBP).
7509	AT1G07150	48.7294	31.0541	66.4047	2.13835	1.0965	1.81e-05	0.000197939	member of MEKK subfamily
10583	AT1G07160	1209.67	4.66305	2414.68	517.833	9.01634	0	0	protein phosphatase 2C, putative / PP2C, putative; similar to protein phosphatase 2C, putative / PP2C, putative [Arabidopsis thaliana] (TAIR:AT2G30020.1); similar to protein phosphatase 2C [Medicago sativa] (GB:CAA72341.1); contains InterPro domain Protei
13047	AT1G07170	117.646	109.38	125.913	1.15115	0.203076	0.242664	0.528881	Identical to Hypothetical protein At1g07170/At2g30000 [Arabidopsis Thaliana] (GB:O80873); similar to unknown protein [Arabidopsis thaliana] (TAIR:AT2G30000.1); similar to Os04g0663300 [Oryza sativa (japonica cultivar-group)] (GB:NP_001054163.1); similar t
21870	AT1G07180	524.972	436.19	613.753	1.40708	0.4927	0.0522847	0.203236	Internal NAD(P)H dehydrogenase in mitochondria. The predicted protein sequence has high homology with other designated NAD(P)H DHs from microorganisms; the capacity for matrix NAD(P)H oxidation via the rotenone-insensitive pathway is significantly reduced
12739	AT1G07200,2	303.03	316.687	289.374	0.913755	-0.130121	0.283204	0.573616	#N/A
9577	AT1G07210	502.988	540.723	465.254	0.860429	-0.216872	0.0723534	0.254576	30S ribosomal protein S18 family; similar to unknown [Populus trichocarpa] (GB:ABK94935.1); contains InterPro domain Ribosomal protein S18; (InterPro:IPR001648)
19187	AT1G07220	302.453	186.372	418.533	2.24569	1.16716	1.01e-15	2.06e-14	similar to unknown protein [Arabidopsis thaliana] (TAIR:AT5G23850.1); similar to OSIGBa0159I10.7 [Oryza sativa (indica cultivar-group)] (GB:CAH67462.1); similar to Os02g0642700 [Oryza sativa (japonica cultivar-group)] (GB:NP_001047557.1); similar to Lipop
20761	AT1G07230	346.836	307.935	385.736	1.25265	0.324987	0.0154975	0.0819937	phosphoesterase family protein; similar to phosphoesterase family protein [Arabidopsis thaliana] (TAIR:AT2G26870.1); similar to putative phospholipase [Oryza sativa] (GB:AAK82449.1); similar to hypothetical protein OsI_013647 [Oryza sativa (indica cultiva
8461	AT1G07240	294.713	208.774	380.652	1.82327	0.866529	1.23e-09	1.89e-08	UDP-glucoronosyl/UDP-glucosyl transferase family protein; similar to UDP-glucoronosyl/UDP-glucosyl transferase family protein [Arabidopsis thaliana] (TAIR:AT1G07250.1); similar to hypothetical protein [Vitis vinifera] (GB:CAN76057.1); similar to unnamed p
20041	AT1G07250	172.759	196.749	148.77	0.756143	-0.403269	0.0201939	0.100905	UDP-glucoronosyl/UDP-glucosyl transferase family protein; similar to UDP-glucoronosyl/UDP-glucosyl transferase family protein [Arabidopsis thaliana] (TAIR:AT1G07260.1); similar to hypothetical protein [Vitis vinifera] (GB:CAN76057.1); similar to unnamed p
15132	AT1G07260	96.4816	115.629	77.3345	0.668817	-0.580318	0.0252268	0.119552	UDP-glucoronosyl/UDP-glucosyl transferase family protein; similar to UDP-glucoronosyl/UDP-glucosyl transferase family protein [Arabidopsis thaliana] (TAIR:AT2G29740.1); similar to hypothetical protein [Vitis vinifera] (GB:CAN76057.1); similar to unnamed p
20254	AT1G07270	14.8097	15.1998	14.4197	0.948683	-0.0760027	0.933122	0.997868	cell division control protein CDC6b, putative (CDC6b); similar to CDC6 [Arabidopsis thaliana] (TAIR:AT2G29680.1); similar to CDC6 [Arabidopsis thaliana] (TAIR:AT2G29680.2); similar to unnamed protein product [Vitis vinifera] (GB:CAO21489.1); contains Inte
11585	AT1G07280	583.19	579.118	587.262	1.01406	0.0201488	0.775034	0.929431	binding; similar to binding [Arabidopsis thaliana] (TAIR:AT2G29670.1); similar to unnamed protein product [Vitis vinifera] (GB:CAO21490.1); contains InterPro domain Tetratricopeptide-like helical; (InterPro:IPR011990); contains InterPro domain Tetratricop
3894	AT1G07290	16.9844	20.1384	13.8303	0.686765	-0.542111	0.196963	0.472899	nucleotide-sugar transporter family protein; similar to GONST1 (GOLGI NUCLEOTIDE SUGAR TRANSPORTER 1) [Arabidopsis thaliana] (TAIR:AT2G13650.2); similar to GONST1 (GOLGI NUCLEOTIDE SUGAR TRANSPORTER 1), nucleotide-sugar transmembrane transporter [Arabidop
21671	AT1G07300	39.4914	42.3967	36.5862	0.862949	-0.212653	0.584927	0.823601	josephin protein-related; similar to JOSL (JOSEPHIN-LIKE PROTEIN) [Arabidopsis thaliana] (TAIR:AT2G29640.1)
21391	AT1G07310	325.622	297.06	354.183	1.1923	0.253745	0.0827195	0.278001	C2 domain-containing protein; similar to C2 domain-containing protein [Arabidopsis thaliana] (TAIR:AT5G23950.1); similar to unknown [Populus trichocarpa] (GB:ABK93791.1); contains InterPro domain C2 calcium-dependent membrane targeting (InterPro:IPR000008
6575	AT1G07320	4675.03	4406.06	4943.99	1.12209	0.166186	0.16689	0.430474	encodes a plastid ribosomal protein L4
21565	AT1G07350	562.434	593.701	531.167	0.894671	-0.160571	0.248257	0.535205	transformer serine/arginine-rich ribonucleoprotein, putative; similar to transformer serine/arginine-rich ribonucleoprotein, putative [Arabidopsis thaliana] (TAIR:AT4G35785.1); similar to transformer serine/arginine-rich ribonucleoprotein, putative [Arabi
15085	AT1G07360	463.369	495.966	430.771	0.868549	-0.203321	0.152652	0.406838	zinc finger (CCCH-type) family protein / RNA recognition motif (RRM)-containing protein; similar to zinc finger (CCCH-type) family protein / RNA recognition motif (RRM)-containing protein [Arabidopsis thaliana] (TAIR:AT2G29580.1); similar to unnamed prote
15417	AT1G07370	168.601	178.333	158.868	0.89085	-0.166745	0.253957	0.541543	Encodes putative proliferating cell nuclear antigen involved in cell cycle regulation.
11721	AT1G07380	173.417	174.484	172.35	0.987773	-0.0177479	0.968443	1	ceramidase family protein; similar to ceramidase family protein [Arabidopsis thaliana] (TAIR:AT5G58980.1); similar to ceramidase family protein [Arabidopsis thaliana] (TAIR:AT2G38010.2); similar to ceramidase family protein [Arabidopsis thaliana] (TAIR:AT
17176	AT1G07390,3	181.234	167.605	194.862	1.16263	0.217386	0.232713	0.516884	#N/A
1226	AT1G07400	29.6664	31.4962	27.8365	0.883804	-0.178201	0.444704	0.727445	17.8 kDa class I heat shock protein (HSP17.8-CI); similar to 17.6 kDa class I heat shock protein (HSP17.6A-CI) [Arabidopsis thaliana] (TAIR:AT1G59860.1); similar to 17.5 kDa class I heat shock protein [Carica papaya] (GB:AAR25848.1); contains InterPro dom
2032	AT1G07410	33.0119	33.1112	32.9125	0.993999	-0.0086834	1	1	AtRABA2b (Arabidopsis Rab GTPase homolog A2b); GTP binding; similar to AtRABA2d (Arabidopsis Rab GTPase homolog A2d), GTP binding [Arabidopsis thaliana] (TAIR:AT5G59150.1); similar to Ras-related protein Rab2BV (GB:Q39434); contains InterPro domain Ran GT
21281	AT1G07420	354.152	401.091	307.214	0.765947	-0.384684	0.00584526	0.037532	Arabidopsis thaliana sterol 4-alpha-methyl-oxidase mRNA
7462	AT1G07440	422.096	406.753	437.44	1.07544	0.104934	0.441072	0.724281	tropinone reductase, putative / tropine dehydrogenase, putative; Identical to Putative tropinone reductase homolog At1g07440 [Arabidopsis Thaliana] (GB:Q9ASX2;GB:Q9LNW5); similar to short-chain dehydrogenase/reductase (SDR) family protein [Arabidopsis th
12577	AT1G07450	33.1804	35.6808	30.68	0.859845	-0.217851	0.351057	0.643411	tropinone reductase, putative / tropine dehydrogenase, putative; similar to TRI (TROPINONE REDUCTASE), oxidoreductase [Arabidopsis thaliana] (TAIR:AT2G29330.1); similar to unknown [Populus trichocarpa] (GB:ABK94936.1); similar to unnamed protein product [
21027	AT1G07470	295.313	280.19	310.437	1.10795	0.147893	0.357748	0.650351	transcription factor IIA large subunit, putative / TFIIA large subunit, putative; similar to transcription factor IIA large subunit / TFIIA large subunit (TFIIA-L) [Arabidopsis thaliana] (TAIR:AT1G07480.2); similar to transcription factor IIA large subuni
18281	AT1G07480	302.426	292.813	312.038	1.06565	0.0917396	0.519705	0.781211	transcription factor IIA large subunit / TFIIA large subunit (TFIIA-L); similar to transcription factor IIA large subunit, putative / TFIIA large subunit, putative [Arabidopsis thaliana] (TAIR:AT1G07470.1); similar to unnamed protein product [Vitis vinife
9815	AT1G07485	3.93804	3.94962	3.92646	0.994136	-0.00848464	1	1	#N/A
198	AT1G07490	5.77544	7.02493	4.52595	0.644269	-0.634264	0.408567	0.695327	#N/A
17601	AT1G07510	489.725	462.918	516.532	1.11582	0.158102	0.237481	0.522329	encodes an FtsH protease that is localized to the mitochondrion
950	AT1G07520	361.255	151.878	570.631	3.75716	1.90964	9.44e-39	3.5e-37	scarecrow transcription factor family protein; similar to scarecrow transcription factor family protein [Arabidopsis thaliana] (TAIR:AT2G29060.1); similar to SCARECROW-like protein 1 [Castanea sativa] (GB:ABG77971.1); contains InterPro domain GRAS transcr
19823	AT1G07530	425.301	389.299	461.303	1.18496	0.244836	0.0661391	0.239291	scarecrow-like transcription factor 14 (SCL14); similar to scarecrow transcription factor family protein [Arabidopsis thaliana] (TAIR:AT2G29060.1); similar to unnamed protein product [Vitis vinifera] (GB:CAO21632.1); contains InterPro domain GRAS transcri
13602	AT1G07550	8.47678	7.36842	9.58513	1.30084	0.379443	0.600518	0.834978	leucine-rich repeat protein kinase, putative; similar to leucine-rich repeat protein kinase, putative [Arabidopsis thaliana] (TAIR:AT2G14510.1); similar to leucine-rich repeat protein kinase, putative [Arabidopsis thaliana] (TAIR:AT2G14440.1); similar to
17375	AT1G07560	45.0126	46.85	43.1751	0.921562	-0.117847	0.580762	0.821353	leucine-rich repeat protein kinase, putative; similar to leucine-rich repeat protein kinase, putative [Arabidopsis thaliana] (TAIR:AT3G21340.1); similar to MEE39 (maternal effect embryo arrest 39), kinase [Arabidopsis thaliana] (TAIR:AT3G46330.1); similar
10756	AT1G07570,3	229.559	206.832	252.286	1.21976	0.286598	0.0530025	0.205336	#N/A
8779	AT1G07590	9893.77	9416.45	10371.1	1.10138	0.139313	0.3009	0.592044	#N/A
5659	AT1G07600	650.667	617.188	684.145	1.10849	0.148593	0.259389	0.54844	#N/A
16646	AT1G07610	1293.73	1245.32	1342.14	1.07774	0.108015	0.438201	0.721831	#N/A
16091	AT1G07615	113.15	128.413	97.8873	0.762284	-0.3916	0.0294382	0.133935	GTP binding; similar to GTP1/OBG family protein [Arabidopsis thaliana] (TAIR:AT5G18570.1); similar to Os11g0704300 [Oryza sativa (japonica cultivar-group)] (GB:NP_001068543.1); similar to hypothetical protein OsI_035862 [Oryza sativa (indica cultivar-grou
20125	AT1G07620	148.571	65.6721	231.47	3.52463	1.81747	1.25e-24	3.37e-23	similar to unknown protein [Arabidopsis thaliana] (TAIR:AT5G02390.1); similar to Os10g0550000 [Oryza sativa (japonica cultivar-group)] (GB:NP_001065314.1); similar to B0103C08-B0602B01.7 [Oryza sativa (indica cultivar-group)] (GB:CAH68050.1); similar to O
6372	AT1G07630	549.34	307.829	790.851	2.56912	1.36127	9.34e-25	2.53e-23	Encodes a protein phosphatase 2C like gene, similar to POL. Involved in leaf development. Knockout mutants have abnormally shaped leaves.
9931	AT1G07640,3	198.304	194.935	201.673	1.03457	0.0490302	0.702275	0.891835	#N/A
8570	AT1G07650,2	843.115	621.119	1065.11	1.71483	0.778061	4.05e-10	6.4e-09	#N/A
19510	AT1G07660	335.467	223.202	447.731	2.00595	1.00428	1.52e-12	2.68e-11	histone H4; Identical to Histone H4 [Arabidopsis Thaliana] (GB:P59259;GB:P02308); similar to histone H4 [Arabidopsis thaliana] (TAIR:AT5G59690.1); similar to histone H4 [Arabidopsis thaliana] (TAIR:AT5G59970.1); similar to histone H4 [Arabidopsis thaliana
19985	AT1G07670	1285.47	1173.41	1397.54	1.191	0.252179	0.025406	0.120118	calcium-transporting ATPase; Identical to Calcium-transporting ATPase 4, endoplasmic reticulum-type (ECA4) [Arabidopsis Thaliana] (GB:Q9XES1;GB:Q9LQP2); similar to ECA2 (CALCIUM-TRANSPORTING ATPASE 2, ENDOPLASMIC RETICULUM-TYPE), calcium-transporting ATP
14283	AT1G07700,3	396.334	349.435	443.234	1.26843	0.343046	0.026332	0.123488	#N/A
8367	AT1G07705,2	373.186	397.696	348.676	0.87674	-0.189778	0.150692	0.404114	#N/A
12448	AT1G07710	9.6891	9.28132	10.0969	1.08787	0.121508	0.860996	0.967088	ankyrin repeat family protein; similar to ankyrin repeat family protein [Arabidopsis thaliana] (TAIR:AT5G60070.1); similar to unnamed protein product [Vitis vinifera] (GB:CAO18083.1); similar to unnamed protein product [Vitis vinifera] (GB:CAO21735.1); si
18734	AT1G07720	531.748	563.324	500.173	0.887895	-0.17154	0.238858	0.523942	beta-ketoacyl-CoA synthase family protein; Identical to 3-ketoacyl-CoA synthase 3 (KCS3) [Arabidopsis Thaliana] (GB:Q9LQP8); similar to beta-ketoacyl-CoA synthase family protein [Arabidopsis thaliana] (TAIR:AT2G28630.1); similar to unknown [Populus trich
5209	AT1G07725	56.4523	63.6087	49.2958	0.774986	-0.367758	0.128473	0.367282	A member of EXO70 gene family, putative exocyst subunits, conserved in land plants. Arabidopsis thaliana contains 23 putative EXO70 genes, which can be classified into eight clusters on the phylogenetic tree.
3947	AT1G07728	54.9701	59.0779	50.8623	0.860937	-0.21602	0.432646	0.717191	#N/A
1964	AT1G07730,2	17.8571	20.6664	15.0478	0.728128	-0.457737	0.266955	0.556718	#N/A
14181	AT1G07740	61.8462	65.8069	57.8854	0.879625	-0.18504	0.381431	0.671625	#N/A
2954	AT1G07745	49.3471	52.0382	46.6561	0.896575	-0.157504	0.53912	0.795181	Is a suppressor of SNI1. Encodes a member of the RecA/RAD51 family of DNA recombination and repair proteins. Both RAD51 and SNI1 have a dual role in pathogen-related gene transcription and somatic homologous recombination.
5863	AT1G07750	463.853	534.387	393.319	0.736019	-0.442184	0.00152755	0.011886	cupin family protein; similar to cupin family protein [Arabidopsis thaliana] (TAIR:AT2G28680.1); similar to unnamed protein product [Vitis vinifera] (GB:CAO24149.1); contains InterPro domain RmlC-like jelly roll fold (InterPro:IPR014710); contains InterPr
10617	AT1G07770	2218.53	2210.46	2226.6	1.0073	0.0104932	0.986387	1	Encodes cytoplasmic ribosomal protein S15a.
7787	AT1G07780,3	228.606	233.603	223.608	0.957215	-0.0630852	0.668067	0.873341	#N/A
12751	AT1G07790	254.845	288.229	221.46	0.768348	-0.380169	0.00495499	0.0327047	HTB1; DNA binding; Identical to Histone H2B.1 [Arabidopsis Thaliana] (GB:Q9LQQ4;GB:Q8L950); similar to H2B/HTB2 (HISTONE H2B), DNA binding [Arabidopsis thaliana] (TAIR:AT5G22880.1); similar to hypothetical protein [Vitis vinifera] (GB:CAN78863.1); contai
20706	AT1G07795	3.21785	3.66989	2.76581	0.75365	-0.408034	0.918755	0.992289	similar to unknown protein [Arabidopsis thaliana] (TAIR:AT2G28725.1); similar to Thioredoxin-related [Medicago truncatula] (GB:ABD32198.1)
20337	AT1G07810	810.273	854.608	765.939	0.896246	-0.158033	0.207994	0.487079	Encodes an ER-type Ca2+-pumping ATPase.
826	AT1G07820	575.954	625.828	526.079	0.840613	-0.250486	0.038654	0.16439	#N/A
16358	AT1G07830	171.593	190.898	152.288	0.797746	-0.325998	0.0457367	0.184509	ribosomal protein L29 family protein; similar to unknown [Populus trichocarpa] (GB:ABK93723.1); contains InterPro domain Ribosomal protein L47, mitochondrial; (InterPro:IPR010729); contains InterPro domain Ribosomal protein L29; (InterPro:IPR001854)
3816	AT1G07840,2	168.822	185.043	152.601	0.824678	-0.278096	0.0864673	0.286347	#N/A
6971	AT1G07870,2	207.928	175.996	239.86	1.36287	0.446651	0.00350366	0.024409	#N/A
21698	AT1G07880,2	99.3701	101.351	97.3897	0.960918	-0.0575141	0.900941	0.984554	#N/A
17552	AT1G07890,3	13440	13352.9	13527.1	1.01305	0.0187001	0.684012	0.882148	#N/A
10285	AT1G07900	11.9196	7.34805	16.4912	2.2443	1.16627	0.0322493	0.143196	LBD1 (LOB DOMAIN-CONTAINING PROTEIN 1); Identical to LOB domain-containing protein 1 (LBD1) [Arabidopsis Thaliana] (GB:Q9LQR0); similar to LBD11 (LOB DOMAIN-CONTAINING PROTEIN 11) [Arabidopsis thaliana] (TAIR:AT2G28500.1); similar to hypothetical protein
19771	AT1G07901	2.64614	3.64814	1.64415	0.450682	-1.14982	0.331524	0.624819	#N/A
16887	AT1G07910	286.071	310.535	261.607	0.842437	-0.247359	0.0802765	0.272627	Encodes a tRNA ligase that resembles the yeast Trl1 RNA ligase in structure and function but very different in sequence. Like Trl1, AtRNL consists of two domains „ an N-terminal ligase component and a C-terminal 5'-kinase/2',3'-cyclic phosphodiesterase (
15866	AT1G07920	10888.8	11900.8	9876.8	0.829924	-0.268949	0.0515489	0.201016	#N/A
18700	AT1G07930	8583.61	9383.67	7783.55	0.829479	-0.269723	0.0823155	0.277322	elongation factor 1-alpha / EF-1-alpha; Identical to Elongation factor 1-alpha (A4) [Arabidopsis Thaliana] (GB:P13905); similar to elongation factor 1-alpha / EF-1-alpha [Arabidopsis thaliana] (TAIR:AT5G60390.1); similar to elongation factor 1-alpha / EF
7512	AT1G07940	10690.7	11608.5	9772.86	0.841874	-0.248323	0.0696398	0.247731	#N/A
7831	AT1G07950	123.243	132.08	114.405	0.866179	-0.207263	0.279886	0.570486	surfeit locus protein 5 family protein / SURF5 family protein; similar to surfeit locus protein 5 family protein / SURF5 family protein [Arabidopsis thaliana] (TAIR:AT1G16430.1); similar to unnamed protein product [Vitis vinifera] (GB:CAO64970.1); contain
4643	AT1G07960,2	239.178	261.634	216.721	0.828336	-0.271713	0.0774856	0.266445	#N/A
4822	AT1G07970	190.238	192.522	187.953	0.976265	-0.0346559	0.754496	0.919157	similar to MGC83764 protein [Xenopus laevis] (GB:AAH76809.1); similar to Os03g0288800 [Oryza sativa (japonica cultivar-group)] (GB:NP_001049788.1); contains domain FAMILY NOT NAMED (PTHR21780); contains domain gb def: T6D22.6 (PTHR21780:SF1)
9052	AT1G07980	105.216	104.479	105.953	1.0141	0.0202062	0.887669	0.978351	histone-like transcription factor (CBF/NF-Y) family protein; similar to unnamed protein product [Vitis vinifera] (GB:CAO21826.1); similar to Os03g0852300 [Oryza sativa (japonica cultivar-group)] (GB:NP_001051922.1); contains InterPro domain Transcription
9452	AT1G07985	5.8555	8.30704	3.40397	0.409769	-1.28712	0.100268	0.313806	Expressed protein
3812	AT1G07990	577	564.272	589.727	1.04511	0.0636572	0.580388	0.821179	SIT4 phosphatase-associated family protein; similar to SIT4 phosphatase-associated family protein [Arabidopsis thaliana] (TAIR:AT2G28360.1); similar to SIT4 phosphatase-associated family protein [Arabidopsis thaliana] (TAIR:AT3G45190.1); similar to SIT4 p
15582	AT1G08000	85.863	81.4251	90.301	1.10901	0.149268	0.405631	0.692368	zinc finger (GATA type) family protein; Identical to GATA transcription factor 5 (GATA5) [Arabidopsis Thaliana] (GB:Q8VZP4;GB:Q9LN07); similar to zinc finger (GATA type) family protein [Arabidopsis thaliana] (TAIR:AT1G08010.1); similar to zinc finger (GA
18023	AT1G08010	179.11	183.315	174.904	0.954116	-0.0677635	0.669327	0.874274	zinc finger (GATA type) family protein; Identical to GATA transcription factor 6 (GATA6) [Arabidopsis Thaliana] (GB:Q6DBP8;GB:Q9LN07); similar to zinc finger (GATA type) family protein [Arabidopsis thaliana] (TAIR:AT1G08000.1); similar to zinc finger (GA
14921	AT1G08030	183.495	182.478	184.511	1.01114	0.0159847	0.995158	1	unknown protein
9567	AT1G08040	238.564	237.937	239.191	1.00527	0.00758232	1	1	similar to unknown protein [Arabidopsis thaliana] (TAIR:AT2G28310.2); similar to Protein of unknown function DUF707 [Medicago truncatula] (GB:ABE91787.1); contains InterPro domain Protein of unknown function DUF707; (InterPro:IPR007877)
14876	AT1G08050	153.925	110.21	197.64	1.79331	0.842628	0.000248547	0.00232521	zinc finger (C3HC4-type RING finger) family protein; similar to zinc finger (C3HC4-type RING finger) family protein [Arabidopsis thaliana] (TAIR:AT5G60710.1); similar to hypothetical protein [Vitis vinifera] (GB:CAN70517.1); contains InterPro domain Zinc
9467	AT1G08060	379.28	355.562	402.998	1.13341	0.180672	0.224668	0.508246	MOM (MAINTENANCE OF METHYLATION); similar to CHR4/MI-2-LIKE (chromatin remodeling 4), ATP binding / DNA binding / chromatin binding / helicase [Arabidopsis thaliana] (TAIR:AT5G44800.1); similar to unnamed protein product [Vitis vinifera] (GB:CAO21869.1);
19222	AT1G08070	26.8362	26.0498	27.6227	1.06038	0.08458	0.853191	0.9644	pentatricopeptide (PPR) repeat-containing protein; similar to pentatricopeptide (PPR) repeat-containing protein [Arabidopsis thaliana] (TAIR:AT2G29760.1); similar to unnamed protein product [Vitis vinifera] (GB:CAO41882.1); similar to hypothetical protein
7372	AT1G08090	31.7662	23.8998	39.6327	1.65829	0.729696	0.133321	0.375451	High-affinity nitrate transporter. Up-regulated by nitrate. Functions as a repressor of lateral root initiation independently of nitrate uptake.
21499	AT1G08105	2.57101	1.57299	3.56904	2.26895	1.18203	0.324128	0.616912	#N/A
5255	AT1G08110,4	771.773	746.391	797.154	1.06801	0.0949279	0.450957	0.732281	#N/A
14459	AT1G08115	7.22344	7.54045	6.90642	0.915917	-0.126711	0.801625	0.943283	#N/A
9091	AT1G08125,2	143.125	151.377	134.873	0.890978	-0.166539	0.309781	0.601649	#N/A
1675	AT1G08130	489.311	496.468	482.154	0.971168	-0.0422069	0.693207	0.887466	Encodes the Arabidopsis DNA ligase 1 that provides the major DNA ligase activity in cells and plays a key role in both DNA replication and excision repair pathways. Indispensable for cell viability. AtLIG1 expresses one major and two minor mRNA transcrip
1136	AT1G08160	82.0708	80.043	84.0986	1.05067	0.0713063	0.882772	0.975856	harpin-induced protein-related / HIN1-related / harpin-responsive protein-related; similar to harpin-induced protein-related / HIN1-related / harpin-responsive protein-related [Arabidopsis thaliana] (TAIR:AT5G22870.1); similar to hypothetical protein [Vit
13540	AT1G08165	38.4835	50.5543	26.4126	0.522461	-0.936606	0.0909735	0.295916	#N/A
9954	AT1G08180	26.9388	32.1167	21.7609	0.677558	-0.561585	0.0909448	0.295867	similar to unknown protein [Arabidopsis thaliana] (TAIR:AT5G02420.1)
20683	AT1G08190	1373.49	1361.15	1385.83	1.01813	0.0259184	0.785512	0.934243	vacuolar assembly protein, putative (VPS41); Identical to Vacuolar protein sorting-associated protein 41 homolog (VPS41) [Arabidopsis Thaliana] (GB:P93043;GB:Q9SGE1); similar to hypothetical protein [Ipomoea trifida] (GB:BAF36333.1); similar to Vacuolar p
9103	AT1G08200	2618.71	2593.84	2643.57	1.01917	0.0273945	0.830009	0.954836	Encodes a putative UDP-D-apiose/UPD-D-xylose synthetase.
2652	AT1G08210	153.878	152.748	155.008	1.0148	0.0211898	0.910748	0.988609	aspartyl protease family protein; similar to aspartyl protease family protein [Arabidopsis thaliana] (TAIR:AT5G22850.1); similar to unnamed protein product [Vitis vinifera] (GB:CAO62959.1); contains InterPro domain Peptidase aspartic, catalytic; (InterPro
13520	AT1G08220	111.501	125.475	97.5275	0.777268	-0.363516	0.0969188	0.307695	similar to Os05g0176500 [Oryza sativa (japonica cultivar-group)] (GB:NP_001054790.1); similar to hypothetical protein DDBDRAFT_0217212 [Dictyostelium discoideum AX4] (GB:XP_644415.1); contains InterPro domain ATP10; (InterPro:IPR007849)
20142	AT1G08230,2	117.281	111.528	123.033	1.10316	0.141647	0.378343	0.668904	#N/A
7163	AT1G08250	44.715	56.4293	33.0006	0.584813	-0.773952	0.0210432	0.104154	ADT6 (AROGENATE DEHYDRATASE 6); arogenate dehydratase/ prephenate dehydratase; similar to PD1 (PREPHENATE DEHYDRATASE 1), arogenate dehydratase/ prephenate dehydratase [Arabidopsis thaliana] (TAIR:AT2G27820.1); similar to unknown [Populus trichocarpa] (GB
20180	AT1G08260	482.076	467.494	496.658	1.06238	0.0873056	0.659514	0.87025	Similar to POL2A, DNA polymerase epsilon catalytic subunit. Essential for Arabidopsis growth. Null homozygotes are embryo lethal, partial loss of function alleles show embryo patterning defects such as root pole displacement. Delayed progression through c
10608	AT1G08270,2	15.8167	18.0549	13.5785	0.752069	-0.411063	0.373395	0.663917	#N/A
583	AT1G08280	74.3236	86.7993	61.8479	0.71254	-0.488958	0.0373937	0.160146	glycosyl transferase family 29 protein / sialyltransferase family protein; similar to sialyltransferase-like protein [Gossypium raimondii] (GB:CAJ15145.1); contains InterPro domain Sialyltransferase; (InterPro:IPR012163); contains InterPro domain Glycosyl
3767	AT1G08290	39.7546	38.4239	41.0852	1.06926	0.0966124	0.739229	0.91173	zinc finger (C2H2 type) protein (WIP3); similar to NTT (NO TRANSMITTING TRACT), nucleic acid binding / transcription factor/ zinc ion binding [Arabidopsis thaliana] (TAIR:AT3G57670.1); similar to hypothetical protein [Vitis vinifera] (GB:CAN64917.1); cont
12045	AT1G08300	38.2395	39.8808	36.5982	0.917689	-0.123922	0.629781	0.852779	similar to EMB2597 (EMBRYO DEFECTIVE 2597) [Arabidopsis thaliana] (TAIR:AT4G13740.1); similar to conserved hypothetical protein [Medicago truncatula] (GB:ABE91506.1)
19778	AT1G08310,2	374.788	410.357	339.218	0.826642	-0.274666	0.646659	0.8625	#N/A
7004	AT1G08315	130.959	74.4505	187.467	2.51801	1.33228	7.72e-14	1.44e-12	armadillo/beta-catenin repeat family protein; similar to binding / ubiquitin-protein ligase [Arabidopsis thaliana] (TAIR:AT2G23140.1); similar to hypothetical protein [Vitis vinifera] (GB:CAN81127.1); contains InterPro domain Armadillo-type fold; (InterPr
15535	AT1G08320	125.337	138.54	112.134	0.809401	-0.305073	0.163795	0.424989	bZIP family transcription factor; similar to bZIP family transcription factor [Arabidopsis thaliana] (TAIR:AT5G06839.1); similar to unnamed protein product [Vitis vinifera] (GB:CAO48751.1); contains InterPro domain bZIP transcription factor, bZIP-1; (Inte
3604	AT1G08340	89.7681	91.7212	87.815	0.957412	-0.0627888	0.904151	0.985952	rac GTPase activating protein, putative; similar to rac GTPase activating protein, putative [Arabidopsis thaliana] (TAIR:AT5G22400.1); similar to RhoGAP1 [Nicotiana tabacum] (GB:ABG85154.1); contains InterPro domain RhoGAP; (InterPro:IPR000198); contains
17308	AT1G08350,2	157.425	155.473	159.377	1.02512	0.035786	0.716722	0.899321	#N/A
21084	AT1G08360	3794.06	3930.09	3658.03	0.930775	-0.103496	0.423087	0.707486	60S ribosomal protein L10A (RPL10aA); Identical to 60S ribosomal protein L10a-1 (RPL10AA) [Arabidopsis Thaliana] (GB:Q8VZB9;GB:Q9SJF4); similar to 60S ribosomal protein L10A (RPL10aB) [Arabidopsis thaliana] (TAIR:AT2G27530.1); similar to 60S ribosomal pro
9588	AT1G08370	371.84	372.806	370.875	0.994821	-0.00749096	0.900547	0.984297	Encodes DCP1 involved in mRNA decapping. DCP1 forms a mRNA decapping complex with DCP2 (At5g13570) and VCS (VARICOSE) (At3g13300). However, unlike DCP2, DCP1 itself does not have mRNA decapping activity in vitro. DCP1, DCP2 and VCS colocalize in cytopla
15620	AT1G08380	10708.5	8437.25	12979.8	1.53839	0.62142	0.00188876	0.014336	Encodes subunit O of photosystem I.
13948	AT1G08390	35.6342	36.3608	34.9077	0.960037	-0.0588387	0.748756	0.916624	nucleic acid binding; similar to unknown [Populus trichocarpa] (GB:ABK93675.1); contains InterPro domain Nucleic acid binding, OB-fold, tRNA/helicase-type; (InterPro:IPR004365)
8610	AT1G08400	56.7425	64.2935	49.1916	0.76511	-0.386261	0.0724691	0.254821	chromosome structural maintenance protein-related; similar to MAG2 (MAIGO2) [Arabidopsis thaliana] (TAIR:AT3G47700.1); similar to hypothetical protein [Vitis vinifera] (GB:CAN81787.1); similar to unnamed protein product [Vitis vinifera] (GB:CAO68276.1); c
1518	AT1G08410	236.452	254.413	218.491	0.858803	-0.2196	0.125977	0.362343	GTP-binding family protein; similar to GTP-binding family protein [Arabidopsis thaliana] (TAIR:AT2G27200.1); similar to expressed protein [Oryza sativa (japonica cultivar-group)] (GB:AAU89192.1); similar to Os12g0618300 [Oryza sativa (japonica cultivar-gr
238	AT1G08420	698.491	700.669	696.313	0.993783	-0.00899781	0.965781	1	kelch repeat-containing protein / serine/threonine phosphoesterase family protein; Identical to Serine/threonine-protein phosphatase BSL2 (BSL2) [Arabidopsis Thaliana] (GB:Q9SJF0;GB:Q0WKX2); similar to kelch repeat-containing serine/threonine phosphoeste
9141	AT1G08430	102.508	123.201	81.8156	0.664081	-0.590569	0.00113338	0.0090861	Encodes a Al-activated malate efflux transporter. Is essential for aluminum tolerance but does not represent the major Al tolerance QTL. Staurosporine and calyculin A both block all changes in AtALMT1 gene expression (as a result malate release is total
14070	AT1G08450	1082.81	666.987	1498.63	2.24687	1.16792	7.08e-22	1.77e-20	Encodes calreticulin CRT3.
9412	AT1G08460	146.298	153.509	139.088	0.906057	-0.142326	0.460536	0.738699	HDA08 (histone deacetylase 8); histone deacetylase; Identical to Histone deacetylase 8 (HDA8) [Arabidopsis Thaliana] (GB:Q94EJ2;GB:Q944J5;GB:Q9SJE6); similar to HDA15 (HISTONE DEACETYLASE 15), histone deacetylase [Arabidopsis thaliana] (TAIR:AT3G18520.1);
5686	AT1G08465	144.422	141.807	147.037	1.03688	0.0522503	0.702627	0.891835	Member of the YABBY family of Arabidopsis proteins involved in the abaxial cell fate specification in lateral organs
21327	AT1G08470	237.667	234.414	240.921	1.02776	0.0395023	0.762927	0.923483	strictosidine synthase family protein; similar to strictosidine synthase family protein [Arabidopsis thaliana] (TAIR:AT5G22020.1); similar to unnamed protein product [Vitis vinifera] (GB:CAO67432.1); contains InterPro domain Strictosidine synthase; (Inter
13751	AT1G08480	724.506	747.903	701.109	0.937434	-0.0932112	0.573666	0.817477	similar to hypothetical protein 13 [Plantago major] (GB:CAJ34821.1)
10317	AT1G08490	762.035	700.059	824.012	1.17706	0.23519	0.0609096	0.226539	Chloroplastic NifS-like protein that can catalyze the conversion of cysteine into alanine and elemental sulfur (S(0)) and of selenocysteine into alanine and elemental Se (Se(0)). Overexpression enhances selenium tolerance and accumulation.
18351	AT1G08500	59.0541	65.8502	52.258	0.793589	-0.333537	0.133978	0.376579	plastocyanin-like domain-containing protein; similar to unnamed protein product [Vitis vinifera] (GB:CAO67283.1); similar to hypothetical protein [Vitis vinifera] (GB:CAN75991.1); contains InterPro domain Cupredoxin (InterPro:IPR008972); contains InterPro
8000	AT1G08510	1181.92	1073.65	1290.19	1.20169	0.26506	0.0263325	0.123488	Encodes an acyl-acyl carrier protein thioesterase. Hydrolyzes primarily saturated acyl-ACPs with chain lengths that vary between 8 and 18 carbons. Involved in saturated fatty acid synthesis. Nuclear-encoded, plastid-targeted globular protein that is funct
14486	AT1G08520	3006.82	2812.69	3200.96	1.13804	0.186554	0.110603	0.334183	CHLD/PDE166 (PIGMENT DEFECTIVE 166); magnesium chelatase/ nucleoside-triphosphatase/ nucleotide binding; Identical to Magnesium-chelatase subunit chlD, chloroplast precursor (CHLD) [Arabidopsis Thaliana] (GB:Q9SJE1;GB:Q8VZU7;GB:Q9SWY5); similar to CHLI1
8932	AT1G08530	194.479	193.387	195.57	1.01129	0.0161993	0.913046	0.989734	similar to unknown protein [Arabidopsis thaliana] (TAIR:AT5G09995.3); similar to conserved hypothetical protein [Medicago truncatula] (GB:ABE89404.1)
14995	AT1G08540	1701.87	1702.64	1701.1	0.999092	-0.00131109	0.965201	1	Subunit of chloroplast RNA polymerase, confers the ability to recognize promoter sequences on the core enzyme
19380	AT1G08550	837.307	809.435	865.179	1.06887	0.0960835	0.528141	0.787694	Violaxanthin deepoxidase involved in xanthophyll cycle.Two major consequences of the npq1 mutation are the absence of zeaxanthin formation in strong light and the partial inhibition of the quenching of singlet excited chlorophylls in the photosystem II li
20264	AT1G08560	364.233	354.079	374.387	1.05735	0.0804587	0.730017	0.907142	member of SYP11 Gene Family
17313	AT1G08570	524.518	576.643	472.393	0.819213	-0.287689	0.0681853	0.244341	thioredoxin family protein; Identical to Thioredoxin-like 1 [Arabidopsis Thaliana] (GB:O64654); similar to thioredoxin family protein [Arabidopsis thaliana] (TAIR:AT2G33270.1); similar to unknown [Populus trichocarpa] (GB:ABK96076.1); contains InterPro do
723	AT1G08580	290.097	316.644	263.55	0.832323	-0.264785	0.129828	0.369355	similar to Pm52 [Prunus mume] (GB:BAE48663.1)
11612	AT1G08590	124.626	163.524	85.7287	0.524257	-0.931654	3.63e-07	4.73e-06	similar to CLV1-like leucine rich repeat transmembrane receptor-like protein kinase (Ipomoea nil) (U77888)
2237	AT1G08592	35.8157	49.1349	22.4966	0.457854	-1.12704	9.5e-05	0.000943176	#N/A
1151	AT1G08600,3	549.064	556.902	541.227	0.971853	-0.0411903	0.668937	0.874062	#N/A
13793	AT1G08610	103.315	103.708	102.922	0.992417	-0.0109819	0.783908	0.933419	pentatricopeptide (PPR) repeat-containing protein; similar to pentatricopeptide (PPR) repeat-containing protein [Arabidopsis thaliana] (TAIR:AT1G09900.1); similar to unnamed protein product [Vitis vinifera] (GB:CAO65083.1); contains InterPro domain Pentat
11687	AT1G08620	386.129	378.725	393.534	1.0391	0.0553382	0.699254	0.890528	transcription factor jumonji (jmj) family protein / zinc finger (C5HC2 type) family protein; similar to transcription factor jumonji (jmj) family protein / zinc finger (C5HC2 type) family protein [Arabidopsis thaliana] (TAIR:AT4G20400.2); similar to trans
17790	AT1G08630	23.8375	12.763	34.9121	2.73542	1.45176	0.000535105	0.00466063	Encodes a threonine aldolase, involved in threonine degradation to glycine. Primarily expressed in seeds and seedlings.
7688	AT1G08640	1302.58	1354.19	1250.98	0.923784	-0.114372	0.341372	0.634934	heat shock protein binding; similar to unnamed protein product [Vitis vinifera] (GB:CAO65063.1); contains InterPro domain Heat shock protein DnaJ, N-terminal; (InterPro:IPR001623)
13452	AT1G08650	321.006	497.134	144.878	0.291426	-1.7788	0.000111891	0.00110265	Encodes a phosphoenolpyruvate carboxylase kinase that is expressed at highest levels in leaves. Expression is induced by light.
4666	AT1G08660	358.215	354.087	362.342	1.02331	0.0332475	0.793035	0.938457	glycosyl transferase family 29 protein / sialyltransferase family protein; similar to glycosyl transferase family 29 protein / sialyltransferase family protein [Arabidopsis thaliana] (TAIR:AT3G48820.1); similar to sialyltransferase-like protein [Solanum l
9056	AT1G08670	22.6627	21.4658	23.8597	1.11152	0.152533	0.671575	0.875231	epsin N-terminal homology (ENTH) domain-containing protein / clathrin assembly protein-related; similar to epsin N-terminal homology (ENTH) domain-containing protein / clathrin assembly protein-related [Arabidopsis thaliana] (TAIR:AT3G46540.1); similar to
21248	AT1G08680,4	451.453	435.648	467.258	1.07256	0.101057	0.535856	0.792794	#N/A
630	AT1G08700	224.144	238.072	210.217	0.882996	-0.179521	0.18956	0.462602	Encodes a protein similar to animal presenilin whose expression is increased in response to potassium (K+) deprivation.
19923	AT1G08710,2	62.646	59.4548	65.8371	1.10735	0.147108	0.659014	0.869997	#N/A
4445	AT1G08720	422.176	328.165	516.187	1.57295	0.653474	2.29e-06	2.78e-05	enhanced disease resistance 1 (EDR1) confers resistance to powdery mildew disease caused by the fungus Erysiphe cichoracearum
20718	AT1G08730	19.3015	17.4973	21.1056	1.20622	0.27049	0.780387	0.932035	Class XI myosin gene
16027	AT1G08750	164.472	167.764	161.18	0.960752	-0.0577639	0.663828	0.871312	GPI-anchor transamidase, putative; similar to ALPHA-VPE (ALPHA-VACUOLAR PROCESSING ENZYME), cysteine-type endopeptidase [Arabidopsis thaliana] (TAIR:AT2G25940.1); similar to unnamed protein product [Vitis vinifera] (GB:CAO65018.1); contains InterPro domai
354	AT1G08760	205.932	212.096	199.769	0.94188	-0.0863842	0.596304	0.832491	similar to unknown protein [Arabidopsis thaliana] (TAIR:AT4G13370.1); similar to Os09g0516700 [Oryza sativa (japonica cultivar-group)] (GB:NP_001063674.1); similar to unknown protein [Oryza sativa (japonica cultivar-group)] (GB:BAD44860.1); similar to Os0
10254	AT1G08770	79.5916	79.5654	79.6177	1.00066	0.000949343	1	1	prenylated rab acceptor (PRA1) family protein; similar to prenylated rab acceptor (PRA1) family protein [Arabidopsis thaliana] (TAIR:AT1G55190.1); similar to hypothetical protein [Vitis vinifera] (GB:CAN73850.1); contains InterPro domain Prenylated rab ac
21458	AT1G08780	183.815	189.102	178.528	0.944082	-0.0830159	0.627842	0.851307	ABI3 (ABI3-INTERACTING PROTEIN 3); unfolded protein binding; Identical to Probable prefoldin subunit 4 (API3) [Arabidopsis Thaliana] (GB:Q9M4B5); similar to VIP3 protein [Zea mays] (GB:NP_001105143.1); similar to Os03g0628900 [Oryza sativa (japonica cult
12706	AT1G08800	462.07	439.184	484.956	1.10422	0.14303	0.33692	0.630874	similar to unknown protein [Arabidopsis thaliana] (TAIR:AT2G30690.1); similar to Os10g0414800 [Oryza sativa (japonica cultivar-group)] (GB:NP_001064597.1); similar to Os01g0775200 [Oryza sativa (japonica cultivar-group)] (GB:NP_001044407.1); similar to Hy
7332	AT1G08810	167.804	153.074	182.534	1.19246	0.253935	0.105065	0.323592	putative transcription factor of the R2R3-MYB gene family. Transcript increases under conditions that promote stomatal opening (white and blue light, abi1-1 mutation) and decreases under conditions that trigger stomatal closure (ABA, desiccation, darkness
12375	AT1G08820	448.486	445.393	451.578	1.01389	0.0198983	0.757316	0.920517	Encodes VAP33-like protein that interacts with cowpea mosaic virus protein 60K. Is a SNARE-like protein that may be involved in vesicular transport to or from the ER.
1831	AT1G08830	875.359	1293.95	456.766	0.353	-1.50226	0.0572245	0.216728	Encodes a cytosolic copper/zinc superoxide dismutase CSD1 that can detoxify superoxide radicals. Its expression is affected by miR398-directed mRNA cleavage.
12157	AT1G08840,2	127.686	128.796	126.576	0.982758	-0.0250914	0.801238	0.943098	#N/A
2861	AT1G08845,2	40.8419	40.7257	40.9581	1.00571	0.00821144	0.892033	0.980308	#N/A
250	AT1G08860	18.9394	0.885452	36.9933	41.779	5.38471	9.6e-18	2.1e-16	Encodes a copine-like protein, which is a member of a newly identified class of calcium-dependent, phospholipid binding proteins that are present in a wide range of organisms. Overexpression of this gene suppresses bon1-1 phenotypes. Double mutant analyse
15394	AT1G08880	556.826	588.297	525.354	0.893008	-0.163255	0.203032	0.480816	Encodes HTA5, a histone H2A protein. H2AX is a meiosis-specific isoform of histone H2A. Upon DSB formation, rapid accumulation of phosphorylated H2AX (&#947;-H2AX) occurs around the break site. H2AX foci accumulate in early G2. Immunolocalization studi
5294	AT1G08890	116.244	123.042	109.447	0.889509	-0.168919	0.288281	0.579339	sugar transporter family protein; Identical to Sugar transporter ERD6-like 1 (SUGTL4) [Arabidopsis Thaliana] (GB:Q9SCW7;GB:O04041); similar to unknown protein [Arabidopsis thaliana] (TAIR:AT1G08900.2); similar to carbohydrate transmembrane transporter [A
2627	AT1G08900	177.791	124.423	231.158	1.85784	0.893625	9.24e-07	1.17e-05	carbohydrate transmembrane transporter; Identical to Sugar transporter ERD6-like 2 (SUGTL3) [Arabidopsis Thaliana] (GB:Q4F7G0;GB:O04040;GB:Q94F32;GB:Q9SCW8); similar to sugar transporter family protein [Arabidopsis thaliana] (TAIR:AT1G08890.1); similar t
7433	AT1G08910	224.235	206.168	242.303	1.17527	0.232987	0.118273	0.348882	EMB3001 (EMBRYO DEFECTIVE 3001); zinc ion binding; similar to zinc ion binding [Arabidopsis thaliana] (TAIR:AT5G41580.1); similar to unnamed protein product [Vitis vinifera] (GB:CAO65899.1); contains InterPro domain Zinc finger, MIZ-type; (InterPro:IPR004
12320	AT1G08920,2	495.873	425.495	566.251	1.33081	0.412302	0.0335238	0.147542	#N/A
850	AT1G08930	8487.39	3147.68	13827.1	4.3928	2.13514	6.54e-74	4.41e-72	encodes a putative sucrose transporter whose gene expression is induced by dehydration and cold.
17036	AT1G08940	107.942	77.5677	138.315	1.78316	0.834435	4.76e-06	5.57e-05	phosphoglycerate/bisphosphoglycerate mutase family protein; similar to phosphoglycerate/bisphosphoglycerate mutase family protein [Arabidopsis thaliana] (TAIR:AT3G05170.1); similar to unnamed protein product [Vitis vinifera] (GB:CAO68574.1); contains Inte
19063	AT1G08960	95.7391	98.1662	93.3119	0.95055	-0.0731654	0.738048	0.911306	member of Potassium-dependent sodium-calcium exchanger like-family
19457	AT1G08970,4	235.511	226.348	244.674	1.08097	0.11232	0.418318	0.703904	#N/A
6779	AT1G08980	834.522	639.734	1029.31	1.60896	0.686132	2.32e-08	3.27e-07	Encodes an enzyme with similarity to bacterial acylamidohydrolases and exhibits indole-3-acetamide amidohydrolase activity in vitro. This enzyme may be involved in the in vivo biosynthesis of indole-acetic acid from indole-3-acetamide, a native metabolit
8065	AT1G08990	95.5403	110.362	80.7186	0.731398	-0.451272	0.0235423	0.113406	PGSIP5 (PLANT GLYCOGENIN-LIKE STARCH INITIATION PROTEIN 5); transferase, transferring glycosyl groups; similar to PGSIP4 (PLANT GLYCOGENIN-LIKE STARCH INITIATION PROTEIN 4), transferase, transferring glycosyl groups [Arabidopsis thaliana] (TAIR:AT1G54940.
4076	AT1G09000	55.0988	60.4774	49.7202	0.822127	-0.282566	0.301659	0.592719	NPK1-related protein kinase 1S
3918	AT1G09010	1005.33	999.348	1011.3	1.01196	0.0171577	0.802419	0.94337	glycoside hydrolase family 2 protein; Identical to Mannosylglycoprotein endo-beta-mannosidase (EBM) [Arabidopsis Thaliana] (GB:Q75W54;GB:O04029); similar to endo-beta-mannosidase [Brassica oleracea] (GB:BAE97370.1); similar to hypothetical protein [Vitis
15787	AT1G09020	583.502	598.921	568.082	0.94851	-0.0762653	0.603979	0.835675	putative activator subunit of SNF1-related protein kinase
12937	AT1G09040	58.1969	56.4572	59.9367	1.06163	0.0862831	0.82554	0.952806	similar to unknown protein [Arabidopsis thaliana] (TAIR:AT1G09050.1); similar to unknown protein [Arabidopsis thaliana] (TAIR:AT1G55050.1); similar to Homeodomain-like [Medicago truncatula] (GB:ABE90703.1); contains InterPro domain Homeodomain-like; (Inte
5314	AT1G09050	52.8746	55.0617	50.6875	0.920558	-0.11942	0.705087	0.893089	similar to unknown protein [Arabidopsis thaliana] (TAIR:AT1G09040.1); similar to unknown protein [Arabidopsis thaliana] (TAIR:AT1G55050.1); similar to Homeodomain-like [Medicago truncatula] (GB:ABE90703.1); contains InterPro domain Homeodomain-like; (Inte
10499	AT1G09060,3	1024.81	719.703	1329.93	1.84788	0.885874	9.58e-13	1.71e-11	#N/A
17009	AT1G09070	4986.1	2315.3	7656.9	3.30709	1.72556	6.97e-50	3.12e-48	SRC2 specifically binds the peptide PIEPPPHH, and moves from ER to a vacuole fraction where it gets internalized. Involved in Protein Storage Vacuole targeting.
21855	AT1G09080	6.52034	5.25403	7.78666	1.48204	0.56758	0.584586	0.823457	BIP3; ATP binding; similar to BIP (LUMINAL BINDING PROTEIN), ATP binding [Arabidopsis thaliana] (TAIR:AT5G42020.1); similar to BIP1, ATP binding [Arabidopsis thaliana] (TAIR:AT5G28540.1); similar to BIP (LUMINAL BINDING PROTEIN), ATP binding [Arabidopsis
7093	AT1G09090,2	164.675	190.35	138.999	0.73023	-0.453576	0.0553097	0.211366	#N/A
13846	AT1G09100	379.468	422.289	336.646	0.797193	-0.326999	0.0164036	0.0856074	This subunit was shown to interact with the gene product of hexokinase1 (ATHXK1). This interaction, however, is solely restricted to the nucleus.
2556	AT1G09130,3	1863.75	1772.63	1954.87	1.10281	0.141185	0.266384	0.55611	#N/A
2417	AT1G09140	535.83	555.579	516.081	0.928908	-0.106392	0.455196	0.734291	Encodes a serine-arginine rich RNA binding protein involved in regulation of splicing (including splicing of itself). Exists as 3 alternative spliced forms that are differentially expressed.
1992	AT1G09150	387.677	390.303	385.051	0.986544	-0.0195444	0.836942	0.957464	pseudouridine synthase and archaeosine transglycosylase (PUA) domain-containing protein; similar to eukaryotic translation initiation factor SUI1 family protein [Arabidopsis thaliana] (TAIR:AT1G71350.1); similar to unknown [Populus trichocarpa] (GB:ABK934
5940	AT1G09155	14.6782	17.538	11.8184	0.673873	-0.569451	0.305757	0.597425	ATPP2-B15 (Phloem protein 2-B15); carbohydrate binding; Identical to F-box protein PP2-B15 (PP2B15) [Arabidopsis Thaliana] (GB:O80494;GB:Q8LBR0); similar to ATPP2-B13 (Phloem protein 2-B13), carbohydrate binding [Arabidopsis thaliana] (TAIR:AT1G56240.1);
11848	AT1G09160,2	422.394	352.236	492.551	1.39836	0.483733	0.000579685	0.00500411	#N/A
5794	AT1G09170	59.627	58.0043	61.2497	1.05595	0.0785446	0.675217	0.876688	kinesin motor protein-related; similar to microtubule motor [Arabidopsis thaliana] (TAIR:AT2G47500.1); similar to ATK4 (ARABIDOPSIS THALIANA KINESIN 4), microtubule motor [Arabidopsis thaliana] (TAIR:AT5G27000.1); similar to kinesin-related protein [Gossy
8573	AT1G09180	4.14295	4.68894	3.59696	0.767116	-0.382484	0.968975	1	A member of ARF-like GTPase family. A thaliana has 21 members, in two subfamilies, ARF and ARF-like (ARL) GTPases.
13551	AT1G09190	45.371	44.3179	46.4241	1.04753	0.0669863	0.819242	0.949821	pentatricopeptide (PPR) repeat-containing protein; similar to pentatricopeptide (PPR) repeat-containing protein [Arabidopsis thaliana] (TAIR:AT5G56310.1); similar to Pentatricopeptide repeat [Medicago truncatula] (GB:ABE84263.1); contains InterPro domain
15928	AT1G09195,2	61.2026	72.8571	49.548	0.680071	-0.556242	0.0160356	0.0841241	#N/A
12507	AT1G09200	643.667	694.086	593.247	0.854717	-0.226481	0.096295	0.306686	histone H3; Identical to Histone H3.2 (HTR1) [Arabidopsis Thaliana] (GB:P59226); similar to histone H3 [Arabidopsis thaliana] (TAIR:AT5G10390.1); similar to histone H3 [Arabidopsis thaliana] (TAIR:AT5G65360.1); similar to histone H3 [Arabidopsis thaliana
10979	AT1G09210	2604.64	3078.46	2130.83	0.692172	-0.530798	7.14e-06	8.21e-05	calreticulin 2 (CRT2); Identical to Calreticulin-2 precursor (CRT2) [Arabidopsis Thaliana] (GB:Q38858;GB:O04152;GB:O80486;GB:Q94AW7); similar to CRT1 (CALRETICULIN 1), calcium ion binding [Arabidopsis thaliana] (TAIR:AT1G56340.2); similar to CRT1 (CALRETI
551	AT1G09220	20.8983	22.5598	19.2369	0.852705	-0.229881	0.573055	0.817279	pentatricopeptide (PPR) repeat-containing protein; similar to pentatricopeptide (PPR) repeat-containing protein [Arabidopsis thaliana] (TAIR:AT5G56310.1); similar to hypothetical protein [Vitis vinifera] (GB:CAN78346.1); contains InterPro domain Pentatric
4738	AT1G09230	184.147	181.079	187.216	1.03389	0.0480845	0.821682	0.950952	RNA recognition motif (RRM)-containing protein; similar to Os03g0326600 [Oryza sativa (japonica cultivar-group)] (GB:NP_001049993.1); similar to hypothetical protein OsI_011079 [Oryza sativa (indica cultivar-group)] (GB:EAY89846.1); contains InterPro doma
7642	AT1G09240	426.207	476.563	375.85	0.788667	-0.342512	0.259924	0.548763	nicotianamine synthase, putative; Identical to Nicotianamine synthase 3 (NAS3) [Arabidopsis Thaliana] (GB:O80483); similar to nicotianamine synthase, putative [Arabidopsis thaliana] (TAIR:AT1G56430.1); similar to putative nicotianamine synthase [Arabidop
4990	AT1G09250	86.9942	98.8686	75.1197	0.759793	-0.396321	0.048722	0.193147	transcription factor; similar to transcription factor [Arabidopsis thaliana] (TAIR:AT3G06590.1); similar to unknown protein [Arabidopsis thaliana] (TAIR:AT3G06590.2); similar to unnamed protein product [Vitis vinifera] (GB:CAO44932.1); contains InterPro d
575	AT1G09270	787.206	807.547	766.866	0.949624	-0.0745717	0.565773	0.812711	importin alpha-1 subunit, putative (IMPA4); similar to ATIMPALPHA3/MOS6 (IMPORTIN ALPHA 3), protein transporter [Arabidopsis thaliana] (TAIR:AT4G02150.1); similar to AT-IMP (Arabidopsis thaliana importin alpha), protein transporter [Arabidopsis thaliana]
629	AT1G09280	184.173	178.576	189.769	1.06268	0.0877027	0.611168	0.841054	similar to rhodanese-like domain-containing protein [Arabidopsis thaliana] (TAIR:AT2G40760.1); similar to Os12g0563400 [Oryza sativa (japonica cultivar-group)] (GB:NP_001067036.1); similar to Phospholipase/Carboxylesterase family protein, expressed [Oryza
17498	AT1G09290	119.082	129.202	108.963	0.84335	-0.245796	0.134826	0.37809	similar to Os02g0672400 [Oryza sativa (japonica cultivar-group)] (GB:NP_001047705.1); contains domain FAD/NAD-linked reductases, dimerisation (C-terminal) domain (SSF55424)
17501	AT1G09300	144.558	160.936	128.18	0.796465	-0.328317	0.06132	0.227411	metallopeptidase M24 family protein; similar to X-Pro dipeptidase [Arabidopsis thaliana] (TAIR:AT4G29490.1); similar to unnamed protein product [Vitis vinifera] (GB:CAO17407.1); contains InterPro domain Peptidase M24, catalytic core; (InterPro:IPR000994);
15989	AT1G09310	8581.59	8539.75	8623.43	1.0098	0.0140679	0.859614	0.966736	similar to unknown protein [Arabidopsis thaliana] (TAIR:AT1G56580.1); similar to Os12g0563600 [Oryza sativa (japonica cultivar-group)] (GB:NP_001067038.1); similar to hypothetical protein [Oryza sativa (japonica cultivar-group)] (GB:BAC10818.1); similar t
15569	AT1G09320	80.6387	86.2522	75.0252	0.869835	-0.201186	0.278583	0.569251	agenet domain-containing protein; similar to agenet domain-containing protein [Arabidopsis thaliana] (TAIR:AT3G06520.1); similar to unnamed protein product [Vitis vinifera] (GB:CAO17405.1); contains InterPro domain Tudor-like, plant (InterPro:IPR014002);
3031	AT1G09330	386.931	398.732	375.13	0.940808	-0.0880281	0.581217	0.821516	Identical to FAM18-like protein At1g09330 [Arabidopsis Thaliana] (GB:Q8LEK2;GB:Q9ZPZ2); similar to Os01g0331900 [Oryza sativa (japonica cultivar-group)] (GB:NP_001042930.1); similar to Os05g0159100 [Oryza sativa (japonica cultivar-group)] (GB:NP_001054714
18888	AT1G09340	10568.9	9453.66	11684.1	1.23593	0.305599	0.118946	0.350143	Encodes CHLOROPLAST RNA BINDING (CRB), a putative RNA-binding protein. CRB is important for the proper functioning of the chloroplast. Mutations in CRB also affects the circadian system, altering the expression of both oscillator and output genes.
10237	AT1G09350	9.57775	10.1423	9.01324	0.888681	-0.170262	0.919482	0.992669	ATGOLS3 (ARABIDOPSIS THALIANA GALACTINOL SYNTHASE 3); transferase, transferring glycosyl groups / transferase, transferring hexosyl groups; similar to ATGOLS2 (ARABIDOPSIS THALIANA GALACTINOL SYNTHASE 2), transferase, transferring glycosyl groups / transf
16714	AT1G09380	5.73012	4.33291	7.12733	1.64493	0.718025	0.257713	0.546125	integral membrane family protein / nodulin MtN21-related; similar to unknown protein [Arabidopsis thaliana] (TAIR:AT5G07050.1); similar to nodulin-like protein [Gossypium hirsutum] (GB:AAO60108.1); contains InterPro domain Protein of unknown function DUF6
6904	AT1G09390	93.9823	87.3118	100.653	1.1528	0.205137	0.342548	0.636267	GDSL-motif lipase/hydrolase family protein; similar to GDSL-motif lipase/hydrolase family protein [Arabidopsis thaliana] (TAIR:AT1G56670.1); similar to unnamed protein product [Vitis vinifera] (GB:CAO17380.1); contains InterPro domain Lipase, GDSL; (Inter
1105	AT1G09400	2.59071	2.37663	2.8048	1.18016	0.238981	0.997728	1	12-oxophytodienoate reductase, putative; Identical to Putative 12-oxophytodienoate reductase-like protein 1 [Arabidopsis Thaliana] (GB:Q8GYA3;GB:O80523); similar to OPR1 (12-oxophytodienoate reductase 1), 12-oxophytodienoate reductase [Arabidopsis thalia
3576	AT1G09410	21.7773	21.7548	21.7999	1.00207	0.00298956	1	1	pentatricopeptide (PPR) repeat-containing protein; similar to pentatricopeptide (PPR) repeat-containing protein [Arabidopsis thaliana] (TAIR:AT1G56690.1); similar to pentatricopeptide (PPR) repeat-containing protein [Arabidopsis thaliana] (TAIR:AT4G02750.
21758	AT1G09415	144.741	121.129	168.352	1.38986	0.474936	0.0161065	0.0843979	encodes a kinase that physically interacts with NPR1/NIM1
9071	AT1G09420,2	159.858	175.243	144.472	0.824406	-0.278573	0.100875	0.314748	#N/A
14448	AT1G09421	9.93632	9.06027	10.8124	1.19338	0.255055	0.636167	0.855983	#N/A
8723	AT1G09430	1110.58	1102.37	1118.79	1.0149	0.0213373	0.814043	0.948296	Encodes subunit A of the heteromeric enzyme ATP citrate lyase (ACL). In animals, ACL is encoded by a single gene; ACL in Arabidopsis is composed of two polypeptides, ACLA (encoded by 3 genes) and ACLB (encoded by 2 genes). The holoenzyme has an A(4)B(4)
601	AT1G09440	135.972	137.269	134.674	0.981096	-0.0275344	0.740264	0.91223	protein kinase family protein; similar to protein kinase family protein [Arabidopsis thaliana] (TAIR:AT1G56720.3); similar to protein kinase family protein [Arabidopsis thaliana] (TAIR:AT1G56720.1); similar to protein kinase family protein [Arabidopsis th
14257	AT1G09450	51.9436	56.0613	47.8259	0.853099	-0.229214	0.41365	0.699912	haspin-related; similar to unnamed protein product [Vitis vinifera] (GB:CAO17356.1); contains InterPro domain Protein kinase, core; (InterPro:IPR000719)
1067	AT1G09460	85.1438	85.6521	84.6356	0.988132	-0.017225	0.937157	0.99943	glucan endo-1,3-beta-glucosidase-related; similar to unknown protein [Arabidopsis thaliana] (TAIR:AT2G30933.1); similar to hypothetical protein [Vitis vinifera] (GB:CAN65737.1); contains InterPro domain X8 (InterPro:IPR012946)
4613	AT1G09470	52.2802	52.2564	52.304	1.00091	0.00131607	0.994854	1	similar to unknown protein [Arabidopsis thaliana] (TAIR:AT5G26770.1); similar to hypothetical protein [Oryza sativa (japonica cultivar-group)] (GB:BAD86886.1); similar to Os05g0135900 [Oryza sativa (japonica cultivar-group)] (GB:NP_001054577.1); contains
18587	AT1G09480	22.9836	23.0074	22.9599	0.997935	-0.0029819	1	1	similar to Eucalyptus gunnii alcohol dehydrogenase of unknown physiological function (GI:1143445), Vigna unguiculata (gi:1854445), NOT a cinnamyl-alcohol dehydrogenase
1943	AT1G09486	14.6151	16.4832	12.747	0.773332	-0.37084	0.474013	0.748336	pseudogene, 60S ribosomal protein L21 (RPL21B), temporary automated functional assignment; blastp match of 67% identity and 2.0e-52 P-value to GP|3885884|gb|AAC78102.1||AF093630 60S ribosomal protein L21 {Oryza sativa}
19007	AT1G09490	259.967	252.792	267.142	1.05677	0.0796547	0.571821	0.816476	similar to Eucalyptus gunnii alcohol dehydrogenase of unknown physiological function (GI:1143445), Vigna unguiculata (gi:1854445), NOT a cinnamyl-alcohol dehydrogenase; Location of EST gb:H37170, gb:H77227 and gb:AA605565
10604	AT1G09500	32.3937	37.0113	27.776	0.750475	-0.414124	0.343504	0.636941	similar to Eucalyptus gunnii alcohol dehydrogenase of unknown physiological function (GI:1143445), Vigna unguiculata (gi:1854445), NOT a cinnamyl-alcohol dehydrogenase
14546	AT1G09520	131.166	128.114	134.219	1.04765	0.0671593	0.870455	0.970772	similar to PHD finger family protein [Arabidopsis thaliana] (TAIR:AT3G17460.1); similar to hypothetical protein [Oryza sativa (japonica cultivar-group)] (GB:AAS98415.1)
17930	AT1G09530	375.289	369.515	381.062	1.03125	0.0443951	0.839614	0.958485	Transcription factor interacting with photoreceptors phyA and phyB. Forms a ternary complex in vitro with G-box element of the promoters of LHY, CCA1. Acts as a negative regulator of phyB signalling. It degrades rapidly after irradiation of dark grown see
9697	AT1G09540	20.3213	28.6706	11.972	0.417572	-1.2599	0.00218551	0.0163122	Encodes putative transcription factor. Mutants lack of mucilage extrusion from the seeds during imbibition. Reduced quantities of mucilage are deposited during the development of the seed coat epidermis in myb61 mutants. Expressed in guard cells,loss of
7517	AT1G09560	2110.41	1857.97	2362.84	1.27173	0.346796	0.00248214	0.0181985	germin-like protein (GLP5)
18126	AT1G09570	1239.43	1279.44	1199.41	0.937449	-0.0931877	0.414064	0.700224	Light-labile cytoplasmic red/far-red light photoreceptor involved in the regulation of photomorphogenesis. It exists in two inter-convertible forms: Pr and Pfr (active) and functions as a dimer.The N terminus carries a single tetrapyrrole chromophore, and
10614	AT1G09575	60.231	46.3302	74.1319	1.60008	0.678141	0.0020518	0.015419	similar to unknown protein [Arabidopsis thaliana] (TAIR:AT1G57610.2); similar to Os12g0122100 [Oryza sativa (japonica cultivar-group)] (GB:NP_001066028.1); similar to hypothetical protein LOC_Os11g03130 [Oryza sativa (japonica cultivar-group)] (GB:ABA9127
14608	AT1G09580	121.567	129.224	113.911	0.881503	-0.181962	0.342134	0.635867	emp24/gp25L/p24 family protein; similar to emp24/gp25L/p24 family protein [Arabidopsis thaliana] (TAIR:AT1G57620.1); similar to hypothetical protein [Vitis vinifera] (GB:CAN82472.1); contains InterPro domain emp24/gp25L/p24; (InterPro:IPR000348); contains
11639	AT1G09590	1652.06	1786.47	1517.65	0.849523	-0.235274	0.131302	0.372008	60S ribosomal protein L21 (RPL21A); Identical to 60S ribosomal protein L21-1 (RPL21C) [Arabidopsis Thaliana] (GB:Q43291); similar to 60S ribosomal protein L21 (RPL21C) [Arabidopsis thaliana] (TAIR:AT1G09690.1); similar to 60S ribosomal protein L21, putati
7419	AT1G09600	15.7554	15.3208	16.19	1.05673	0.0796074	0.818329	0.949694	protein kinase family protein; similar to protein kinase family protein [Arabidopsis thaliana] (TAIR:AT1G57700.1); similar to unnamed protein product [Vitis vinifera] (GB:CAO46874.1); contains InterPro domain Serine/threonine protein kinase; (InterPro:IPR
19211	AT1G09610	8.8601	8.4259	9.2943	1.10306	0.141515	0.878705	0.974348	similar to unknown protein [Arabidopsis thaliana] (TAIR:AT1G33800.1); similar to Os12g0204500 [Oryza sativa (japonica cultivar-group)] (GB:NP_001066378.1); similar to hypothetical protein MA4_111B14.64 [Musa acuminata] (GB:ABF72010.1); contains InterPro d
5843	AT1G09620	2491.09	2572.52	2409.65	0.936689	-0.0943575	0.39989	0.687667	ATP binding / aminoacyl-tRNA ligase; similar to EMB2369 (EMBRYO DEFECTIVE 2369), ATP binding / aminoacyl-tRNA ligase [Arabidopsis thaliana] (TAIR:AT4G04350.1); similar to unnamed protein product [Vitis vinifera] (GB:CAO46872.1); similar to hypothetical pr
12318	AT1G09630	318.745	267.044	370.445	1.3872	0.472179	0.000899435	0.00739962	Encodes a putative GTP-binding protein.
10262	AT1G09640	3123.22	3214.53	3031.91	0.943188	-0.0843835	0.506169	0.771601	elongation factor 1B-gamma, putative / eEF-1B gamma, putative; Identical to Probable elongation factor 1-gamma 1 [Arabidopsis Thaliana] (GB:O04487); similar to elongation factor 1B-gamma, putative / eEF-1B gamma, putative [Arabidopsis thaliana] (TAIR:AT1
3165	AT1G09645	239.996	191.929	288.063	1.50089	0.585817	9.37e-05	0.000931222	similar to unknown protein [Arabidopsis thaliana] (TAIR:AT1G57765.1); similar to Os05g0419600 [Oryza sativa (japonica cultivar-group)] (GB:NP_001055573.1)
1013	AT1G09650	2.76524	2.45568	3.07479	1.25211	0.324365	0.734602	0.910205	F-box family protein; Identical to F-box/LRR-repeat/Kelch-repeat protein At1g09650 [Arabidopsis Thaliana] (GB:O04488); similar to F-box family protein-related [Arabidopsis thaliana] (TAIR:AT1G12490.1); similar to predicted F-box and bHLH containing protei
3329	AT1G09660	333.606	339.597	327.615	0.964717	-0.0518217	0.733575	0.909538	KH domain-containing quaking protein, putative; similar to KH domain-containing protein [Arabidopsis thaliana] (TAIR:AT4G26480.1); similar to unknown [Populus trichocarpa] (GB:ABK95574.1); contains InterPro domain K Homology; (InterPro:IPR004087)
8245	AT1G09680	25.878	30.3805	21.3756	0.703595	-0.507183	0.0772503	0.265922	pentatricopeptide (PPR) repeat-containing protein; similar to EMB2745 (EMBRYO DEFECTIVE 2745) [Arabidopsis thaliana] (TAIR:AT5G39710.1); similar to hypothetical protein [Vitis vinifera] (GB:CAN83994.1); similar to unnamed protein product [Vitis vinifera]
16575	AT1G09690	3089.89	3384.76	2795.01	0.825762	-0.276203	0.0878361	0.28927	60S ribosomal protein L21 (RPL21C); Identical to 60S ribosomal protein L21-1 (RPL21C) [Arabidopsis Thaliana] (GB:Q43291); similar to 60S ribosomal protein L21 (RPL21A) [Arabidopsis thaliana] (TAIR:AT1G09590.1); similar to 60S ribosomal protein L21, putati
6313	AT1G09700	189.503	181.556	197.45	1.08754	0.121072	0.475307	0.749074	Encodes a nuclear dsRNA binding protein. Involved in mRNA cleavage. The mutant is characterized by shorter stature, delayed flowering, leaf hyponasty, reduced fertility, decreased rate of root growth, and an altered root gravitropic response. It also exhi
21115	AT1G09710,2	80.782	80.3368	81.2273	1.01108	0.0159041	0.826827	0.953394	#N/A
17874	AT1G09730	439.05	416.983	461.118	1.10584	0.145148	0.279647	0.570215	Ulp1 protease family protein; similar to Ulp1 protease family protein [Arabidopsis thaliana] (TAIR:AT4G33620.1); similar to hypothetical protein [Vitis vinifera] (GB:CAN78777.1); similar to Os05g0207900 [Oryza sativa (japonica cultivar-group)] (GB:NP_0010
5994	AT1G09740	355.604	367.904	343.305	0.933138	-0.0998378	0.558348	0.807301	ethylene-responsive protein, putative; similar to universal stress protein (USP) family protein [Arabidopsis thaliana] (TAIR:AT3G11930.1); similar to unnamed protein product [Vitis vinifera] (GB:CAO61617.1); contains InterPro domain UspA; (InterPro:IPR006
1718	AT1G09750	1295.42	1367.35	1223.5	0.894798	-0.160366	0.202452	0.480244	chloroplast nucleoid DNA-binding protein-related; similar to aspartyl protease family protein [Arabidopsis thaliana] (TAIR:AT3G54400.1); similar to unknown [Populus trichocarpa] (GB:ABK95290.1); contains InterPro domain Peptidase aspartic, catalytic; (Int
10903	AT1G09760	523.393	545.811	500.974	0.917852	-0.123666	0.463472	0.740464	U2A' (U2 small nuclear ribonucleoprotein A); protein binding; Identical to U2 small nuclear ribonucleoprotein A' [Arabidopsis Thaliana] (GB:P43333;GB:O04497); similar to unknown [Solanum tuberosum] (GB:ABA81870.1); contains InterPro domain Leucine-rich r
16285	AT1G09770	1465.98	1415.92	1516.03	1.0707	0.0985551	0.451395	0.732586	Member of MYB3R- and R2R3- type MYB- encoding genes. Essential for plant innate immunity. Interacts with MOS4 and PRL1.
678	AT1G09780	6874.04	8131.16	5616.91	0.690789	-0.533683	0.000353233	0.0031938	2,3-biphosphoglycerate-independent phosphoglycerate mutase, putative / phosphoglyceromutase, putative; Identical to 2,3-bisphosphoglycerate-independent phosphoglycerate mutase 1 (PGM1) [Arabidopsis Thaliana] (GB:O04499;GB:Q8LD62); similar to 2,3-biphosph
3090	AT1G09794	47.4188	48.3257	46.5119	0.962466	-0.0551922	0.848023	0.962438	#N/A
7366	AT1G09795	1187.56	1144.45	1230.66	1.07533	0.104783	0.333446	0.626826	ATP phosphoribosyl transferase, catalyses first step of histidine biosynthesis
12294	AT1G09800	41.6407	42.2413	41.0401	0.971562	-0.0416219	0.675598	0.877	tRNA pseudouridine synthase family protein; similar to tRNA pseudouridine synthase family protein [Arabidopsis thaliana] (TAIR:AT3G06950.1); similar to unnamed protein product [Vitis vinifera] (GB:CAO46965.1); contains InterPro domain tRNA pseudouridine s
7990	AT1G09810	191.006	185.583	196.428	1.05843	0.0819318	0.570359	0.815764	ECT11 (evolutionarily conserved C-terminal region 11); similar to ECT8 (evolutionarily conserved C-terminal region 8) [Arabidopsis thaliana] (TAIR:AT1G79270.1); similar to hypothetical protein [Vitis vinifera] (GB:CAN72774.1); contains InterPro domain YT5
19447	AT1G09812	3.32024	4.02867	2.6118	0.648304	-0.625257	0.506676	0.772141	similar to unknown protein [Arabidopsis thaliana] (TAIR:AT1G58007.1); similar to hypothetical protein MtrDRAFT_AC140550g16v1 [Medicago truncatula] (GB:ABE79565.1)
13539	AT1G09815	142.559	137.54	147.578	1.07298	0.101625	0.506005	0.771601	POLD4; delta DNA polymerase; similar to unknown [Populus trichocarpa] (GB:ABK96033.1); contains InterPro domain DNA polymerase delta, subunit 4; (InterPro:IPR007218)
8820	AT1G09820	66.3587	64.385	68.3323	1.06131	0.0858419	0.786587	0.93451	pentatricopeptide (PPR) repeat-containing protein; similar to EMB2745 (EMBRYO DEFECTIVE 2745) [Arabidopsis thaliana] (TAIR:AT5G39710.1); similar to unnamed protein product [Vitis vinifera] (GB:CAO17433.1); contains InterPro domain Pentatricopeptide repeat
13818	AT1G09830	420.016	436.432	403.6	0.924772	-0.112831	0.386844	0.676493	glycinamide ribonucleotide synthetase (GAR synthetase) that catalyzes the conversion of phosphoribosyl amine to phosphoribosyl glycineamide
21686	AT1G09840	436.043	419.655	452.431	1.0781	0.108493	0.407383	0.69401	shaggy-related protein kinase kappa / ASK-kappa (ASK10); Identical to Shaggy-related protein kinase kappa (ASK10) [Arabidopsis Thaliana] (GB:Q39019;GB:O04506;GB:Q96244); similar to shaggy-related protein kinase kappa, putative / ASK-kappa, putative [Arab
14890	AT1G09850	521.674	561.179	482.17	0.859207	-0.218922	0.109599	0.332016	Arabidopsis thaliana papain-like cysteine peptidase
13067	AT1G09860	2.71521	1.10788	4.32254	3.90164	1.96408	0.0677128	0.243195	Member of a family of proteins related to PUP1, a purine transporter. May be involved in the transport of purine and purine derivatives such as cytokinins, across the plasma membrane.
5309	AT1G09870	393.188	386.58	399.795	1.03419	0.0484956	0.726824	0.905333	histidine acid phosphatase family protein; similar to unnamed protein product [Vitis vinifera] (GB:CAO41425.1); similar to unnamed protein product [Vitis vinifera] (GB:CAO41427.1); contains InterPro domain Histidine acid phosphatase; (InterPro:IPR000560);
14948	AT1G09880	8.88409	9.79959	7.96858	0.813154	-0.2984	0.809653	0.946608	lyase; similar to lyase [Arabidopsis thaliana] (TAIR:AT2G22620.1); similar to lyase [Arabidopsis thaliana] (TAIR:AT4G38030.1); similar to lyase [Arabidopsis thaliana] (TAIR:AT1G09910.1); similar to putative MYST1 [Oryza sativa (japonica cultivar-group)] (
12921	AT1G09890	40.0835	44.6433	35.5237	0.795723	-0.329662	0.320082	0.612717	lyase; similar to lyase [Arabidopsis thaliana] (TAIR:AT1G09910.1); similar to Os08g0554100 [Oryza sativa (japonica cultivar-group)] (GB:NP_001062464.1); similar to putative MYST1 [Oryza sativa (japonica cultivar-group)] (GB:BAD10227.1); similar to unnamed
10344	AT1G09900	211.46	239.894	183.026	0.762945	-0.39035	0.0329247	0.145635	pentatricopeptide (PPR) repeat-containing protein; similar to pentatricopeptide (PPR) repeat-containing protein [Arabidopsis thaliana] (TAIR:AT3G04760.1); similar to hypothetical protein [Vitis vinifera] (GB:CAN61988.1); contains InterPro domain Pentatric
10753	AT1G09910	191.398	175.513	207.283	1.18101	0.240023	0.107163	0.327528	lyase; similar to lyase [Arabidopsis thaliana] (TAIR:AT2G22620.1); similar to lyase [Arabidopsis thaliana] (TAIR:AT4G38030.1); similar to lyase [Arabidopsis thaliana] (TAIR:AT1G09880.1); similar to putative MYST1 [Oryza sativa (japonica cultivar-group)] (
18490	AT1G09920	330.898	303.918	357.878	1.17755	0.235784	0.0874163	0.288393	TRAF-type zinc finger-related; similar to PRLI-interacting factor K [Arabidopsis thaliana] (TAIR:AT4G15420.1); similar to unnamed protein product [Vitis vinifera] (GB:CAO61575.1); contains domain PTHR16295:SF10 (PTHR16295:SF10); contains domain PTHR16295
15262	AT1G09930	5.44548	0.608483	10.2825	16.8985	4.07883	3.37e-05	0.000355771	oligopeptide transporter
13594	AT1G09932	232.901	60.6828	405.119	6.67601	2.73899	6.59e-45	2.71e-43	phosphoglycerate/bisphosphoglycerate mutase-related; similar to phosphoglycerate/bisphosphoglycerate mutase family protein [Arabidopsis thaliana] (TAIR:AT2G17280.1); similar to phosphoglycerate/bisphosphoglycerate mutase family protein [Arabidopsis thalia
21965	AT1G09940	2239.58	391.883	4087.27	10.4298	3.38264	5.29e-151	1.16e-148	Encodes glutamyl-tRNA reductase. Involved in heme biosynthesis in non-photosynthetic tissues and induced by oxidative stress in photosynthetic tissues to supply heme for defensive hemoproteins
13655	AT1G09950	41.5316	10.3129	72.7503	7.0543	2.8185	4.37e-21	1.07e-19	transcription factor-related; similar to ZW2 [Arabidopsis thaliana] (TAIR:AT1G58330.1); similar to predicted protein [Gossypium hirsutum] (GB:AAT64037.1)
8859	AT1G09960	95.4124	96.5624	94.2624	0.976181	-0.0347788	0.751614	0.91778	low affinity (10mM) sucrose transporter in sieve elements (phloem)
20420	AT1G09970,2	5413.39	3839.82	6986.96	1.81961	0.863625	2.98e-14	5.67e-13	#N/A
19217	AT1G09980	407.026	400.415	413.637	1.03302	0.0468677	0.688846	0.884709	similar to ZW18 [Arabidopsis thaliana] (TAIR:AT1G58350.1); similar to ZW18 protein, putative, expressed [Oryza sativa (japonica cultivar-group)] (GB:ABA95883.1); similar to Protein of unknown function DUF676, hydrolase-like [Medicago truncatula] (GB:ABE93
8453	AT1G09995	40.6215	34.2366	47.0065	1.37299	0.457319	0.106323	0.325777	#N/A
5568	AT1G10000	5.32287	4.50356	6.14218	1.36385	0.447687	0.692284	0.887154	nucleic acid binding / ribonuclease H; similar to beta-galactosidase/ nucleic acid binding [Arabidopsis thaliana] (TAIR:AT2G06845.1); similar to hypothetical protein 27.t00122 [Brassica oleracea] (GB:ABD65056.1); contains InterPro domain RNA-directed DNA
1220	AT1G10020	250.535	342.551	158.519	0.46276	-1.11166	1.22e-13	2.27e-12	similar to unknown protein [Arabidopsis thaliana] (TAIR:AT4G29310.1); similar to IMP dehydrogenase/GMP reductase [Medicago truncatula] (GB:ABE93135.1); contains InterPro domain Protein of unknown function DUF1005; (InterPro:IPR010410)
18630	AT1G10030	170.636	173.16	168.113	0.970852	-0.0426771	0.7684	0.926512	ERG28 (ARABIDOPSIS HOMOLOG OF YEAST ERGOSTEROL28); Identical to Ergosterol biosynthetic protein 28 [Arabidopsis Thaliana] (GB:O80594;GB:Q7Y031); similar to Os12g0633200 [Oryza sativa (japonica cultivar-group)] (GB:NP_001067350.1); similar to unknown [Popu
17548	AT1G10040	89.1062	31.1956	147.017	4.71274	2.23657	1.35e-24	3.65e-23	similar to unknown protein [Arabidopsis thaliana] (TAIR:AT4G25770.1); similar to Os03g0726800 [Oryza sativa (japonica cultivar-group)] (GB:NP_001051137.1); similar to Protein of unknown function DUF676, hydrolase-like [Medicago truncatula] (GB:ABE80808.1)
16937	AT1G10050	381.449	263.124	499.775	1.89939	0.925536	1.4e-11	2.37e-10	Encodes a putative glycosyl hydrolase family 10 protein (xylanase).
3276	AT1G10060,2	173.573	163.503	183.644	1.12319	0.167599	0.494642	0.763657	#N/A
7308	AT1G10070	46.2809	40.4726	52.0892	1.28702	0.364038	0.0858633	0.285164	Encodes a chloroplast branched-chain amino acid aminotransferase. Complements the yeast leu/iso-leu/val auxotrophy mutant.
17819	AT1G10090	408.235	402.338	414.133	1.02932	0.0416867	0.81362	0.948228	similar to RXW8 [Arabidopsis thaliana] (TAIR:AT1G58520.1); similar to Os12g0633600 [Oryza sativa (japonica cultivar-group)] (GB:NP_001067352.1); similar to Protein of unknown function DUF221 [Medicago truncatula] (GB:ABE86757.1); similar to Os03g0673800 [
18163	AT1G10095	39.9421	43.6437	36.2405	0.830372	-0.268171	0.292949	0.583984	protein prenyltransferase; similar to FTA (FARNESYLTRANSFERASE A), protein prenyltransferase [Arabidopsis thaliana] (TAIR:AT3G59380.1); similar to unnamed protein product [Vitis vinifera] (GB:CAO65085.1); contains InterPro domain Protein prenyltransferase
6075	AT1G10110	3.49459	4.46513	2.52406	0.565282	-0.822958	0.678038	0.878966	F-box family protein; Identical to F-box protein At1g10110 [Arabidopsis Thaliana] (GB:O80603); similar to F-box family protein [Arabidopsis thaliana] (TAIR:AT4G22060.1); similar to At3g03730-like protein [Arabidopsis lyrata] (GB:ABY60296.1); contains Inte
1804	AT1G10120	247.752	275.055	220.448	0.801467	-0.319285	0.0278891	0.128565	DNA binding / transcription factor; similar to basic helix-loop-helix (bHLH) family protein [Arabidopsis thaliana] (TAIR:AT1G68920.2); similar to basic helix-loop-helix (bHLH) family protein [Arabidopsis thaliana] (TAIR:AT1G68920.1); similar to basic heli
12510	AT1G10130	593.507	593.005	594.009	1.00169	0.00244017	0.951304	1	type IIA Ca2+-ATPase
1485	AT1G10140	125.732	123.652	127.811	1.03364	0.0477303	0.822363	0.951215	similar to unknown protein [Arabidopsis thaliana] (TAIR:AT1G58420.1); similar to Os07g0123800 [Oryza sativa (japonica cultivar-group)] (GB:NP_001058800.1); similar to Os03g0769700 [Oryza sativa (japonica cultivar-group)] (GB:NP_001051398.1); similar to hy
13966	AT1G10150	217.959	222.054	213.863	0.963113	-0.0542228	0.661391	0.870632	ATPP2-A10 (Phloem protein 2-A10); carbohydrate binding; Identical to Protein PHLOEM PROTEIN 2-LIKE A10 (PP2A10) [Arabidopsis Thaliana] (GB:Q9SY57;GB:Q8LCL9); similar to CF9 [Arabidopsis thaliana] (TAIR:AT1G59510.1); similar to hypothetical protein [Vitis
16621	AT1G10155	4.25142	3.61948	4.88337	1.34919	0.432092	0.525033	0.785512	similar to ATPP2-A9 (Phloem protein 2-A9) [Arabidopsis thaliana] (TAIR:AT1G31200.1); similar to lectin-like protein [Cicer arietinum] (GB:CAB71030.1)
17915	AT1G10160	97.1508	110.284	84.0179	0.761834	-0.392451	0.0430283	0.17719	transposable element gene; non-LTR retrotransposon family (LINE), has a 3.9e-39 P-value blast match to GB:AAA67727 reverse transcriptase (LINE-element) (Mus musculus)
18568	AT1G10170	785.049	671.766	898.331	1.33727	0.419288	0.000732097	0.00615904	Encodes AtNFXL1, a homologue of the putative human transcription repressor NF-X1. Functions as a negative regulator of the trichothecene phytotoxin-induced defense response.
12601	AT1G10180	278.289	279.4	277.178	0.992048	-0.0115188	0.82478	0.952504	similar to unknown protein [Arabidopsis thaliana] (TAIR:AT5G49830.1); similar to Os07g0568000 [Oryza sativa (japonica cultivar-group)] (GB:NP_001060025.1); similar to AT5g49830/K21G20_4 [Medicago truncatula] (GB:ABE86338.1); contains domain SUBFAMILY NOT
15933	AT1G10200	903.084	961.803	844.365	0.877899	-0.187873	0.131221	0.371968	WLIM1; transcription factor; similar to LIM domain-containing protein [Arabidopsis thaliana] (TAIR:AT2G39900.1); similar to LIM-domain protein [Brassica napus] (GB:ABB51614.1); contains InterPro domain Zinc finger, LIM-type; (InterPro:IPR001781)
18417	AT1G10210	66.3863	74.0173	58.7552	0.793804	-0.333146	0.114976	0.34224	Encodes ATMPK1.
16060	AT1G10220	3.99223	3.34251	4.64194	1.38876	0.473794	0.599408	0.834382	similar to ZCF37 [Arabidopsis thaliana] (TAIR:AT1G59590.1)
10123	AT1G10230	79.3977	84.6918	74.1036	0.87498	-0.192678	0.336489	0.630175	ASK18 (ARABIDOPSIS SKP1-LIKE 18); protein binding / ubiquitin-protein ligase; similar to ASK15 (ARABIDOPSIS SKP1-LIKE 15), ubiquitin-protein ligase [Arabidopsis thaliana] (TAIR:AT3G25650.1); similar to unknown [Populus trichocarpa] (GB:ABK94461.1); contai
13607	AT1G10240	111.976	120.348	103.604	0.860866	-0.216139	0.248629	0.535535	FRS11 (FAR1-RELATED SEQUENCE 11); zinc ion binding; similar to FRS10 (FAR1-RELATED SEQUENCE 10), zinc ion binding [Arabidopsis thaliana] (TAIR:AT5G28530.1); similar to hypothetical protein [Vitis vinifera] (GB:CAN72074.1); similar to FAR1; Zinc finger, SW
12698	AT1G10270	167.449	202.539	132.358	0.653496	-0.613749	0.0130863	0.0716307	GRP23 (GLUTAMINE-RICH PROTEIN23); binding; similar to EMB1796 (EMBRYO DEFECTIVE 1796), binding [Arabidopsis thaliana] (TAIR:AT3G49240.1); similar to unnamed protein product [Vitis vinifera] (GB:CAO46900.1); similar to hypothetical protein [Vitis vinifera]
13886	AT1G10280	55.4761	54.7189	56.2332	1.02767	0.0393818	0.941158	1	similar to unknown protein [Arabidopsis thaliana] (TAIR:AT3G21310.1); similar to Protein of unknown function DUF266, plant [Medicago truncatula] (GB:ABE91847.1); contains InterPro domain Protein of unknown function DUF266, plant; (InterPro:IPR004949)
15022	AT1G10290	1303.95	1268.09	1339.8	1.05655	0.0793588	0.549594	0.802632	involved in trafficking from the trans-Golgi Network to the central vacuole.
6757	AT1G10300	11.5101	14.557	8.46315	0.581381	-0.782445	0.103825	0.321034	GTP-binding protein-related; similar to GTP-binding protein-related [Arabidopsis thaliana] (TAIR:AT1G50920.1); similar to unnamed protein product [Vitis vinifera] (GB:CAO66032.1); similar to putative GTP binding protein [Oryza sativa (japonica cultivar-gr
6822	AT1G10310	194.746	200.619	188.873	0.941451	-0.0870426	0.517305	0.780095	encodes a NADPH-dependent pterin aldehyde reductase that accepts pterin aldehyde as well as dihydropterin aldehyde as substrates involved in metabolism and salvage of folate and its derivatives.
10185	AT1G10320	132.822	145.425	120.22	0.826681	-0.274597	0.0999607	0.313324	U2 snRNP auxiliary factor-related; similar to ATU2AF35B, RNA binding [Arabidopsis thaliana] (TAIR:AT5G42820.1); similar to ATU2AF35A, RNA binding [Arabidopsis thaliana] (TAIR:AT1G27650.1); similar to ATU2AF35B, RNA binding [Arabidopsis thaliana] (TAIR:AT5
15737	AT1G10330	13.4474	16.9623	9.93246	0.585562	-0.772107	0.0916494	0.297191	pentatricopeptide (PPR) repeat-containing protein; similar to pentatricopeptide (PPR) repeat-containing protein [Arabidopsis thaliana] (TAIR:AT5G66520.1); similar to hypothetical protein [Vitis vinifera] (GB:CAN60147.1); contains InterPro domain Pentatric
15723	AT1G10340	330.925	83.2539	578.596	6.94977	2.79697	7.58e-31	2.37e-29	ankyrin repeat family protein; similar to ankyrin repeat family protein [Arabidopsis thaliana] (TAIR:AT2G24600.1); similar to ankyrin repeat family protein [Arabidopsis thaliana] (TAIR:AT2G24600.2); similar to ankyrin repeat family protein [Arabidopsis th
11005	AT1G10350	206.813	172.897	240.728	1.39232	0.477488	0.00336588	0.0235913	DNAJ heat shock protein, putative; similar to DNAJ heat shock protein, putative [Arabidopsis thaliana] (TAIR:AT1G59725.1); similar to unknown [Populus trichocarpa] (GB:ABK94880.1); contains InterPro domain Heat shock protein DnaJ; (InterPro:IPR003095); co
17649	AT1G10360	288.699	239.182	338.215	1.41405	0.499831	0.000622679	0.00534706	Encodes glutathione transferase belonging to the tau class of GSTs. Naming convention according to Wagner et al. (2002).
3408	AT1G10370	577.565	621.226	533.903	0.859435	-0.21854	0.125512	0.361526	ATGSTU17/ERD9/GST30/GST30B (EARLY-RESPONSIVE TO DEHYDRATION 9); glutathione transferase; similar to ATGSTU18 (GLUTATHIONE S-TRANSFERASE 29), glutathione transferase [Arabidopsis thaliana] (TAIR:AT1G10360.1); similar to unknown [Populus trichocarpa] (GB:AB
19731	AT1G10380	106.72	107.207	106.234	0.990921	-0.0131588	0.986571	1	similar to unknown protein [Arabidopsis thaliana] (TAIR:AT3G17350.1); similar to Os05g0409100 [Oryza sativa (japonica cultivar-group)] (GB:NP_001055526.1); similar to Os06g0364500 [Oryza sativa (japonica cultivar-group)] (GB:NP_001057608.1); similar to un
16497	AT1G10385	7.70893	10.4081	5.00978	0.481335	-1.05489	0.110317	0.333592	similar to unknown protein [Arabidopsis thaliana] (TAIR:AT5G49830.1); similar to expressed protein (with alternative splicing) [Oryza sativa (japonica cultivar-group)] (GB:AAS07222.1); similar to AT5g49830/K21G20_4 [Medicago truncatula] (GB:ABE86338.1); s
20896	AT1G10390	1074.72	1049.39	1100.05	1.04828	0.0680196	0.644042	0.861363	nucleoporin family protein; similar to nucleoporin family protein [Arabidopsis thaliana] (TAIR:AT1G59660.1); similar to unnamed protein product [Vitis vinifera] (GB:CAO62858.1); contains InterPro domain Peptidase S59, nucleoporin; (InterPro:IPR007230)
12001	AT1G10400	13.9488	18.4003	9.49739	0.516155	-0.954125	0.0332574	0.146841	UDP-glycosyltransferase/ transferase, transferring glycosyl groups; similar to transferase, transferring glycosyl groups [Arabidopsis thaliana] (TAIR:AT5G14860.1); similar to unnamed protein product [Vitis vinifera] (GB:CAO14794.1); contains InterPro doma
422	AT1G10410	517.594	536.14	499.049	0.930819	-0.103427	0.460871	0.738718	similar to CW14 [Arabidopsis thaliana] (TAIR:AT1G59650.1); similar to expressed protein [Oryza sativa (japonica cultivar-group)] (GB:ABF98316.1); contains InterPro domain Protein of unknown function DUF1336; (InterPro:IPR009769)
19972	AT1G10417	8.55969	9.50789	7.61149	0.800545	-0.320946	0.557687	0.806914	Encodes protein with unknown function whose expression is repressed by inoculation with Agrobacterium tumerifaciens.
65	AT1G10430	275.643	292.484	258.802	0.884843	-0.176507	0.239983	0.525203	Encodes one of two isoforms of the catalytic subunit of protein phosphatase 2A.
980	AT1G10450	397.528	395.255	399.801	1.0115	0.0164988	1	1	paired amphipathic helix repeat-containing protein; similar to paired amphipathic helix repeat-containing protein [Arabidopsis thaliana] (TAIR:AT1G70060.1); similar to ATSIN3/SIN3 (Arabidopsis thaliana sin3 homolog) [Arabidopsis thaliana] (TAIR:AT1G24190.
15444	AT1G10460	13.5362	12.7959	14.2765	1.11571	0.157964	0.99565	1	germin-like protein (GLP7)
5766	AT1G10470	387.639	470.233	305.046	0.648712	-0.62435	3.18e-06	3.81e-05	Encodes a two-component response regulator. Acts redundantly with ARR3 in the control of circadian period in a cytokinin-independent manner.
3720	AT1G10480	22.1471	22.5339	21.7603	0.965668	-0.050401	1	1	Encodes a zinc finger protein containing only a single zinc finger.
319	AT1G10490	444.116	469.311	418.922	0.892633	-0.16386	0.300817	0.591955	Identical to UPF0202 protein At1g10490 [Arabidopsis Thaliana] (GB:Q9XIK4); similar to unknown protein [Arabidopsis thaliana] (TAIR:AT3G57940.1); similar to DEAD/DEAH box helicase, N-terminal [Medicago truncatula] (GB:ABE87709.1); similar to PREDICTED: sim
6281	AT1G10500	593.179	579.221	607.137	1.0482	0.0679085	0.55926	0.807904	Involved in chloroplast Fe-S cluster assembly. Located in the chloroplast stroma. Expressed preferentially in green tissues.
4317	AT1G10510	1004.79	974.739	1034.83	1.06165	0.0863115	0.559922	0.808359	EMB2004 (EMBRYO DEFECTIVE 2004); protein binding; similar to RANGAP1 (RAN GTPASE ACTIVATING PROTEIN 1), RAN GTPase activator [Arabidopsis thaliana] (TAIR:AT3G63130.1); similar to unnamed protein product [Vitis vinifera] (GB:CAO40939.1); contains InterPro
19842	AT1G10520	22.2987	25.7295	18.868	0.733325	-0.447476	0.265447	0.555333	DNA polymerase lambda (POLL); similar to DNA polymerase lambda [Oryza sativa (japonica cultivar-group)] (GB:BAD18976.1); contains InterPro domain BRCT; (InterPro:IPR001357); contains InterPro domain DNA-directed DNA polymerase, family X, beta-like, N-term
20490	AT1G10522	413.457	477.397	349.516	0.732129	-0.449831	0.00349163	0.0243405	similar to conserved hypothetical protein [Medicago truncatula] (GB:ABE91480.1); similar to Os09g0382400 [Oryza sativa (japonica cultivar-group)] (GB:NP_001063064.1)
20960	AT1G10530	13.437	20.7316	6.14251	0.296287	-1.75493	0.000803092	0.0067024	similar to unknown protein [Arabidopsis thaliana] (TAIR:AT1G60010.1); similar to T10O24.15, related [Lycopersicon esculentum] (GB:AAX95759.1)
17398	AT1G10540	20.1565	21.3085	19.0045	0.891875	-0.165087	0.846087	0.961409	xanthine/uracil permease family protein; Identical to Nucleobase-ascorbate transporter 8 (NAT8) [Arabidopsis Thaliana] (GB:Q8VZQ5;GB:Q9XIJ8); similar to xanthine/uracil permease family protein [Arabidopsis thaliana] (TAIR:AT1G60030.1); similar to permeas
6848	AT1G10550	64.0706	89.2996	38.8415	0.434958	-1.20105	0.013636	0.0741221	predicted to function in cell wall modification
5051	AT1G10560	30.4263	19.2557	41.5969	2.16024	1.11119	0.000323278	0.00295265	armadillo/beta-catenin repeat family protein / U-box domain-containing protein; similar to armadillo/beta-catenin repeat family protein / U-box domain-containing protein [Arabidopsis thaliana] (TAIR:AT1G60190.1); similar to unnamed protein product [Vitis
16063	AT1G10570	238.653	229.957	247.35	1.07563	0.105185	0.564565	0.812183	Ulp1 protease family protein; similar to cysteine-type peptidase [Arabidopsis thaliana] (TAIR:AT1G60220.1); similar to unnamed protein product [Vitis vinifera] (GB:CAO40892.1); contains InterPro domain Peptidase C48, SUMO/Sentrin/Ubl1; (InterPro:IPR003653
20811	AT1G10580	350.945	391.289	310.602	0.793792	-0.333167	0.0226391	0.110117	transducin family protein / WD-40 repeat family protein; similar to WD-40 repeat family protein [Arabidopsis thaliana] (TAIR:AT5G54520.1); similar to predicted protein [Physcomitrella patens subsp. patens] (GB:EDQ51074.1); similar to unnamed protein produ
14208	AT1G10585	44.5111	60.176	28.8462	0.479365	-1.0608	0.000290898	0.00268143	transcription factor; similar to transcription regulator [Arabidopsis thaliana] (TAIR:AT1G10586.1); similar to unnamed protein product [Vitis vinifera] (GB:CAO64351.1); contains InterPro domain Basic helix-loop-helix dimerisation region bHLH; (InterPro:IP
16545	AT1G10590,3	713.076	745.695	680.458	0.912516	-0.132078	0.316959	0.609021	#N/A
18846	AT1G10600	149.752	154.991	144.514	0.932397	-0.100984	0.616999	0.844716	similar to mov34 family protein [Arabidopsis thaliana] (TAIR:AT1G48790.1); similar to Os01g0661500 [Oryza sativa (japonica cultivar-group)] (GB:NP_001043779.1); similar to ALM beta-like [Oryza sativa (japonica cultivar-group)] (GB:BAD72364.1); contains In
10752	AT1G10610	63.4598	67.3739	59.5457	0.883811	-0.17819	0.600118	0.834791	DNA binding / transcription factor; similar to AMS (ABORTED MICROSPORES), DNA binding / transcription factor [Arabidopsis thaliana] (TAIR:AT2G16910.1); similar to unnamed protein product [Vitis vinifera] (GB:CAO66075.1); contains InterPro domain Basic hel
18430	AT1G10630	792.153	792.598	791.708	0.998878	-0.00161955	0.970067	1	A member of ARF GTPase family. A thaliana has 21 members of this family, known to be essential for vesicle coating and uncoating and functions in GTP-binding. Gene encoding ADP-ribosylation factor and similar to other ARFs and ARF-like proteins. The gene
7849	AT1G10640	58.3628	57.3167	59.4089	1.0365	0.0517234	0.683741	0.882148	polygalacturonase, putative / pectinase, putative; similar to polygalacturonase, putative / pectinase, putative [Arabidopsis thaliana] (TAIR:AT1G60590.1); similar to unnamed protein product [Vitis vinifera] (GB:CAO66096.1); similar to hypothetical protein
2436	AT1G10650	476.942	273.837	680.047	2.48339	1.31231	1.48e-22	3.77e-21	protein binding / zinc ion binding; similar to protein binding / zinc ion binding [Arabidopsis thaliana] (TAIR:AT1G60610.2); similar to protein binding / zinc ion binding [Arabidopsis thaliana] (TAIR:AT1G60610.3); similar to protein binding / zinc ion bin
13934	AT1G10657	82.3787	72.1018	92.6556	1.28507	0.361844	0.0879515	0.289386	similar to unknown protein [Arabidopsis thaliana] (TAIR:AT3G55240.1); similar to Os03g0280400 [Oryza sativa (japonica cultivar-group)] (GB:NP_001049737.1); similar to Os05g0462000 [Oryza sativa (japonica cultivar-group)] (GB:NP_001055765.1); similar to Os
17747	AT1G10660,2	430.099	431.498	428.701	0.993518	-0.00938262	0.936416	0.999238	#N/A
7725	AT1G10670,3	2452.93	2375.19	2530.68	1.06546	0.0914781	0.455418	0.734541	#N/A
1040	AT1G10680	3.62399	1.74363	5.50435	3.15683	1.65848	0.165514	0.428131	PGP10 (P-GLYCOPROTEIN 10); ATPase, coupled to transmembrane movement of substances; similar to PGP2 (P-GLYCOPROTEIN 2), ATPase, coupled to transmembrane movement of substances [Arabidopsis thaliana] (TAIR:AT4G25960.1); similar to ATMDR11/ATPGP19/MDR1/MDR1
9043	AT1G10682	318.31	319.452	317.167	0.992848	-0.0103558	0.843119	0.96045	#N/A
10881	AT1G10690	11.4678	10.0521	12.8835	1.28168	0.358038	0.49956	0.766898	similar to unknown protein [Arabidopsis thaliana] (TAIR:AT5G40460.1); similar to hypothetical protein MtrDRAFT_AC146560g4v1 [Medicago truncatula] (GB:ABE87926.1)
7762	AT1G10700	375.892	330.715	421.068	1.2732	0.348463	0.0122221	0.0682958	ribose-phosphate pyrophosphokinase 3 / phosphoribosyl diphosphate synthetase 3 (PRS3); Identical to Ribose-phosphate pyrophosphokinase 3 (PRS3) [Arabidopsis Thaliana] (GB:Q93Z66;GB:Q9SAD2;GB:Q9SGY0;GB:Q9XFR3); similar to ribose-phosphate pyrophosphokinas
3157	AT1G10720	217.389	217.492	217.286	0.99905	-0.00137147	0.984558	1	BSD domain-containing protein; similar to BSD domain-containing protein [Arabidopsis thaliana] (TAIR:AT3G49800.1); similar to hypothetical protein [Vitis vinifera] (GB:CAN77737.1); contains InterPro domain BSD (InterPro:IPR005607)
17106	AT1G10730	71.9236	68.2241	75.6231	1.10845	0.148545	0.447072	0.729119	clathrin adaptor complexes medium subunit family protein; similar to clathrin adaptor complexes medium subunit family protein [Arabidopsis thaliana] (TAIR:AT1G60780.1); similar to unnamed protein product [Vitis vinifera] (GB:CAO16121.1); similar to predic
8542	AT1G10740	430.897	428.543	433.252	1.01099	0.0157688	0.989315	1	similar to unknown protein [Arabidopsis thaliana] (TAIR:AT1G23330.1); similar to Os05g0408300 [Oryza sativa (japonica cultivar-group)] (GB:NP_001055523.1); similar to Lipase precursor (Triacylglycerol lipase) [Contains: Lipase 86 kDa form; Lipase 46 kDa f
5636	AT1G10750	36.513	39.3982	33.6277	0.853533	-0.228481	0.478527	0.751533	similar to unknown protein [Arabidopsis thaliana] (TAIR:AT1G70550.1); similar to unknown protein [Arabidopsis thaliana] (TAIR:AT1G23340.2); similar to putative carboxyl-terminal proteinase [Gossypium hirsutum] (GB:AAK84952.2); contains InterPro domain Pro
4621	AT1G10760	5044.09	4850.26	5237.91	1.07992	0.110928	0.338852	0.632819	Encodes an &#945;-glucan, water dikinase required for starch degradation. Involved in cold-induced freezing tolerance. Mutations that eliminate the GWD protein or affect the dikinase domain of the enzyme dramatically reduce both the amount of phosphate i
18619	AT1G10780	57.6263	60.5681	54.6845	0.90286	-0.147425	0.485468	0.757505	F-box family protein; Identical to F-box protein At1g10780 [Arabidopsis Thaliana] (GB:Q9SAC4;GB:Q9SGX3); similar to F-box family protein [Arabidopsis thaliana] (TAIR:AT1G67190.1); similar to unnamed protein product [Vitis vinifera] (GB:CAO24731.1); contai
16573	AT1G10790	4.91571	5.66322	4.16821	0.736014	-0.442195	0.684669	0.882338	similar to hydroxyproline-rich glycoprotein family protein [Arabidopsis thaliana] (TAIR:AT3G56590.1); similar to zinc finger (C3HC4-type RING finger) family protein [Arabidopsis thaliana] (TAIR:AT3G10810.1); similar to Os09g0454200 [Oryza sativa (japonica
486	AT1G10800	2.62455	2.12555	3.12355	1.46953	0.555352	0.572778	0.817202	similar to hypothetical protein MtrDRAFT_AC146632g32v2 [Medicago truncatula] (GB:ABE85810.1)
18870	AT1G10810	15.9028	15.16	16.6456	1.098	0.134873	0.817539	0.949474	aldo/keto reductase family protein; similar to aldo/keto reductase family protein [Arabidopsis thaliana] (TAIR:AT1G60730.1); similar to unnamed protein product [Vitis vinifera] (GB:CAO45271.1); contains InterPro domain Aldo/keto reductase; (InterPro:IPR00
13562	AT1G10820,2	184.673	182.293	187.054	1.02611	0.037189	0.850233	0.963141	#N/A
13205	AT1G10830	453.6	416.767	490.433	1.17676	0.234816	0.133766	0.376319	sodium symporter-related; similar to unnamed protein product [Vitis vinifera] (GB:CAO45280.1); contains InterPro domain NnrU (InterPro:IPR009915)
383	AT1G10840	1189.57	1193.51	1185.63	0.993404	-0.00954814	0.844827	0.961014	Encodes eukaryotic initiation factor 3H1 subunit (TIF3H1).
12584	AT1G10850	223.342	227.794	218.891	0.960915	-0.0575198	0.666944	0.87282	ATP binding / protein serine/threonine kinase; similar to leucine-rich repeat family protein [Arabidopsis thaliana] (TAIR:AT1G60630.1); similar to unnamed protein product [Vitis vinifera] (GB:CAO15418.1); similar to hypothetical protein [Vitis vinifera] (
19530	AT1G10865	151.484	126.971	175.996	1.38611	0.471046	0.00551804	0.0357655	similar to ENSANGP00000020123 [Anopheles gambiae str. PEST] (GB:XP_320694.3); similar to Os09g0518800 [Oryza sativa (japonica cultivar-group)] (GB:NP_001063690.1)
3911	AT1G10870	309.16	309.725	308.596	0.996353	-0.00527069	0.645254	0.861986	A member of ARF GAP domain (AGD), A thaliana has 15 members, grouped into four classes. AGD4 belongs to the Class 1, together with AGD1, AGD2, and AGD3.
20820	AT1G10890	433.445	407.024	459.867	1.12983	0.176104	0.18088	0.450937	F-box family protein; Identical to F-box protein At1g10890 [Arabidopsis Thaliana] (GB:O04096); similar to F-box family protein [Arabidopsis thaliana] (TAIR:AT4G17200.1); similar to Ribosomal protein S7 [Medicago truncatula] (GB:ABN08288.1); contains Inter
446	AT1G10900	365.848	347.899	383.797	1.10319	0.141677	0.335407	0.629061	phosphatidylinositol-4-phosphate 5-kinase family protein; Identical to Phosphatidylinositol-4-phosphate 5-kinase 7 (PIP5K7) [Arabidopsis Thaliana] (GB:Q9SUI2;GB:O04095); similar to PIP5K9 (PHOSPHATIDYL INOSITOL MONOPHOSPHATE 5 KINASE), 1-phosphatidylinos
19599	AT1G10910	492.717	465.766	519.667	1.11573	0.157983	0.234633	0.518819	similar to PTAC2 (PLASTID TRANSCRIPTIONALLY ACTIVE2), binding [Arabidopsis thaliana] (TAIR:AT1G74850.1); similar to Os01g0559500 [Oryza sativa (japonica cultivar-group)] (GB:NP_001043343.1); similar to putative PPR protein [Oryza sativa (japonica cultivar
20766	AT1G10920	92.8605	70.7917	114.929	1.62348	0.699093	0.000417404	0.00373166	Encodes LOV1, a disease susceptibility gene that, paradoxically, is a member of the NBS-LRR resistance gene family. Conditions susceptibility to the fungus Cochliobolus victoriae and victorin-dependent induction of defense-associated proteins. Mutations
16441	AT1G10930	409.662	393.495	425.828	1.08217	0.113927	0.571156	0.816114	DNA helicase involved in the maintenance of genome stability by modulation of the DNA damage response and suppression of homologous recombination.
20016	AT1G10940,2	728.805	694.275	763.334	1.09947	0.136807	0.251773	0.539188	#N/A
20382	AT1G10950	1646.77	1709.05	1584.49	0.927114	-0.109182	0.403625	0.690554	endomembrane protein 70, putative; similar to endomembrane protein 70, putative [Arabidopsis thaliana] (TAIR:AT2G01970.1); similar to unnamed protein product [Vitis vinifera] (GB:CAO64706.1); similar to unnamed protein product [Vitis vinifera] (GB:CAO4702
10487	AT1G10960	2460.27	2516.52	2404.01	0.955292	-0.0659867	0.718629	0.900428	ATFD1 (FERREDOXIN 1); 2 iron, 2 sulfur cluster binding / electron carrier/ iron-sulfur cluster binding; Identical to Ferredoxin-2, chloroplast precursor (PETF2) [Arabidopsis Thaliana] (GB:O04090); similar to FED A (FERREDOXIN 2), 2 iron, 2 sulfur cluster
1231	AT1G10970	65.5791	69.9383	61.2198	0.875339	-0.192086	0.399111	0.686716	A member of Zrt- and Irt-related protein (ZIP) family. transcript is induced in response to zinc deficiency in the root and shoot. Expression is regulated by copper, but response to copper deficiency is detected only after three weeks of deficiency.
21441	AT1G10980	1.80247	2.12555	1.4794	0.696009	-0.522822	0.96219	1	similar to unknown protein [Arabidopsis thaliana] (TAIR:AT1G61670.1); similar to 12246 (GB:AAD21413.1); contains InterPro domain Lung seven transmembrane receptor; (InterPro:IPR009637)
15366	AT1G10990,2	73.9648	44.1186	103.811	2.353	1.2345	2.1e-09	3.19e-08	#N/A
19936	AT1G11000	152.097	93.0214	211.172	2.27014	1.18278	4.71e-12	8.14e-11	A member of a large family of seven-transmembrane domain proteins specific to plants, homologs of the barley mildew resistance locus o (MLO) protein. The Arabidopsis genome contains 15 genes encoding MLO proteins, with localization in plasma membrane. Phy
15589	AT1G11020	184.677	171.508	197.846	1.15356	0.206098	0.170114	0.435414	zinc finger (C3HC4-type RING finger) family protein; similar to protein binding / zinc ion binding [Arabidopsis thaliana] (TAIR:AT2G22120.1); similar to Os01g0610700 [Oryza sativa (japonica cultivar-group)] (GB:NP_001043547.1); similar to hypothetical pro
3754	AT1G11050	968.66	293.374	1643.95	5.60359	2.48635	1.78e-59	9.61e-58	protein kinase family protein; similar to RKF3 (RECEPTOR-LIKE KINASE IN IN FLOWERS 3), kinase [Arabidopsis thaliana] (TAIR:AT2G48010.1); similar to unnamed protein product [Vitis vinifera] (GB:CAO24667.1); contains InterPro domain Beta-ketoacyl synthase,
13590	AT1G11055	5.25911	1.82407	8.69416	4.76636	2.25289	0.00413373	0.0279733	#N/A
2721	AT1G11060	235.965	239.28	232.649	0.972291	-0.0405399	0.799271	0.941968	similar to unknown protein [Arabidopsis thaliana] (TAIR:AT1G61030.1); similar to Os10g0497000 [Oryza sativa (japonica cultivar-group)] (GB:NP_001064956.1); similar to putative dentin phosphoryn protein [Oryza sativa (japonica cultivar-group)] (GB:AAL58277
2365	AT1G11070	20.5548	18.4654	22.6442	1.2263	0.294313	0.592721	0.829278	hydroxyproline-rich glycoprotein family protein; similar to proline-rich family protein [Arabidopsis thaliana] (TAIR:AT1G61080.1); similar to unnamed protein product [Vitis vinifera] (GB:CAO23305.1); contains domain PTHR23213:SF17 (PTHR23213:SF17); contai
2842	AT1G11080,2	26.4059	28.9615	23.8502	0.823515	-0.280134	0.472962	0.747469	#N/A
21229	AT1G11090	95.3904	96.1402	94.6406	0.984402	-0.0226799	0.805688	0.94465	hydrolase, alpha/beta fold family protein; similar to esterase/lipase/thioesterase family protein [Arabidopsis thaliana] (TAIR:AT2G39420.1); similar to hypothetical protein [Vitis vinifera] (GB:CAN82216.1); contains InterPro domain Alpha/beta hydrolase; (
2213	AT1G11100,2	61.3402	54.1554	68.525	1.26534	0.339523	0.149958	0.40304	#N/A
3393	AT1G11112	4.32135	3.67127	4.97144	1.35415	0.437385	0.684338	0.882151	#N/A
21062	AT1G11120	9.16925	7.98944	10.3491	1.29534	0.373332	0.575003	0.818316	similar to unknown protein [Arabidopsis thaliana] (TAIR:AT1G61170.1); similar to CK25 [Nicotiana tabacum] (GB:ABE01833.1)
2925	AT1G11125	11.8733	10.4493	13.2974	1.27257	0.347747	0.400485	0.688237	#N/A
15199	AT1G11130	253.873	262.068	245.679	0.937461	-0.0931695	0.57333	0.817427	Encodes a receptor-like kinase protein with a predicted extracellular domain of six leucine-rich repeats and an intracellular serine-threonine kinase domain expressed throughout the developing root. Regulates expression of GLABRA2, CAPRICE, WEREWOLF, and
11231	AT1G11150	21.4748	30.5604	12.3893	0.405403	-1.30257	0.000414062	0.0037048	transposable element gene; pseudogene, similar to putative AP endonuclease/reverse transcriptase, blastp match of 30% identity and 3.2e-59 P-value to GP|21952510|gb|AAM82604.1|AF525305_2|AF525305 putative AP endonuclease/reverse transcriptase {Brassica na
7266	AT1G11160	71.7557	76.6689	66.8425	0.871833	-0.197876	0.352057	0.644439	nucleotide binding; similar to WD-40 repeat family protein / katanin p80 subunit, putative [Arabidopsis thaliana] (TAIR:AT1G61210.1); similar to unnamed protein product [Vitis vinifera] (GB:CAO43364.1); contains InterPro domain WD40 repeat-like (InterPro:
9938	AT1G11170	32.2041	26.2926	38.1156	1.44967	0.535726	0.0654388	0.237935	similar to unknown protein [Arabidopsis thaliana] (TAIR:AT1G61240.3); similar to putative lysine ketoglutarate reductase trans-splicing related 1 [Oryza sativa (japonica cultivar-group)] (GB:BAD62500.1); similar to Os07g0564800 [Oryza sativa (japonica cul
11425	AT1G11175	36.7116	41.6596	31.7636	0.762456	-0.391273	0.13019	0.370087	#N/A
2809	AT1G11180,2	113.727	109.837	117.618	1.07084	0.0987453	0.620453	0.846724	#N/A
4165	AT1G11185	32.845	35.0703	30.6198	0.873099	-0.195783	0.617106	0.844716	#N/A
3117	AT1G11190	70.1639	72.7503	67.5775	0.928896	-0.106411	0.721561	0.90231	Encodes a bifunctional nuclease that acts on both RNA and DNA involved in nucleic acid degradation to facilitate nucleotide and phosphate recovery during senescence. It has mismatch-specific endonuclease activity with wide recognition of single base misma
5298	AT1G11200	339.871	187.427	492.315	2.6267	1.39325	1.29e-22	3.29e-21	similar to unknown protein [Arabidopsis thaliana] (TAIR:AT4G21570.1); similar to unknown [Medicago sativa] (GB:AAZ32885.1); similar to Os07g0506000 [Oryza sativa (japonica cultivar-group)] (GB:NP_001059733.1); contains InterPro domain Protein of unknown f
16782	AT1G11210	127.42	60.5996	194.241	3.20532	1.68047	1.37e-12	2.42e-11	similar to unknown protein [Arabidopsis thaliana] (TAIR:AT1G11220.1); similar to fiber expressed protein [Gossypium hirsutum] (GB:AAY85179.1); similar to cotton fiber expressed protein 1 [Gossypium hirsutum] (GB:AAC33276.1); contains InterPro domain Prote
2552	AT1G11220	19.4809	21.6212	17.3405	0.802016	-0.318297	0.444133	0.727016	similar to unknown protein [Arabidopsis thaliana] (TAIR:AT1G11230.1); similar to cotton fiber expressed protein 1 [Gossypium hirsutum] (GB:AAC33276.1); contains InterPro domain Protein of unknown function DUF761, plant; (InterPro:IPR008480)
20808	AT1G11240	218.163	230.805	205.52	0.890448	-0.167396	0.291225	0.582505	similar to GTP binding / RNA binding [Arabidopsis thaliana] (TAIR:AT5G55660.1); similar to Os03g0353500 [Oryza sativa (japonica cultivar-group)] (GB:NP_001050128.1); similar to hypothetical protein SPAC29A4.09 [Schizosaccharomyces pombe 972h-] (GB:NP_5948
3210	AT1G11260	858.401	691.811	1024.99	1.48161	0.567162	3.9e-05	0.000409121	Encodes a H+/hexose cotransporter.
5095	AT1G11265	19.0163	7.84745	30.1851	3.84648	1.94354	3.94e-06	4.66e-05	#N/A
21230	AT1G11270	32.8462	32.2188	33.4737	1.03895	0.0551264	0.820152	0.950183	F-box family protein; Identical to F-box protein At1g11270 [Arabidopsis Thaliana] (GB:Q7X7A9;GB:Q3E7H5); similar to S locus F-box-related / SLF-related [Arabidopsis thaliana] (TAIR:AT2G34280.1); similar to predicted F-box and bHLH containing protein [Over
15908	AT1G11280	307.427	313.982	300.872	0.958246	-0.0615325	0.724946	0.90437	S-locus protein kinase, putative; similar to S-locus protein kinase, putative [Arabidopsis thaliana] (TAIR:AT1G61480.1); similar to S-locus protein kinase, putative [Arabidopsis thaliana] (TAIR:AT1G61390.1); similar to S-locus protein kinase, putative [Ar
4149	AT1G11290	128.817	95.2265	162.407	1.70548	0.770179	1.5e-05	0.000166167	pentatricopeptide (PPR) repeat-containing protein; similar to pentatricopeptide (PPR) repeat-containing protein [Arabidopsis thaliana] (TAIR:AT3G57430.1); similar to hypothetical protein OsJ_019065 [Oryza sativa (japonica cultivar-group)] (GB:EAZ35582.1);
10651	AT1G11300	170.574	130.404	210.743	1.61608	0.692496	1.22e-05	0.000136181	carbohydrate binding / kinase; similar to B120, protein kinase/ sugar binding [Arabidopsis thaliana] (TAIR:AT4G21390.1); similar to S-locus lectin protein kinase family protein [Arabidopsis thaliana] (TAIR:AT1G11330.1); similar to S-locus lectin protein k
17202	AT1G11310	5405.62	1932.22	8879.01	4.59523	2.20014	2.65e-77	1.92e-75	A member of a large family of seven-transmembrane domain proteins specific to plants, homologs of the barley mildew resistance locus o (MLO) protein. The Arabidopsis genome contains 15 genes encoding MLO proteins, with localization in plasma membrane. Phy
14417	AT1G11320	59.6852	51.4765	67.8939	1.31893	0.399367	0.0812355	0.274568	similar to expressed protein [Oryza sativa (japonica cultivar-group)] (GB:AAP53947.1); similar to Os06g0724200 [Oryza sativa (japonica cultivar-group)] (GB:NP_001058610.1)
10581	AT1G11330,2	756.881	658.018	855.745	1.30049	0.379055	0.0199092	0.0997547	#N/A
270	AT1G11340	81.036	62.8207	99.2513	1.57991	0.659846	0.00109733	0.00884874	S-locus lectin protein kinase family protein; similar to S-locus protein kinase, putative [Arabidopsis thaliana] (TAIR:AT1G11410.1); similar to ARK3 (Arabidopsis Receptor Kinase 3), kinase [Arabidopsis thaliana] (TAIR:AT4G21380.1); similar to ARK2 (Arabid
523	AT1G11350	451.932	349.362	554.502	1.58719	0.666471	5.7e-07	7.3e-06	S-locus lectin protein kinase family protein; similar to carbohydrate binding / kinase [Arabidopsis thaliana] (TAIR:AT1G11300.1); similar to B120, protein kinase/ sugar binding [Arabidopsis thaliana] (TAIR:AT4G21390.1); similar to S-locus lectin protein k
5878	AT1G11360	211.237	209.999	212.476	1.0118	0.0169178	0.887859	0.978435	universal stress protein (USP) family protein; similar to universal stress protein (USP) family protein [Arabidopsis thaliana] (TAIR:AT5G54430.1); similar to unnamed protein product [Vitis vinifera] (GB:CAO41274.1); contains InterPro domain UspA; (InterPr
17004	AT1G11380	138.043	161.35	114.737	0.711102	-0.491871	0.00258919	0.0188575	similar to unknown protein [Arabidopsis thaliana] (TAIR:AT5G05350.1); similar to Uncharacterized Cys-rich domain [Medicago truncatula] (GB:ABD32347.1); contains InterPro domain Protein of unknown function Cys-rich; (InterPro:IPR006461)
12277	AT1G11390	255.845	269.094	242.595	0.901523	-0.149564	0.314171	0.606208	ABC1 family protein; similar to ABC1 family protein [Arabidopsis thaliana] (TAIR:AT1G61640.1); similar to H0112G12.2 [Oryza sativa (indica cultivar-group)] (GB:CAH67057.1); similar to putative 62.8 kDa protein [Oryza sativa (japonica cultivar-group)] (GB:
14690	AT1G11400	168.036	176.208	159.864	0.907247	-0.140432	0.379394	0.669918	The PYM gene encodes a protein capable of interacting with MAGO, and Y14, whose orthologs form part of the exon junction complex in animal cells. In vitro binding assays indicate that PYM can bind to MAGO and Y14 either individually, or when they are toge
11839	AT1G11410	170.742	159.658	181.825	1.13884	0.187566	0.192001	0.465918	S-locus protein kinase, putative; similar to ARK1 (A. THALIANA RECEPTOR KINASE I), kinase [Arabidopsis thaliana] (TAIR:AT1G65790.1); similar to S-locus lectin protein kinase family protein [Arabidopsis thaliana] (TAIR:AT1G11340.1); similar to ARK3 (Arabid
10203	AT1G11420	32.5093	30.2191	34.7994	1.15157	0.203603	0.573457	0.817427	agenet domain-containing protein; similar to agenet domain-containing protein [Arabidopsis thaliana] (TAIR:AT2G47230.1); similar to Agenet domain containing protein [Brassica oleracea] (GB:ABD65016.1); contains InterPro domain Tudor-like, plant (InterPro:
5389	AT1G11430	1205.35	1301.1	1109.61	0.852825	-0.229679	0.111514	0.335782	plastid developmental protein DAG, putative; similar to plastid developmental protein DAG, putative [Arabidopsis thaliana] (TAIR:AT3G06790.2); similar to plastid developmental protein DAG, putative [Arabidopsis thaliana] (TAIR:AT3G06790.1); similar to unn
16882	AT1G11440	85.3783	103.24	67.5166	0.653978	-0.612687	0.00255197	0.018642	similar to glycine-rich protein [Arabidopsis thaliana] (TAIR:AT3G29075.1); similar to Os06g0232000 [Oryza sativa (japonica cultivar-group)] (GB:NP_001057224.1); similar to Stress protein DDR48 , related [Medicago truncatula] (GB:ABE86766.1)
19246	AT1G11450,2	89.1086	87.3218	90.8955	1.04093	0.0578666	0.821503	0.950845	#N/A
9278	AT1G11460	13.7765	12.7056	14.8474	1.16857	0.224741	0.802282	0.94331	nodulin MtN21 family protein; similar to nodulin MtN21 family protein [Arabidopsis thaliana] (TAIR:AT1G01070.1); similar to unnamed protein product [Vitis vinifera] (GB:CAO66187.1); contains InterPro domain Protein of unknown function DUF6, transmembrane;
10765	AT1G11475	256.048	277.836	234.26	0.84316	-0.246122	0.106563	0.326421	DNA-directed RNA polymerase II, putative; similar to DNA-directed RNA polymerase II, putative (RPB10) [Arabidopsis thaliana] (TAIR:AT1G61700.1); similar to DNA-directed RNA polymerases I, II, and III subunit RPABC5 (RNA polymerases I, II, and III subunit
1421	AT1G11480	608.047	625.349	590.745	0.944664	-0.0821271	0.526141	0.786313	eukaryotic translation initiation factor-related; similar to unnamed protein product [Vitis vinifera] (GB:CAO24188.1)
10970	AT1G11490	3.47322	3.61948	3.32696	0.919182	-0.121578	1	1	zinc finger (C2H2 type) family protein; similar to zinc finger (C2H2 type) family protein [Arabidopsis thaliana] (TAIR:AT4G27240.1); similar to unnamed protein product [Vitis vinifera] (GB:CAO39802.1); contains domain ADP-ribosylation (SSF56399)
17371	AT1G11500	4.3889	3.92234	4.85545	1.23789	0.307888	0.808975	0.946608	similar to unknown protein [Arabidopsis thaliana] (TAIR:AT4G21310.1); similar to Os07g0545100 [Oryza sativa (japonica cultivar-group)] (GB:NP_001059913.1); contains InterPro domain Protein of unknown function DUF1218; (InterPro:IPR009606)
10697	AT1G11510	3.14945	1.84996	4.44895	2.40489	1.26597	0.213162	0.493343	DNA-binding storekeeper protein-related; similar to DNA-binding storekeeper protein-related [Arabidopsis thaliana] (TAIR:AT1G61730.1); similar to unknown [Populus trichocarpa] (GB:ABK93310.1); contains InterPro domain Protein of unknown function DUF573 (I
13946	AT1G11530	150.424	125.619	175.229	1.39493	0.480189	0.00752118	0.0461739	Encodes a single cysteine active site thioredoxin-related protein, similar to thioredoxin H-type from Arabidopsis thaliana SP:P29448, Nicotiana tabacum SP:Q07090; contains Pfam profile: PF00085 Thioredoxin;
19720	AT1G11540	28.9618	24.7797	33.1439	1.33754	0.419584	0.15528	0.411544	similar to unknown protein [Arabidopsis thaliana] (TAIR:AT1G61740.1); similar to membrane protein-like [Oryza sativa (japonica cultivar-group)] (GB:BAD53257.1); similar to Os01g0786800 [Oryza sativa (japonica cultivar-group)] (GB:NP_001044474.1); contains
6456	AT1G11545	226.139	262.68	189.597	0.721781	-0.470367	0.00284638	0.0204325	xyloglucan:xyloglucosyl transferase, putative / xyloglucan endotransglycosylase, putative / endo-xyloglucan transferase, putative; Identical to Probable xyloglucan endotransglucosylase/hydrolase protein 8 precursor (XTH8) [Arabidopsis Thaliana] (GB:Q8L9A
6929	AT1G11570,2	6.64735	7.64677	5.64793	0.738603	-0.437128	0.625486	0.849686	#N/A
4715	AT1G11580	1674.68	1804.29	1545.08	0.856335	-0.223753	0.0502462	0.19702	ATPMEPCRA; pectinesterase; similar to pectin methylesterase, putative [Arabidopsis thaliana] (TAIR:AT1G11590.1); similar to pectin methylesterase [Sesbania rostrata] (GB:CAD29733.1); contains InterPro domain Pectin lyase fold (InterPro:IPR012334); contain
16357	AT1G11592	75.4867	80.7536	70.2198	0.869557	-0.201648	0.243713	0.529881	#N/A
8823	AT1G11600	29.5696	29.1071	30.032	1.03178	0.0451327	1	1	member of CYP77B
14959	AT1G11630	70.8796	75.6736	66.0856	0.873298	-0.195454	0.360118	0.652615	pentatricopeptide (PPR) repeat-containing protein; similar to PPR336 (PENTATRICOPEPTIDE REPEAT 336) [Arabidopsis thaliana] (TAIR:AT1G61870.1); similar to hypothetical protein [Vitis vinifera] (GB:CAN77919.1); contains InterPro domain Pentatricopeptide rep
15954	AT1G11650,2	2676.38	2655.5	2697.27	1.01573	0.0225181	0.828607	0.954141	#N/A
1970	AT1G11655	10.981	11.0236	10.9384	0.992278	-0.0111835	1	1	similar to unknown protein [Arabidopsis thaliana] (TAIR:AT4G04745.1)
625	AT1G11660	706.078	711.232	700.924	0.985507	-0.0210623	0.783964	0.933419	heat shock protein, putative; similar to HSP91 (Heat shock protein 91) [Arabidopsis thaliana] (TAIR:AT1G79930.2); similar to heat shock protein 70, putative / HSP70, putative [Arabidopsis thaliana] (TAIR:AT1G79920.2); similar to HSP91 (Heat shock protein
420	AT1G11670	349.35	343.171	355.528	1.03601	0.0510328	0.842107	0.960172	MATE efflux family protein; similar to MATE efflux family protein [Arabidopsis thaliana] (TAIR:AT1G61890.1); similar to unnamed protein product [Vitis vinifera] (GB:CAO17929.1); contains InterPro domain Multi antimicrobial extrusion protein MatE; (InterPr
13859	AT1G11680	1384.72	1463.32	1306.11	0.892568	-0.163967	0.157221	0.414709	putative obtusifoliol 14-alpha demethylase involved in sterol biosynthesis.
17015	AT1G11700	51.1433	53.4447	48.842	0.913879	-0.129925	0.696856	0.889329	similar to unknown protein [Arabidopsis thaliana] (TAIR:AT1G61930.1); similar to Protein of unknown function DUF584 [Medicago truncatula] (GB:ABE80969.1); similar to Os07g0516300 [Oryza sativa (japonica cultivar-group)] (GB:NP_001059782.1); contains Inter
10574	AT1G11710	18.9028	22.1765	15.6291	0.704762	-0.504792	0.197463	0.473654	pentatricopeptide (PPR) repeat-containing protein; similar to pentatricopeptide (PPR) repeat-containing protein [Arabidopsis thaliana] (TAIR:AT5G01110.1); similar to hypothetical protein [Vitis vinifera] (GB:CAN63985.1); contains InterPro domain Pentatric
1819	AT1G11720,2	1015	953.611	1076.38	1.12875	0.174721	0.116601	0.345554	#N/A
15173	AT1G11730	17.0828	14.3961	19.7694	1.37325	0.457592	0.310155	0.601721	galactosyltransferase family protein; similar to galactosyltransferase family protein [Arabidopsis thaliana] (TAIR:AT1G05170.2); similar to unnamed protein product [Vitis vinifera] (GB:CAO23998.1); contains InterPro domain Glycosyl transferase, family 31;
19323	AT1G11740	24.3133	23.0935	25.533	1.10564	0.14488	0.710679	0.895629	ankyrin repeat family protein; similar to unknown protein [Arabidopsis thaliana] (TAIR:AT1G62050.1); similar to unnamed protein product [Vitis vinifera] (GB:CAO21232.1); contains InterPro domain Ankyrin (InterPro:IPR002110)
2209	AT1G11750,2	1405.33	1344.44	1466.22	1.09058	0.125092	0.311022	0.602515	#N/A
17998	AT1G11755	127.568	131.149	123.987	0.945387	-0.0810231	0.804083	0.944194	transferase; similar to unnamed protein product [Vitis vinifera] (GB:CAO47654.1); contains InterPro domain Di-trans-poly-cis-decaprenylcistransferase; (InterPro:IPR001441)
20086	AT1G11760	49.677	54.4301	44.9239	0.82535	-0.276922	0.284194	0.574878	similar to At1g11760 [Medicago truncatula] (GB:ABE82612.1); contains domain FAMILY NOT NAMED (PTHR21528); contains domain SUBFAMILY NOT NAMED (PTHR21528:SF2)
19679	AT1G11780	123.821	137.206	110.437	0.804896	-0.313126	0.122625	0.357044	oxidoreductase, 2OG-Fe(II) oxygenase family protein; Identical to Alkylated DNA repair protein alkB homolog [Arabidopsis Thaliana] (GB:Q9SA98); similar to oxidoreductase, 2OG-Fe(II) oxygenase family protein [Arabidopsis thaliana] (TAIR:AT3G14160.1); simil
14320	AT1G11790	494.85	483.194	506.506	1.04825	0.0679771	0.604547	0.836257	ADT1 (AROGENATE DEHYDRATASE 1); arogenate dehydratase/ prephenate dehydratase; similar to ADT2 (AROGENATE DEHYDRATASE 2), arogenate dehydratase/ prephenate dehydratase [Arabidopsis thaliana] (TAIR:AT3G07630.1); similar to ADT2 (AROGENATE DEHYDRATASE 2), p
3236	AT1G11800	76.902	83.3462	70.4579	0.845365	-0.242354	0.2339	0.517987	endonuclease/exonuclease/phosphatase family protein; similar to unnamed protein product [Vitis vinifera] (GB:CAO21226.1); contains InterPro domain Endonuclease/exonuclease/phosphatase (InterPro:IPR005135); contains InterPro domain Zinc finger, RanBP2-type
11359	AT1G11820,2	379.537	422.766	336.309	0.795496	-0.330073	0.0174762	0.0902826	#N/A
16408	AT1G11840,6	5967.68	6163.81	5771.54	0.936358	-0.0948681	0.506153	0.771601	#N/A
4133	AT1G11850,2	371.274	361.973	380.575	1.05139	0.0723009	0.711025	0.895857	#N/A
14990	AT1G11860	13534.5	12757.1	14311.9	1.12187	0.165912	0.202626	0.48043	aminomethyltransferase, putative; Identical to Aminomethyltransferase, mitochondrial precursor (GDCST) [Arabidopsis Thaliana] (GB:O65396;GB:Q42123); similar to unknown protein [Arabidopsis thaliana] (TAIR:AT1G60990.2); similar to unknown protein [Arabido
3365	AT1G11870,2	485.795	477.485	494.106	1.03481	0.0493656	0.755325	0.919412	#N/A
1014	AT1G11880	76.1152	76.1325	76.0978	0.999544	-0.000658651	1	1	similar to Protein of unknown function DUF409 [Medicago truncatula] (GB:ABC75356.1); contains InterPro domain Mannosyltransferase, PIG-V; (InterPro:IPR007315)
12548	AT1G11890	431.081	391.472	470.689	1.20236	0.265865	0.0393105	0.166475	member of SEC22 Gene Family
5619	AT1G11900	23.2944	26.6478	19.9409	0.748314	-0.418283	0.382088	0.672261	pentatricopeptide (PPR) repeat-containing protein; similar to pentatricopeptide (PPR) repeat-containing protein [Arabidopsis thaliana] (TAIR:AT1G51965.1); similar to pentatricopeptide (PPR) repeat-containing protein [Arabidopsis thaliana] (TAIR:AT3G06920.
15134	AT1G11905	141.262	131.545	150.979	1.14774	0.198797	0.171327	0.436813	similar to unknown protein [Arabidopsis thaliana] (TAIR:AT5G42570.1); similar to unknown protein [Oryza sativa (japonica cultivar-group)] (GB:BAD69146.1); similar to Os06g0367500 [Oryza sativa (japonica cultivar-group)] (GB:NP_001057612.1); similar to Os0
16706	AT1G11910	6003.52	6376.37	5630.68	0.883054	-0.179426	0.145259	0.395483	aspartyl protease family protein; similar to aspartyl protease family protein [Arabidopsis thaliana] (TAIR:AT4G04460.1); similar to aspartyl protease family protein [Arabidopsis thaliana] (TAIR:AT1G62290.1); similar to aspartyl protease family protein [Ar
7988	AT1G11915	8.80536	10.434	7.17674	0.687825	-0.539887	0.320503	0.613096	similar to unknown protein [Arabidopsis thaliana] (TAIR:AT3G17350.1); similar to Os05g0409100 [Oryza sativa (japonica cultivar-group)] (GB:NP_001055526.1); similar to Os06g0364500 [Oryza sativa (japonica cultivar-group)] (GB:NP_001057608.1)
18265	AT1G11920	9.91107	6.77386	13.0483	1.92627	0.945811	0.222857	0.506239	pectate lyase family protein; Identical to Putative pectate lyase 2 precursor [Arabidopsis Thaliana] (GB:O65388); similar to pectate lyase family protein [Arabidopsis thaliana] (TAIR:AT4G22080.1); similar to hypothetical protein [Vitis vinifera] (GB:CAN6
14055	AT1G11930	481.061	471.526	490.596	1.04044	0.057197	0.62008	0.846479	alanine racemase family protein; similar to alanine racemase family protein [Arabidopsis thaliana] (TAIR:AT4G26860.1); similar to unnamed protein product [Vitis vinifera] (GB:CAO69655.1); contains InterPro domain Predicted pyridoxal phosphate-dependent en
8264	AT1G11940	75.2321	68.0318	82.4323	1.21167	0.277001	0.184235	0.455331	similar to unknown protein [Arabidopsis thaliana] (TAIR:AT1G62305.1); similar to Os01g0695200 [Oryza sativa (japonica cultivar-group)] (GB:NP_001043958.1); similar to Protein of unknown function DUF266, plant [Medicago truncatula] (GB:ABD28621.1); similar
16396	AT1G11950	115.926	107.898	123.955	1.14881	0.200137	0.364829	0.657194	transcription factor; similar to transcription factor jumonji (jmjC) domain-containing protein [Arabidopsis thaliana] (TAIR:AT1G62310.1); similar to unnamed protein product [Vitis vinifera] (GB:CAO44407.1); contains InterPro domain Transcription factor ju
16475	AT1G11960	478.669	350.443	606.895	1.73179	0.792265	0.000327022	0.00298188	early-responsive to dehydration protein-related / ERD protein-related; similar to early-responsive to dehydration protein-related / ERD protein-related [Arabidopsis thaliana] (TAIR:AT1G62320.1); similar to unnamed protein product [Vitis vinifera] (GB:CAO2
3152	AT1G11990	5.30589	4.88685	5.72494	1.1715	0.228354	0.704818	0.892902	similar to unknown protein [Arabidopsis thaliana] (TAIR:AT1G62330.1); similar to putative auxin-independent growth promoter [Oryza sativa (japonica cultivar-group)] (GB:BAD37877.1); contains InterPro domain Protein of unknown function DUF246, plant; (Inte
17372	AT1G12000	1504.27	1616.58	1391.97	0.861057	-0.215819	0.0629386	0.231831	pyrophosphate--fructose-6-phosphate 1-phosphotransferase beta subunit, putative / pyrophosphate-dependent 6-phosphofructose-1-kinase, putative; similar to MEE51 (maternal effect embryo arrest 51), diphosphate-fructose-6-phosphate 1-phosphotransferase [Ara
13166	AT1G12010	105.737	111.674	99.8011	0.893686	-0.16216	0.445033	0.727568	encodes a protein whose sequence is similar to 1-amino-cyclopropane-1-carboxylic acid oxidase
12842	AT1G12020	56.0526	75.8163	36.2889	0.478643	-1.06298	6.9e-06	7.95e-05	similar to unknown protein [Arabidopsis thaliana] (TAIR:AT1G62422.1); similar to OSJNBa0043A12.20 [Oryza sativa (japonica cultivar-group)] (GB:CAE02815.1); similar to hypothetical protein [Oryza sativa (japonica cultivar-group)] (GB:BAD23186.1)
1087	AT1G12030	35.9849	38.8714	33.0985	0.851486	-0.231945	0.745762	0.91541	similar to unknown protein [Arabidopsis thaliana] (TAIR:AT1G62420.1); similar to uncharacterized plant-specific domain TIGR01615 family protein, expressed [Oryza sativa (japonica cultivar-group)] (GB:ABA93251.2); contains InterPro domain Protein of unknow
2468	AT1G12040	601.205	633.843	568.568	0.897016	-0.156794	0.504265	0.770553	encodes a a chimeric leucine-rich repeat/extensin protein that regulates root hair morphogenesis and elongation. Null mutants develop root hairs that frequently abort, swell, or branch. Gene is expressed in root hair cells and protein is specifically loca
21657	AT1G12050	701.327	707.245	695.409	0.983266	-0.0243465	0.968985	1	fumarylacetoacetase, putative; similar to hypothetical protein [Vitis vinifera] (GB:CAN77935.1); similar to unknown [Populus trichocarpa] (GB:ABK92546.1); similar to Fumarylacetoacetase [Medicago truncatula] (GB:ABD33010.1); contains InterPro domain Fumar
15823	AT1G12060	44.2131	50.861	37.5652	0.738586	-0.437163	0.0808094	0.27373	A member of Arabidopsis BAG (Bcl-2-associated athanogene) proteins, plant homologs of mammalian regulators of apoptosis. Plant BAG proteins are multi-functional and remarkably similar to their animal counterparts, as they regulate apoptotic-like processes
13282	AT1G12070	2.34863	2.73403	1.96323	0.718071	-0.477802	0.83736	0.957593	Rho GDP-dissociation inhibitor family protein; similar to Rho GDP-dissociation inhibitor family protein [Arabidopsis thaliana] (TAIR:AT1G62450.1); similar to Rho GDP dissociation inhibitor 2 [Medicago truncatula] (GB:CAF02296.1); contains InterPro domain
7953	AT1G12080,2	341.36	334.099	348.621	1.04347	0.0613838	0.772255	0.92788	#N/A
11931	AT1G12090	5226.63	5132.32	5320.94	1.03675	0.0520682	0.642738	0.860353	extensin-like protein (ELP)
12953	AT1G12100	3.75071	2.4039	5.09752	2.12052	1.08442	0.290477	0.581855	lipid binding; similar to ELP (EXTENSIN-LIKE PROTEIN), lipid binding [Arabidopsis thaliana] (TAIR:AT1G12090.1); similar to hypothetical protein [Vitis vinifera] (GB:CAN80709.1); contains InterPro domain Plant lipid transfer protein/seed storage/trypsin-al
14852	AT1G12110	2080.97	2080.47	2081.46	1.00048	0.00068931	0.800284	0.942676	Encodes NRT1.1 (CHL1), a dual-affinity nitrate transporter. The protein is expressed in guard cells and function in stomatal opening. Mutants have less transpiration and are more tolerant to drought. Expressed in lateral roots. Involved in nitrate signali
3235	AT1G12120	488.66	513.914	463.407	0.901722	-0.149246	0.288643	0.579715	similar to unknown protein [Arabidopsis thaliana] (TAIR:AT1G62530.1); similar to Os10g0553900 [Oryza sativa (japonica cultivar-group)] (GB:NP_001065339.1); contains InterPro domain Protein of unknown function DUF863, plant; (InterPro:IPR008581)
3240	AT1G12140	483.238	478.049	488.428	1.02171	0.0309872	0.758471	0.921009	flavin-containing monooxygenase family protein / FMO family protein; similar to flavin-containing monooxygenase family protein / FMO family protein [Arabidopsis thaliana] (TAIR:AT1G62570.1); similar to FMO-like protein [Thellungiella halophila] (GB:ABJ980
5910	AT1G12150	29.804	35.5054	24.1027	0.678847	-0.558841	0.0725229	0.254901	similar to myosin heavy chain-related [Arabidopsis thaliana] (TAIR:AT4G17210.1); similar to Prefoldin [Medicago truncatula] (GB:ABD28587.1); contains InterPro domain Protein of unknown function DUF827, plant; (InterPro:IPR008545)
4321	AT1G12160	58.9985	60.6731	57.3239	0.944799	-0.0819209	0.730998	0.908001	flavin-containing monooxygenase family protein / FMO family protein; similar to flavin-containing monooxygenase family protein / FMO family protein [Arabidopsis thaliana] (TAIR:AT1G12130.1); similar to FMO-like protein [Thellungiella halophila] (GB:ABJ980
20344	AT1G12200	353.901	336.179	371.623	1.10543	0.14461	0.380241	0.670765	flavin-containing monooxygenase family protein / FMO family protein; similar to flavin-containing monooxygenase family protein / FMO family protein [Arabidopsis thaliana] (TAIR:AT1G62580.1); similar to FMO-like protein [Thellungiella halophila] (GB:ABJ980
12310	AT1G12210	49.349	53.1076	45.5903	0.858451	-0.220193	0.467417	0.743305	RFL1 has high sequence similarity to the adjacent disease resistance (R) gene RPS5.
1882	AT1G12220	195.899	156.467	235.331	1.50403	0.588829	0.000137707	0.00133608	Resistance gene, mediates resistance against the bacterial pathogen Pseudomonas syringae. Contains a putative nucleotide binding site composed of kinase-1a (or P-loop), kinase-2a, and putative kinase-3a domains, 13 imperfect leucine-rich repeats, a potent
51	AT1G12230,2	860.253	798.346	922.16	1.15509	0.208002	0.107194	0.327578	#N/A
18995	AT1G12240	1141.77	1132.56	1150.99	1.01628	0.0232986	0.831127	0.954836	ATBETAFRUCT4/VAC-INV (VACUOLAR INVERTASE); beta-fructofuranosidase/ hydrolase, hydrolyzing O-glycosyl compounds; similar to beta-fructosidase (BFRUCT3) / beta-fructofuranosidase / invertase, vacuolar [Arabidopsis thaliana] (TAIR:AT1G62660.1); similar to a
12155	AT1G12244	111.746	108.888	114.605	1.0525	0.0738246	0.568812	0.81466	DNA binding / hydrolase, acting on ester bonds / nuclease/ nucleic acid binding / recombinase; similar to unnamed protein product [Vitis vinifera] (GB:CAO70617.1); contains InterPro domain Resolvase, RNase H-like fold; (InterPro:IPR006641); contains Inter
20975	AT1G12250	347.842	317.914	377.77	1.18828	0.248873	0.0760317	0.263051	thylakoid lumenal protein-related; similar to thylakoid lumenal 15 kDa protein, chloroplast [Arabidopsis thaliana] (TAIR:AT2G44920.2); similar to unnamed protein product [Vitis vinifera] (GB:CAO70323.1); contains InterPro domain Pentapeptide repeat (Inter
16461	AT1G12260	39.8215	33.6638	45.9793	1.36584	0.449787	0.106435	0.326074	Encodes a NAC-domain transcription factor. Expressed in the vascular tissue.
11850	AT1G12270	652.3	676.219	628.38	0.929254	-0.105855	0.357623	0.650241	stress-inducible protein, putative; similar to stress-inducible protein, putative [Arabidopsis thaliana] (TAIR:AT4G12400.1); similar to stress-inducible protein, putative [Arabidopsis thaliana] (TAIR:AT4G12400.2); similar to stress-inducible protein, puta
18745	AT1G12280	122.313	132.919	111.706	0.840404	-0.250845	0.226126	0.509398	disease resistance protein (CC-NBS-LRR class), putative; Identical to Probable disease resistance protein At1g12280 [Arabidopsis Thaliana] (GB:P60838;GB:Q9LNB5); similar to disease resistance protein (CC-NBS-LRR class), putative [Arabidopsis thaliana] (TA
7459	AT1G12290	48.3785	40.0635	56.6935	1.41509	0.500896	0.0337738	0.148464	disease resistance protein (CC-NBS-LRR class), putative; Identical to Probable disease resistance protein At1g12290 [Arabidopsis Thaliana] (GB:P60839;GB:Q9LNB5); similar to disease resistance protein (CC-NBS-LRR class), putative [Arabidopsis thaliana] (TA
8187	AT1G12300	37.8461	49.626	26.0663	0.525254	-0.928912	0.000468016	0.00413201	pentatricopeptide (PPR) repeat-containing protein; similar to pentatricopeptide (PPR) repeat-containing protein [Arabidopsis thaliana] (TAIR:AT1G12620.1); similar to pentatricopeptide (PPR) repeat-containing protein [Arabidopsis thaliana] (TAIR:AT3G22470.
19970	AT1G12310	530.85	532.435	529.264	0.994045	-0.00861764	0.969658	1	calmodulin, putative; similar to calmodulin, putative [Arabidopsis thaliana] (TAIR:AT1G62820.1); similar to unknown [Populus trichocarpa] (GB:ABK92941.1); contains InterPro domain EF-Hand type; (InterPro:IPR011992); contains InterPro domain Calcium-bindin
15586	AT1G12320	26.3513	23.6404	29.0621	1.22934	0.297886	0.380611	0.671051	similar to unknown protein [Arabidopsis thaliana] (TAIR:AT1G62840.1); similar to Os02g0455400 [Oryza sativa (japonica cultivar-group)] (GB:NP_001046773.1); similar to unknown protein [Oryza sativa (japonica cultivar-group)] (GB:BAD19988.1); contains Inter
13026	AT1G12330	114.175	137.448	90.9029	0.661362	-0.596487	0.00141381	0.0110953	similar to unknown protein [Arabidopsis thaliana] (TAIR:AT5G12900.1); similar to Peptidase M14, carboxypeptidase A [Medicago truncatula] (GB:ABE94280.1); contains domain TNF receptor-like (SSF57586)
7996	AT1G12340	15.2906	13.5883	16.9929	1.25055	0.322561	0.444382	0.727261	#N/A
1042	AT1G12350	248.117	236.045	260.189	1.10229	0.140503	0.362712	0.655173	At1g12350 encodes phosphopantothenoylcysteine synthetase (phosphopantothenoylcysteine ligase). Its molecular function was shown to add cysteine forming (R)-4Í-phospho-N-pantothenoylcysteine (PPC)
12128	AT1G12360	1230.68	797.102	1664.25	2.08788	1.06204	1.7e-18	3.85e-17	encodes a Sec1 protein and expressed throughout the plant. physically interacts with Syntaxin1 and is required for cytokinesis.
6379	AT1G12370,2	74.1605	77.351	70.97	0.917506	-0.124211	0.57986	0.821179	#N/A
17370	AT1G12380	96.2021	96.387	96.0172	0.996163	-0.00554555	0.885477	0.977096	similar to unknown protein [Arabidopsis thaliana] (TAIR:AT1G62870.1); similar to OSIGBa0107A02.7 [Oryza sativa (indica cultivar-group)] (GB:CAH66046.1); similar to Os02g0450000 [Oryza sativa (japonica cultivar-group)] (GB:NP_001046758.1); similar to Zinc
12070	AT1G12390	159.049	156.528	161.569	1.03221	0.0457319	0.856839	0.965504	cornichon family protein; similar to cornichon family protein [Arabidopsis thaliana] (TAIR:AT1G62880.1); similar to unnamed protein product [Vitis vinifera] (GB:CAO16964.1); contains InterPro domain Cornichon; (InterPro:IPR003377)
4893	AT1G12400	92.1567	88.564	95.7495	1.08113	0.112545	0.576414	0.819216	DNA binding; similar to DNA binding [Arabidopsis thaliana] (TAIR:AT1G62886.1); similar to unnamed protein product [Vitis vinifera] (GB:CAO16963.1); contains InterPro domain Nucleotide excision repair, TFIIH, subunit TTDA; (InterPro:IPR009400)
7833	AT1G12410	1770.24	1628.02	1912.45	1.17471	0.232302	0.0539295	0.207864	Encodes a ClpP-related sequence. Though similar to ClpP proteins, this does not contains the highly conserved catalytic triad of Ser-type proteases (Ser-His-Asp). The name reflects nomenclature described in Adam et. al (2001).
2783	AT1G12420	78.1327	85.7803	70.4852	0.821694	-0.283327	0.191085	0.464569	ACR8 (ACT Domain Repeat 8); similar to ACR7 (ACT Domain Repeat 7) [Arabidopsis thaliana] (TAIR:AT4G22780.1); similar to unnamed protein product [Vitis vinifera] (GB:CAO63597.1); similar to hypothetical protein [Vitis vinifera] (GB:CAN62364.1); contains In
13317	AT1G12430,2	470.51	415.175	525.844	1.26656	0.340918	0.00827314	0.0498021	#N/A
17959	AT1G12440	728.622	669.267	787.977	1.17737	0.235571	0.0718064	0.253238	zinc finger (AN1-like) family protein; Identical to Zinc finger A20 and AN1 domain-containing stress-associated protein 1 (SAP1) [Arabidopsis Thaliana] (GB:Q6NNI8;GB:Q9LNA2); similar to zinc finger (AN1-like) family protein [Arabidopsis thaliana] (TAIR:A
2147	AT1G12450	91.1494	99.179	83.1199	0.838079	-0.254842	0.162295	0.422741	similar to unknown protein [Arabidopsis thaliana] (TAIR:AT4G22850.1); similar to At1g12450-related [Medicago truncatula] (GB:ABE81486.1); contains domain UNCHARACTERIZED (PTHR12677)
19857	AT1G12460	138.031	165.428	110.635	0.668777	-0.580403	0.000644329	0.00551357	leucine-rich repeat transmembrane protein kinase, putative; similar to leucine-rich repeat transmembrane protein kinase, putative [Arabidopsis thaliana] (TAIR:AT1G62950.1); similar to unnamed protein product [Vitis vinifera] (GB:CAO63605.1); similar to Os
13171	AT1G12470	607.144	592.826	621.462	1.04831	0.0680589	0.666157	0.872632	Pep3/Vps18/deep orange family protein; similar to hypothetical protein OsJ_025194 [Oryza sativa (japonica cultivar-group)] (GB:EAZ41711.1); similar to unnamed protein product [Vitis vinifera] (GB:CAO41239.1); similar to predicted protein [Physcomitrella p
3771	AT1G12480	51.9718	49.2036	54.74	1.11252	0.153832	0.489389	0.760034	Encodes a membrane protein with 10 predicted transmembrane helices. SLAC1 is expressed predominantly in guard cells and plays a role in regulating cellular ion homeostasis and S-type anion currents. SLAC1 is important for normal stomatal closure in respon
13312	AT1G12500	376.889	397.728	356.05	0.895208	-0.159705	0.223188	0.506625	phosphate translocator-related; similar to organic anion transmembrane transporter [Arabidopsis thaliana] (TAIR:AT3G11320.1); similar to unnamed protein product [Vitis vinifera] (GB:CAO63614.1); contains InterPro domain Protein of unknown function DUF6, t
12716	AT1G12520	212.41	313.317	111.504	0.355882	-1.49053	0.0121676	0.0680085	Copper/zinc superoxide dismutase copper chaperone. Localized to the chloroplast. Expressed in roots and shoots. Up-regulated in response to copper and senescence. The AtACC activates all three CuZnSOD activities located in three different subcellular comp
20081	AT1G12530	129.201	135.228	123.174	0.910858	-0.134702	0.39713	0.685368	similar to unknown protein [Arabidopsis thaliana] (TAIR:AT1G56420.1); similar to Os03g0228500 [Oryza sativa (japonica cultivar-group)] (GB:NP_001049452.1); similar to Unknown protein [Oryza sativa (japonica cultivar-group)] (GB:AAM27468.1)
6552	AT1G12550	59.2684	57.9945	60.5423	1.04393	0.0620276	0.678012	0.878966	oxidoreductase family protein; similar to oxidoreductase family protein [Arabidopsis thaliana] (TAIR:AT2G45630.2); similar to unnamed protein product [Vitis vinifera] (GB:CAO24440.1); contains InterPro domain D-isomer specific 2-hydroxyacid dehydrogenase,
15912	AT1G12560	188.367	176.584	200.15	1.13345	0.18072	0.437887	0.721581	Member of Alpha-Expansin Gene Family. Naming convention from the Expansin Working Group (Kende et al, 2004. Plant Mol Bio). Containing a conserved root hair-specific cis-element RHE. Expressed specifically in root hair cell.
3351	AT1G12570	24.4346	18.096	30.7732	1.70055	0.765999	0.0188522	0.0957697	glucose-methanol-choline (GMC) oxidoreductase family protein; similar to glucose-methanol-choline (GMC) oxidoreductase family protein [Arabidopsis thaliana] (TAIR:AT5G51950.1); similar to unnamed protein product [Vitis vinifera] (GB:CAO63653.1); contains
18537	AT1G12580	896.279	489.118	1303.44	2.66488	1.41407	1.42e-29	4.32e-28	PEPKR1 (PHOSPHOENOLPYRUVATE CARBOXYLASE-RELATED KINASE 1); kinase; similar to CPK34 (calcium-dependent protein kinase 34), calmodulin-dependent protein kinase/ kinase [Arabidopsis thaliana] (TAIR:AT5G19360.1); similar to CDPK-like protein [Solanum tuberos
7557	AT1G12600	4.44242	5.18971	3.69513	0.71201	-0.490031	0.519496	0.781004	similar to ATUTR2/UTR2 (UDP-GALACTOSE TRANSPORTER 2) [Arabidopsis thaliana] (TAIR:AT4G23010.1); similar to hypothetical protein LOC664769 [Danio rerio] (GB:NP_001035084.1); similar to Os03g0118200 [Oryza sativa (japonica cultivar-group)] (GB:NP_001048771.
20962	AT1G12610	36.663	37.4237	35.9022	0.959343	-0.0598816	0.808619	0.946608	encodes a member of the DREB subfamily A-1 of ERF/AP2 transcription factor family (DDF1). The protein contains one AP2 domain. There are six members in this subfamily, including CBF1, CBF2, and CBF3. Overexpression of this gene results in delayed flowerin
434	AT1G12620	50.6611	55.4871	45.8351	0.826048	-0.275702	0.238066	0.522935	pentatricopeptide (PPR) repeat-containing protein; similar to pentatricopeptide (PPR) repeat-containing protein [Arabidopsis thaliana] (TAIR:AT1G12300.1); similar to pentatricopeptide (PPR) repeat-containing protein [Arabidopsis thaliana] (TAIR:AT3G22470.
17837	AT1G12640	471.055	486.427	455.684	0.936799	-0.0941891	0.511975	0.775964	membrane bound O-acyl transferase (MBOAT) family protein; similar to membrane bound O-acyl transferase (MBOAT) family protein [Arabidopsis thaliana] (TAIR:AT1G63050.1); similar to unnamed protein product [Vitis vinifera] (GB:CAO63666.1); similar to unknow
18026	AT1G12650	199.051	214.019	184.083	0.860122	-0.217386	0.127486	0.36509	similar to PREDICTED: hypothetical protein [Strongylocentrotus purpuratus] (GB:XP_783665.2); similar to Os09g0525200 [Oryza sativa (japonica cultivar-group)] (GB:NP_001063717.1); contains InterPro domain Protein of unknown function DUF947; (InterPro:IPR00
315	AT1G12670	2.69606	2.98373	2.40839	0.807175	-0.309046	0.858719	0.966235	Encodes a Plant thionin family protein [pseudogene]
11484	AT1G12680	200.293	182.727	217.859	1.19227	0.253707	0.150494	0.40373	#N/A
13172	AT1G12700	29.3573	38.9072	19.8075	0.509094	-0.973995	0.00162043	0.0125288	#N/A
20855	AT1G12710	57.0594	78.065	36.0539	0.461845	-1.11452	3.33e-06	3.98e-05	This gene is predicted to encode a protein with a PP2 domain. This domain in present in lectins found in squash and cucumber, suggesting that this protein could potentially have carbohydrate binding capabilities.
483	AT1G12730	70.4677	68.3921	72.5432	1.0607	0.0850117	0.583286	0.82276	cell division cycle protein-related; similar to cell division cycle protein-related [Arabidopsis thaliana] (TAIR:AT1G63110.1); similar to Os02g0688900 [Oryza sativa (japonica cultivar-group)] (GB:NP_001047781.1); similar to unnamed protein product [Vitis
2932	AT1G12740,2	126.168	143.265	109.07	0.761321	-0.393422	0.0295874	0.134353	#N/A
11735	AT1G12750	185.279	147.849	222.709	1.50634	0.591043	0.000101881	0.00100852	rhomboid family protein; similar to ATRBL2 (ARABIDOPSIS THALIANA RHOMBOID-LIKE 2), serine-type endopeptidase [Arabidopsis thaliana] (TAIR:AT1G63120.1); similar to unnamed protein product [Vitis vinifera] (GB:CAO63691.1); contains InterPro domain Peptidase
20882	AT1G12760	636.882	485.36	788.404	1.62437	0.69988	2.08e-08	2.94e-07	protein binding / ubiquitin-protein ligase/ zinc ion binding; Identical to E3 ubiquitin-protein ligase At1g12760 [Arabidopsis Thaliana] (GB:Q9LN71;GB:Q2V4N8); similar to zinc finger (C3HC4-type RING finger) family protein [Arabidopsis thaliana] (TAIR:AT1
2465	AT1G12770	1052.7	1088.39	1017.01	0.934418	-0.0978594	0.310302	0.601775	EMB1586 (EMBRYO DEFECTIVE 1586); Identical to DEAD-box ATP-dependent RNA helicase 47 (RH47) [Arabidopsis Thaliana] (GB:Q8W4E1;GB:Q0WLV2;GB:Q9LN70;GB:Q9LPX3); similar to DEAD/DEAH box helicase, putative (RH17) [Arabidopsis thaliana] (TAIR:AT2G40700.1); si
20067	AT1G12775	39.4457	39.2086	39.6828	1.01209	0.0173433	0.989668	1	binding; similar to pentatricopeptide (PPR) repeat-containing protein [Arabidopsis thaliana] (TAIR:AT1G12620.1); similar to pentatricopeptide (PPR) repeat-containing protein [Arabidopsis thaliana] (TAIR:AT1G12300.1); similar to pentatricopeptide (PPR) rep
18766	AT1G12780	612.824	553.587	672.061	1.21401	0.279782	0.0250705	0.118967	Encodes a UDP-glucose epimerase that catalyzes the interconversion of the sugar nucleotides UDP-glucose UDP-galactose via a UDP-4-keto-hexose intermediate. Responsive to stress.
9398	AT1G12790	43.8113	42.9576	44.665	1.03974	0.0562287	0.973487	1	similar to unknown protein [Oryza sativa (japonica cultivar-group)] (GB:AAT37994.1); similar to Os05g0588200 [Oryza sativa (japonica cultivar-group)] (GB:NP_001056473.1); similar to Proteinase inhibitor I25, cystatin [Medicago truncatula] (GB:ABE86846.1);
917	AT1G12800	3278.74	3182.62	3374.87	1.06041	0.0846177	0.536237	0.792878	S1 RNA-binding domain-containing protein; similar to S1 RNA-binding domain-containing protein [Arabidopsis thaliana] (TAIR:AT3G23700.1); similar to hypothetical protein [Vitis vinifera] (GB:CAN68047.1); similar to unnamed protein product [Vitis vinifera]
1904	AT1G12805	21.8833	26.3458	17.4209	0.66124	-0.596754	0.167096	0.430852	nucleotide binding; similar to hypothetical protein [Brassica rapa] (GB:ABQ50560.1)
16974	AT1G12810,2	184.225	189.534	178.916	0.943978	-0.0831751	0.700096	0.890872	#N/A
3077	AT1G12820	332.569	440.055	225.082	0.511486	-0.967234	3.32e-12	5.75e-11	AFB3 (AUXIN SIGNALING F-BOX 3); auxin binding / ubiquitin-protein ligase; Identical to Protein AUXIN SIGNALING F-BOX 3 (AFB3) [Arabidopsis Thaliana] (GB:Q9LPW7); similar to TIR1 (TRANSPORT INHIBITOR RESPONSE 1), ubiquitin-protein ligase [Arabidopsis thali
9867	AT1G12830	124.248	136.112	112.383	0.825664	-0.276373	0.129457	0.368683	unknown protein
18186	AT1G12840	2633.62	2582.85	2684.39	1.03931	0.0556286	0.577877	0.820004	Encodes subunit C of the vacuolar H(+)-ATPase (V-ATPase). Bound and phosphorylated by AtWNK8.
15531	AT1G12845	66.9296	72.0017	61.8576	0.859113	-0.21908	0.404643	0.69131	similar to hypothetical protein MtrDRAFT_AC149131g9v1 [Medicago truncatula] (GB:ABD32556.1)
20716	AT1G12850	390.285	434.153	346.416	0.797912	-0.325699	0.0232907	0.11244	phosphoglycerate/bisphosphoglycerate mutase family protein; similar to catalytic [Arabidopsis thaliana] (TAIR:AT3G26780.1); similar to phosphoglycerate/bisphosphoglycerate mutase family protein [Overexpression vector pFC12850OE] (GB:ABK41845.1); contains
17677	AT1G12860	382.364	424.395	340.332	0.801924	-0.318462	0.0387035	0.164506	basic helix-loop-helix (bHLH) family protein / F-box family protein; similar to F-box family protein [Arabidopsis thaliana] (TAIR:AT1G13200.1); similar to predicted F-box and bHLH containing protein [Overexpression vector pFC12860OE] (GB:ABK41847.1); cont
12383	AT1G12880	89.2751	66.228	112.322	1.69599	0.76213	4.29e-05	0.000445776	ATNUDT12 (Arabidopsis thaliana Nudix hydrolase homolog 12); hydrolase; Identical to Nudix hydrolase 12, mitochondrial precursor (NUDT12) [Arabidopsis Thaliana] (GB:Q93ZY7;GB:Q9LPW1); similar to ATNUDT13 (ARABIDOPSIS THALIANA NUDIX HYDROLASE HOMOLOG 13),
15661	AT1G12900	18188.6	16246.6	20130.5	1.23906	0.30924	0.117427	0.347255	GAPA-2; glyceraldehyde-3-phosphate dehydrogenase; similar to GAPA (GLYCERALDEHYDE 3-PHOSPHATE DEHYDROGENASE A SUBUNIT), glyceraldehyde-3-phosphate dehydrogenase [Arabidopsis thaliana] (TAIR:AT3G26650.1); similar to hypothetical protein [Vitis vinifera] (G
8409	AT1G12910	251.365	267.201	235.529	0.881466	-0.182024	0.272543	0.563346	Encodes a protein with similarity to the petunia WD repeat protein an11.
251	AT1G12920	1347.02	1438.91	1255.13	0.872279	-0.197139	0.0885862	0.290952	Encodes a eukaryotic release factor one homolog.
19255	AT1G12930	316.435	307.32	325.55	1.05932	0.083138	0.542648	0.797632	importin-related; similar to transportin-SR-related [Arabidopsis thaliana] (TAIR:AT5G62600.1); similar to predicted protein [Physcomitrella patens subsp. patens] (GB:EDQ72131.1); similar to predicted protein [Physcomitrella patens subsp. patens] (GB:EDQ69
18874	AT1G12950	112.223	124.017	100.429	0.809803	-0.304358	0.296741	0.587654	MATE efflux family protein; similar to MATE efflux family protein [Arabidopsis thaliana] (TAIR:AT3G26590.1); similar to MATE efflux family protein [Arabidopsis thaliana] (TAIR:AT5G38030.1); similar to unnamed protein product [Vitis vinifera] (GB:CAO16105.
12337	AT1G12970	97.3313	99.1118	95.5508	0.964071	-0.0527889	0.691552	0.886733	leucine-rich repeat family protein; similar to leucine-rich repeat family protein [Arabidopsis thaliana] (TAIR:AT3G26500.1); similar to unnamed protein product [Vitis vinifera] (GB:CAO64249.1); contains InterPro domain Leucine-rich repeat; (InterPro:IPR00
15897	AT1G12990	219.036	239.32	198.753	0.83049	-0.267966	0.0839858	0.28101	glycosyl transferase family 17 protein; similar to glycosyl transferase family 17 protein [Arabidopsis thaliana] (TAIR:AT3G27540.1); similar to glycosyl transferase family 17 protein [Arabidopsis thaliana] (TAIR:AT1G67880.1); similar to unnamed protein pr
15913	AT1G13000	275.193	243.124	307.263	1.26381	0.337782	0.0147629	0.0789008	similar to unknown protein [Arabidopsis thaliana] (TAIR:AT3G26440.2); similar to Protein of unknown function DUF707 [Medicago truncatula] (GB:ABE91787.1); contains InterPro domain Protein of unknown function DUF707; (InterPro:IPR007877)
12342	AT1G13020	464.492	491.434	437.551	0.890357	-0.167545	0.184461	0.455368	eukaryotic translation initiation factor, putative (EIF4B5); similar to EIF4B1 (eukaryotic translation initiation factor 4B1) [Arabidopsis thaliana] (TAIR:AT3G26400.1); similar to eukaryotic initiation factor 4B [Triticum aestivum] (GB:AAF27284.1); simila
7980	AT1G13030	118.601	123.675	113.527	0.917944	-0.123521	0.463836	0.740721	sphere organelles protein-related; similar to hypothetical protein [Brassica rapa] (GB:ABQ50545.1); contains domain PTHR15197 (PTHR15197)
13356	AT1G13040	35.8602	38.2854	33.435	0.873311	-0.195433	0.457853	0.736121	pentatricopeptide (PPR) repeat-containing protein; similar to pentatricopeptide (PPR) repeat-containing protein [Arabidopsis thaliana] (TAIR:AT1G62910.1); similar to unnamed protein product [Vitis vinifera] (GB:CAO42497.1); contains InterPro domain Pentat
6934	AT1G13050	29.534	31.7746	27.2935	0.858973	-0.219316	0.448205	0.729965	similar to unknown protein [Arabidopsis thaliana] (TAIR:AT3G26350.1); similar to hypothetical protein [Oryza sativa (japonica cultivar-group)] (GB:BAB92611.1); contains InterPro domain Harpin-induced 1; (InterPro:IPR010847)
5621	AT1G13060,2	1100.63	1190.25	1011.01	0.849414	-0.23546	0.0699039	0.248441	#N/A
9192	AT1G13080	293.115	262.212	324.017	1.23571	0.305335	0.0554909	0.211837	cytochrome P450 monooxygenase
4632	AT1G13090	389.99	385.541	394.44	1.02308	0.0329227	0.754638	0.919255	putative cytochrome P450
19275	AT1G13100	130.275	119.261	141.289	1.18471	0.244533	0.126162	0.362707	putative cytochrome P450
11756	AT1G13110	1302.31	1105.65	1498.97	1.35575	0.439086	0.000472	0.00416216	member of CYP71B
15556	AT1G13120	267.809	280.561	255.057	0.909095	-0.137497	0.301675	0.592719	EMB1745 (EMBRYO DEFECTIVE 1745); similar to unknown protein [Arabidopsis thaliana] (TAIR:AT4G05523.1); similar to hypothetical protein [Vitis vinifera] (GB:CAN81849.1); contains InterPro domain GLE1-like; (InterPro:IPR012476)
20358	AT1G13130	14.3145	14.4234	14.2056	0.984899	-0.0219521	0.885369	0.977042	glycosyl hydrolase family 5 protein / cellulase family protein; similar to glycosyl hydrolase family 5 protein / cellulase family protein [Arabidopsis thaliana] (TAIR:AT3G26140.1); similar to unnamed protein product [Vitis vinifera] (GB:CAO42484.1); conta
20815	AT1G13140	8.14735	9.71778	6.57692	0.676793	-0.563213	0.350397	0.642745	member of CYP86C
12659	AT1G13145	28.1029	32.5028	23.703	0.72926	-0.455494	0.240352	0.525508	pseudogene of unknown protein
9986	AT1G13150	10.01	10.4844	9.53573	0.909518	-0.136826	0.996671	1	member of CYP86C
8288	AT1G13160	433.2	476.562	389.837	0.818019	-0.289794	0.0583237	0.219523	SDA1 family protein; similar to SDA1 family protein [Arabidopsis thaliana] (TAIR:AT4G31520.1); similar to unnamed protein product [Vitis vinifera] (GB:CAO42472.1); contains InterPro domain Armadillo-type fold; (InterPro:IPR016024); contains InterPro domai
7370	AT1G13170,2	391.386	399.406	383.365	0.959838	-0.0591365	0.670946	0.874941	#N/A
7079	AT1G13180	190.699	158.248	223.15	1.41013	0.495829	0.00215187	0.0161104	Mutant has defect in trichome cell expansion and actin organization resulting in a distorted trichome phenotype.
21410	AT1G13190	450.503	466.041	434.965	0.93332	-0.0995569	0.436377	0.720441	RNA recognition motif (RRM)-containing protein; similar to RNA recognition motif (RRM)-containing protein [Arabidopsis thaliana] (TAIR:AT5G55670.1); similar to unnamed protein product [Vitis vinifera] (GB:CAO42467.1); contains InterPro domain RNA recognit
15647	AT1G13195	143.846	121.539	166.152	1.36706	0.451077	0.00856407	0.0512026	zinc finger (C3HC4-type RING finger) family protein; similar to protein binding / zinc ion binding [Arabidopsis thaliana] (TAIR:AT1G24440.1); similar to unnamed protein product [Vitis vinifera] (GB:CAO46701.1); contains InterPro domain Zinc finger, RING/F
14018	AT1G13210	5952.86	1273.92	10631.8	8.34574	3.06104	1.49e-138	2.83e-136	ACA.L (AUTOINHIBITED CA2+/ATPASE II); ATPase, coupled to transmembrane movement of ions, phosphorylative mechanism / calmodulin binding; Identical to Putative phospholipid-transporting ATPase 11 (ALA11) [Arabidopsis Thaliana] (GB:Q9SAF5); similar to halo
9836	AT1G13220,2	404.882	380.05	429.713	1.13067	0.177184	0.206978	0.485631	#N/A
21087	AT1G13230	2.58502	2.4039	2.76613	1.15069	0.202495	0.997607	1	Encodes a leucine-rich repeat protein pii-2. Located in the endoplasmic reticulum/plasma membrane continuum in Arabidopsis roots. Required for growth promotion and enhanced seed production mediated by the endophytic fungus Piriformospora indica in Arabi
7947	AT1G13245	301.613	243.165	360.061	1.48073	0.566309	0.000881548	0.00727153	#N/A
18267	AT1G13250	133.932	166.7	101.165	0.606869	-0.720544	4.6e-05	0.000475508	Encodes a protein with putative galacturonosyltransferase activity.
4119	AT1G13260	909.681	680.094	1139.27	1.67516	0.744302	2.16e-09	3.27e-08	Encodes an AP2/B3 domain transcription factor which is upregulated in response to low temperature. It contains a B3 DNA binding domain. It has circadian regulation and may function as a negative growth regulator.
4758	AT1G13270	1382.02	1448.6	1315.44	0.908076	-0.139115	0.261304	0.550316	Encodes a methionine aminopeptidase formerly called MAP1B, renamed to MAP1C.
17534	AT1G13280	356.767	372.449	341.085	0.915789	-0.126914	0.404588	0.69131	Encodes allene oxide cyclase. One of four genes in Arabidopsis that encode this enzyme, which catalyzes an essential step in jasmonic acid biosynthesis. Gene expression is reduced during senescence, a process that involves jasmonic acid signalling pathwa
4770	AT1G13300	206.642	248.552	164.733	0.662773	-0.593413	0.00585824	0.0375824	myb family transcription factor; similar to myb family transcription factor [Arabidopsis thaliana] (TAIR:AT3G25790.1); similar to unnamed protein product [Vitis vinifera] (GB:CAO42100.1); contains InterPro domain Homeodomain-related; (InterPro:IPR012287);
13453	AT1G13320	932.008	934.081	929.934	0.99556	-0.00641996	0.83162	0.95487	one of three genes encoding the 65 kDa regulatory subunit of protein phosphatase 2A (PP2A)
8142	AT1G13330	45.6075	42.9715	48.2435	1.12269	0.166955	0.583954	0.823043	similar to unknown protein [Arabidopsis thaliana] (TAIR:AT3G28770.1); similar to Tat binding protein 1 containing protein, expressed [Oryza sativa (japonica cultivar-group)] (GB:ABF98498.1); contains InterPro domain Tat binding protein 1-interacting; (Int
131	AT1G13340	340.785	65.2342	616.336	9.44806	3.24002	9.16e-28	2.65e-26	similar to unknown protein [Arabidopsis thaliana] (TAIR:AT4G35730.1); similar to unknown protein [Arabidopsis thaliana] (TAIR:AT1G34220.2); similar to expressed protein [Oryza sativa (japonica cultivar-group)] (GB:ABF95057.1); similar to Os03g0710000 [Ory
9173	AT1G13350,2	342.522	298.689	386.354	1.2935	0.371276	0.0080403	0.0486136	#N/A
12152	AT1G13360	258.594	301.049	216.139	0.717954	-0.478036	0.00163782	0.0126544	similar to unknown protein [Arabidopsis thaliana] (TAIR:AT3G25870.1); similar to Os01g0131300 [Oryza sativa (japonica cultivar-group)] (GB:NP_001041925.1)
10107	AT1G13370	2.73472	2.98373	2.48572	0.833091	-0.263453	0.860925	0.967071	histone H3, putative; Identical to Histone H3-like 1 [Arabidopsis Thaliana] (GB:Q9FX60;GB:Q8LCA8); similar to histone H3 [Arabidopsis thaliana] (TAIR:AT5G10980.1); similar to histone H3.2 [Arabidopsis thaliana] (TAIR:AT4G40040.1); similar to histone H3.2
12298	AT1G13380	196.151	178.611	213.692	1.19641	0.258714	0.0676663	0.243134	similar to unknown protein [Arabidopsis thaliana] (TAIR:AT4G27435.1); similar to Os09g0281300 [Oryza sativa (japonica cultivar-group)] (GB:NP_001062767.1); similar to fiber protein Fb34 [Gossypium barbadense] (GB:AAR07596.1); contains InterPro domain Prot
15885	AT1G13390	291.704	144.613	438.796	3.03428	1.60135	1.88e-27	5.41e-26	similar to unknown protein [Arabidopsis thaliana] (TAIR:AT1G68490.1); similar to hypothetical protein [Cleome spinosa] (GB:ABD96883.1)
4166	AT1G13410	33.4543	36.0256	30.8831	0.857254	-0.222206	0.392301	0.680923	binding; similar to pentatricopeptide (PPR) repeat-containing protein [Arabidopsis thaliana] (TAIR:AT4G02750.1); similar to Asp/Glu racemase [Medicago truncatula] (GB:ABE92336.1); similar to Asp/Glu racemase; Polynucleotidyl transferase, Ribonuclease H fo
18844	AT1G13420	233.538	268.829	198.247	0.737444	-0.439394	0.190364	0.463586	sulfotransferase family protein; similar to sulfotransferase family protein [Arabidopsis thaliana] (TAIR:AT1G13430.1); similar to unnamed protein product [Vitis vinifera] (GB:CAO22182.1); contains InterPro domain Sulphotransferase; (InterPro:IPR000863)
7085	AT1G13430	19.5233	22.1492	16.8974	0.76289	-0.390454	0.29994	0.591373	sulfotransferase family protein; similar to sulfotransferase family protein [Arabidopsis thaliana] (TAIR:AT2G14920.1); similar to unnamed protein product [Vitis vinifera] (GB:CAO22182.1); contains InterPro domain Sulphotransferase; (InterPro:IPR000863)
20434	AT1G13440	29050.5	30152.1	27948.9	0.926928	-0.10947	0.313892	0.605792	GAPC-2; glyceraldehyde-3-phosphate dehydrogenase; Identical to Glyceraldehyde-3-phosphate dehydrogenase, cytosolic (GAPC) [Arabidopsis Thaliana] (GB:P25858;GB:Q42352;GB:Q9M8W8); similar to GAPC (GLYCERALDEHYDE-3-PHOSPHATE DEHYDROGENASE C SUBUNIT), glycer
777	AT1G13448	6.98127	6.68089	7.28166	1.08992	0.124228	0.76537	0.925268	#N/A
14154	AT1G13450	264.119	253.871	274.367	1.08073	0.112013	0.454622	0.733882	DNA binding protein GT-1; similar to DNA-binding protein GT-1-related [Arabidopsis thaliana] (TAIR:AT3G25990.1); similar to DNA binding protein GT-1 [Brassica rapa] (GB:ABV89646.1); contains InterPro domain SANT, DNA-binding; (InterPro:IPR001005)
90	AT1G13460	186.123	201.238	171.009	0.849785	-0.23483	0.104146	0.321706	serine/threonine protein phosphatase 2A (PP2A) regulatory subunit B', putative; Identical to Serine/threonine protein phosphatase 2A 57 kDa regulatory subunit B' theta isoform (B'THETA) [Arabidopsis Thaliana] (GB:Q8LF36;GB:Q9FX52); similar to serine/thre
4607	AT1G13470	51.1446	32.0948	70.1943	2.18709	1.12901	0.00534657	0.0348131	similar to unknown protein [Arabidopsis thaliana] (TAIR:AT1G13520.1); similar to hypothetical protein [Oryza sativa (japonica cultivar-group)] (GB:BAC99699.1); contains InterPro domain Protein of unknown function DUF1262; (InterPro:IPR010683)
13676	AT1G13480	97.5731	14.434	180.712	12.5199	3.64615	2.08e-42	8.13e-41	similar to unknown protein [Arabidopsis thaliana] (TAIR:AT1G13520.1); similar to hypothetical protein [Oryza sativa (japonica cultivar-group)] (GB:BAC99700.1); contains InterPro domain Protein of unknown function DUF1262; (InterPro:IPR010683)
12239	AT1G13500	10.6856	10.5487	10.8225	1.02595	0.0369648	0.986379	1	similar to unknown protein [Arabidopsis thaliana] (TAIR:AT1G13530.1); similar to hypothetical protein [Oryza sativa (japonica cultivar-group)] (GB:BAC99700.1); contains InterPro domain Protein of unknown function DUF1262; (InterPro:IPR010683)
16046	AT1G13510	26.6408	25.631	27.6506	1.0788	0.109423	0.727139	0.905358	similar to unknown protein [Arabidopsis thaliana] (TAIR:AT1G13540.1); similar to hypothetical protein [Oryza sativa (japonica cultivar-group)] (GB:BAC99699.1); contains InterPro domain Protein of unknown function DUF1262; (InterPro:IPR010683)
4699	AT1G13520	142.781	16.3112	269.251	16.5071	4.04501	1.6e-22	4.06e-21	similar to unknown protein [Arabidopsis thaliana] (TAIR:AT1G13480.1); similar to hypothetical protein [Oryza sativa (japonica cultivar-group)] (GB:BAC99699.1); contains InterPro domain Protein of unknown function DUF1262; (InterPro:IPR010683)
8019	AT1G13530	30.3519	15.3347	45.3691	2.95858	1.56491	7.73e-07	9.81e-06	similar to unknown protein [Arabidopsis thaliana] (TAIR:AT1G13500.1); similar to hypothetical protein [Oryza sativa (japonica cultivar-group)] (GB:BAC99699.1); contains InterPro domain Protein of unknown function DUF1262; (InterPro:IPR010683)
7343	AT1G13540	25.479	12.2035	38.7544	3.17568	1.66707	3.21e-06	3.84e-05	similar to unknown protein [Arabidopsis thaliana] (TAIR:AT1G13510.1); similar to hypothetical protein [Oryza sativa (japonica cultivar-group)] (GB:BAC99699.1); contains InterPro domain Protein of unknown function DUF1262; (InterPro:IPR010683)
17718	AT1G13550	9.58978	1.26875	17.9108	14.1169	3.81935	4.29e-08	5.96e-07	similar to unknown protein [Arabidopsis thaliana] (TAIR:AT1G13480.1); similar to hypothetical protein [Oryza sativa (japonica cultivar-group)] (GB:BAC99700.1); contains InterPro domain Protein of unknown function DUF1262; (InterPro:IPR010683)
11480	AT1G13560	993.6	984.781	1002.42	1.01791	0.0256098	0.867945	0.969734	Encodes aminoalcoholphosphotransferase AAPT1.
15427	AT1G13570	175.97	163.577	188.363	1.15152	0.203543	0.195152	0.470293	F-box family protein; Identical to F-box/FBD/LRR-repeat protein At1g13570 [Arabidopsis Thaliana] (GB:Q9FZ70;GB:Q7FLD2); similar to F-box family protein [Arabidopsis thaliana] (TAIR:AT5G56370.1); similar to F-box family protein [Arabidopsis thaliana] (TAIR
6485	AT1G13580,2	127.326	126.019	128.633	1.02074	0.0296191	0.859375	0.966736	#N/A
8365	AT1G13590	20.6257	20.1573	21.0942	1.04648	0.0655451	0.852295	0.964129	Encodes a phytosulfokine-alpha (PSK) precursor, a unique plant peptide growth factor first described in Asparagus.
6951	AT1G13600	13.2498	19.5761	6.9236	0.353677	-1.4995	0.00693561	0.0430969	ATBZIP58 (ARABIDOPSIS THALIANA BASIC LEUCINE-ZIPPER 58); DNA binding / protein heterodimerization/ protein homodimerization/ transcription factor; similar to ATBZIP48 (ARABIDOPSIS THALIANA BASIC LEUCINE-ZIPPER 48), DNA binding / transcription factor [Arab
4585	AT1G13609	37.8085	49.7471	25.8699	0.520028	-0.943339	0.197912	0.473979	Encodes a defensin-like (DEFL) family protein.
4878	AT1G13610	10.6507	10.6823	10.619	0.99408	-0.00856621	0.986267	1	similar to unknown protein [Arabidopsis thaliana] (TAIR:AT3G30380.1); similar to Esterase/lipase/thioesterase [Medicago truncatula] (GB:ABD32255.1); similar to Os06g0633900 [Oryza sativa (japonica cultivar-group)] (GB:NP_001058133.1); similar to Os02g0190
96	AT1G13620	4.64564	5.79958	3.49171	0.602063	-0.732012	0.397693	0.686015	similar to unknown protein [Arabidopsis thaliana] (TAIR:AT2G04025.1)
21434	AT1G13630	20.456	25.0308	15.8813	0.634472	-0.656371	0.0673302	0.242415	pentatricopeptide (PPR) repeat-containing protein; similar to pentatricopeptide (PPR) repeat-containing protein [Arabidopsis thaliana] (TAIR:AT3G22470.1); similar to unnamed protein product [Vitis vinifera] (GB:CAO15338.1); contains InterPro domain Pentat
2961	AT1G13635	27.5918	26.0318	29.1518	1.11986	0.163313	0.76613	0.92551	methyladenine glycosylase family protein; similar to methyladenine glycosylase family protein [Arabidopsis thaliana] (TAIR:AT5G57970.2); similar to methyladenine glycosylase family protein [Arabidopsis thaliana] (TAIR:AT5G57970.1); similar to putative 3-m
16786	AT1G13640	874.189	886.091	862.286	0.973135	-0.0392885	0.743555	0.91391	phosphatidylinositol 3- and 4-kinase family protein; similar to phosphatidylinositol 3- and 4-kinase family protein [Arabidopsis thaliana] (TAIR:AT2G03890.1); similar to phosphatidylinositol 3- and 4-kinase family protein [Arabidopsis thaliana] (TAIR:AT1G
6970	AT1G13650,2	53.654	42.077	65.231	1.55028	0.632527	0.252089	0.539548	#N/A
21400	AT1G13670	55.4477	66.8897	44.0056	0.657883	-0.604097	0.0139046	0.0753215	unknown protein
10706	AT1G13690	152.586	166.199	138.973	0.836185	-0.258105	0.108517	0.330424	AtE1 - stimulates the ATPase activity of DnaK/DnaJ
11292	AT1G13700	76.3444	63.0498	89.639	1.42172	0.507635	0.0887665	0.291326	glucosamine/galactosamine-6-phosphate isomerase family protein; Identical to Probable 6-phosphogluconolactonase 1 [Arabidopsis Thaliana] (GB:Q9LMX8); similar to EMB2024 (EMBRYO DEFECTIVE 2024), catalytic [Arabidopsis thaliana] (TAIR:AT5G24400.1); similar
5278	AT1G13710	7.07626	10.7096	3.44295	0.321484	-1.63718	0.0107803	0.0617149	member of CYP78A
2416	AT1G13730	337.316	363.849	310.783	0.854153	-0.227433	0.0754447	0.261506	nuclear transport factor 2 (NTF2) family protein / RNA recognition motif (RRM)-containing protein; similar to nuclear transport factor 2 (NTF2) family protein / RNA recognition motif (RRM)-containing protein [Arabidopsis thaliana] (TAIR:AT2G03640.2); simi
8273	AT1G13740	72.4211	78.1971	66.6452	0.852272	-0.230615	0.389632	0.678512	similar to unknown protein [Arabidopsis thaliana] (TAIR:AT1G69260.1); similar to Os07g0602900 [Oryza sativa (japonica cultivar-group)] (GB:NP_001060209.1); similar to expressed protein [Oryza sativa (japonica cultivar-group)] (GB:ABF94628.1); similar to O
4304	AT1G13750	613.417	697.535	529.298	0.758812	-0.398186	0.249249	0.536301	calcineurin-like phosphoesterase family protein; similar to ATPAP24/PAP24 (purple acid phosphatase 24), acid phosphatase/ protein serine/threonine phosphatase [Arabidopsis thaliana] (TAIR:AT4G24890.1); similar to ATPAP27/PAP27 (purple acid phosphatase 27)
5394	AT1G13770	139.095	132.929	145.262	1.09278	0.128006	0.563831	0.8115	similar to unknown protein [Arabidopsis thaliana] (TAIR:AT3G45890.1); similar to expressed protein [Oryza sativa (japonica cultivar-group)] (GB:ABF94623.1); contains InterPro domain Protein of unknown function DUF647; (InterPro:IPR006968)
21775	AT1G13780	70.3234	64.8011	75.8456	1.17044	0.227047	0.298497	0.589451	similar to F-box family protein [Arabidopsis thaliana] (TAIR:AT5G27750.1); similar to Cyclin-like F-box; FBD [Medicago truncatula] (GB:ABE80758.1); contains InterPro domain FBD-like; (InterPro:IPR006566); contains InterPro domain Cyclin-like F-box; (Inter
4792	AT1G13790	97.2647	76.9877	117.542	1.52676	0.610473	0.00268384	0.0194309	XH/XS domain-containing protein / XS zinc finger domain-containing protein; similar to XH/XS domain-containing protein / XS zinc finger domain-containing protein [Arabidopsis thaliana] (TAIR:AT3G48670.1); similar to XH/XS domain-containing protein / XS zi
2793	AT1G13800	23.7428	22.6569	24.8286	1.09585	0.132054	0.859528	0.966736	pentatricopeptide (PPR) repeat-containing protein; similar to pentatricopeptide (PPR) repeat-containing protein [Arabidopsis thaliana] (TAIR:AT2G26790.1); similar to unnamed protein product [Vitis vinifera] (GB:CAO48949.1); contains InterPro domain Pentat
4703	AT1G13810	65.2903	68.5367	62.0438	0.905264	-0.143589	0.491052	0.761416	DNA binding / magnesium ion binding / nuclease; similar to DNA binding / magnesium ion binding / nuclease [Arabidopsis thaliana] (TAIR:AT1G67660.2); similar to DNA binding / magnesium ion binding / nuclease [Arabidopsis thaliana] (TAIR:AT1G67660.1); simil
14071	AT1G13820	607.652	548.668	666.637	1.21501	0.280967	0.0438916	0.179205	hydrolase, alpha/beta fold family protein; similar to hydrolase, alpha/beta fold family protein [Arabidopsis thaliana] (TAIR:AT5G39220.1); similar to unnamed protein product [Vitis vinifera] (GB:CAO41871.1); contains InterPro domain Alpha/beta hydrolase;
10342	AT1G13830	46.9237	57.2677	36.5797	0.63875	-0.646676	0.0089773	0.0533105	beta-1,3-glucanase-related; similar to glycosyl hydrolase family protein 17 [Arabidopsis thaliana] (TAIR:AT2G03505.1); similar to hypothetical protein [Vitis vinifera] (GB:CAN73948.1); contains InterPro domain X8 (InterPro:IPR012946)
4673	AT1G13860,4	250.293	263.686	236.9	0.898416	-0.154544	0.300156	0.591505	#N/A
6103	AT1G13870	170.945	181.124	160.767	0.88761	-0.172002	0.38398	0.673899	Encodes a homolog of the yeast TOT4/KTI12 protein. Yeast TOT4/KTI12 associates with Elongator, a multisubunit complex that binds the RNA polymerase II transcription elongation complex. Ds insertion mutant has enlarged shoot apical region, 4 to 6 long sle
14407	AT1G13880	272.147	242.573	301.722	1.24384	0.314804	0.039638	0.167462	ELM2 domain-containing protein; similar to myb family transcription factor / ELM2 domain-containing protein [Arabidopsis thaliana] (TAIR:AT2G03470.2); similar to unnamed protein product [Vitis vinifera] (GB:CAO41886.1); contains InterPro domain SANT, DNA-
10341	AT1G13900	282.686	317.369	248.003	0.781433	-0.355806	0.0132288	0.0722306	calcineurin-like phosphoesterase family protein; similar to ATPAP9/PAP9 (purple acid phosphatase 9), acid phosphatase/ protein serine/threonine phosphatase [Arabidopsis thaliana] (TAIR:AT2G03450.1); similar to unnamed protein product [Vitis vinifera] (GB:
17683	AT1G13910	46.9774	50.9548	43	0.843884	-0.244883	0.347721	0.640189	leucine-rich repeat family protein; similar to protein binding [Arabidopsis thaliana] (TAIR:AT5G61240.1); similar to unnamed protein product [Vitis vinifera] (GB:CAO41879.1); contains InterPro domain Leucine-rich repeat; (InterPro:IPR001611)
9392	AT1G13920	34.4466	32.653	36.2402	1.10986	0.150372	0.660709	0.870445	remorin family protein; similar to remorin family protein [Arabidopsis thaliana] (TAIR:AT1G69325.1); similar to hypothetical protein [Vitis vinifera] (GB:CAN63833.1); contains InterPro domain Remorin, C-terminal region (InterPro:IPR005516)
13466	AT1G13930	2952.98	3018.1	2887.85	0.956844	-0.0636445	0.683159	0.881916	similar to nodulin-related [Arabidopsis thaliana] (TAIR:AT2G03440.1); similar to drought-induced protein SDi-6 - common sunflower (fragment) (GB:S71562)
14935	AT1G13940	211.123	248.101	174.146	0.701916	-0.51063	0.00117232	0.00936066	similar to unknown protein [Arabidopsis thaliana] (TAIR:AT1G69360.1); similar to Os03g0758600 [Oryza sativa (japonica cultivar-group)] (GB:NP_001051334.1); similar to hypothetical protein [Oryza sativa (japonica cultivar-group)] (GB:AAK16179.1); similar t
17844	AT1G13950	152.253	151.021	153.485	1.01632	0.0233563	0.796532	0.940426	Encodes eukaryotic translation initiation factor 5A (EIF-5A).
13612	AT1G13960	226.267	223.084	229.449	1.02853	0.0405866	0.753446	0.918689	Encodes WRKY DNA-binding protein 4 (WRKY4).
2744	AT1G13970	109.849	120.385	99.3132	0.824963	-0.277599	0.274736	0.565485	similar to unknown protein [Arabidopsis thaliana] (TAIR:AT3G29180.1); similar to unknown protein [Oryza sativa (japonica cultivar-group)] (GB:AAO38509.1); similar to Os12g0577600 [Oryza sativa (japonica cultivar-group)] (GB:NP_001067115.1); similar to exp
17613	AT1G13980	727.192	712.428	741.957	1.04145	0.0585909	0.646064	0.86228	Encodes a GDP/GTP exchange factor for small G-proteins of the ADP ribosylation factor (RAF) class, and as regulator of intracellular trafficking. Homologous to Sec7p and YEC2 from yeast. Involved in the specification of apical-basal pattern formation. Ess
9072	AT1G13990,3	130.099	126.682	133.516	1.05395	0.0758011	0.741282	0.912649	#N/A
17943	AT1G14000	956.686	883.889	1029.48	1.16472	0.219985	0.0409222	0.171551	protein kinase family protein / ankyrin repeat family protein; similar to ankyrin protein kinase, putative [Arabidopsis thaliana] (TAIR:AT3G58760.1); similar to unnamed protein product [Vitis vinifera] (GB:CAO68468.1); similar to putative ankyrin-kinase [
12078	AT1G14010	360.633	371.801	349.465	0.939925	-0.0893822	0.556058	0.806175	emp24/gp25L/p24 family protein; similar to emp24/gp25L/p24 family protein [Arabidopsis thaliana] (TAIR:AT1G26690.1); similar to unknown [Populus trichocarpa] (GB:ABK93754.1); contains InterPro domain emp24/gp25L/p24; (InterPro:IPR000348); contains InterPr
1678	AT1G14020	184.9	188.696	181.103	0.959758	-0.0592575	0.680369	0.880775	similar to unknown protein [Arabidopsis thaliana] (TAIR:AT2G03280.1); similar to Os03g0169000 [Oryza sativa (japonica cultivar-group)] (GB:NP_001049097.1); similar to hypothetical protein [Cleome spinosa] (GB:ABD96844.1); contains InterPro domain Protein
8240	AT1G14030	630.461	628.318	632.604	1.00682	0.00980615	0.988037	1	ribulose-1,5 bisphosphate carboxylase oxygenase large subunit N-methyltransferase, putative; Identical to Probable ribulose-1,5 bisphosphate carboxylase/oxygenase large subunit N-methyltransferase, chloroplast precursor (RBCMT) [Arabidopsis Thaliana] (GB
5251	AT1G14040	349.103	205.348	492.857	2.40011	1.2631	6.34e-19	1.45e-17	ATP binding / ATPase, coupled to transmembrane movement of substances; similar to EXS family protein / ERD1/XPR1/SYG1 family protein [Arabidopsis thaliana] (TAIR:AT2G03260.1); similar to EXS family protein / ERD1/XPR1/SYG1 family protein [Arabidopsis thal
7451	AT1G14060	199.275	214.073	184.477	0.861749	-0.21466	0.322687	0.615257	similar to unknown protein [Arabidopsis thaliana] (TAIR:AT5G57640.1); similar to unknown protein [Oryza sativa (japonica cultivar-group)] (GB:BAC84332.1); similar to Os03g0647400 [Oryza sativa (japonica cultivar-group)] (GB:NP_001050772.1); similar to Os0
1374	AT1G14070	101.12	76.0059	126.234	1.66084	0.731911	0.000100836	0.000999082	member of Xyloglucan fucosyltransferase family
7769	AT1G14080	82.1655	90.8385	73.4924	0.809044	-0.305709	0.194377	0.469043	member of Xyloglucan fucosyltransferase family
5624	AT1G14090	57.2696	60.7563	53.7828	0.885221	-0.17589	0.515107	0.778526	pseudogene, pentatricopeptide (PPR) repeat-containing protein, contains Pfam profile PF01535: PPR repeat; blastp match of 33% identity and 1.5e-16 P-value to GP|20219038|gb|AAM15782.1|AC104428_3|AC104428 Putative indole-3-acetate beta-glucosyltransferase
4665	AT1G14120	244.45	279.001	209.899	0.752324	-0.410575	0.00266188	0.0192909	2-oxoglutarate-dependent dioxygenase, putative; similar to 2-oxoglutarate-dependent dioxygenase, putative [Arabidopsis thaliana] (TAIR:AT1G14130.1); similar to 2-oxoacid-dependent dioxygenase [Prunus mume] (GB:BAE48659.1); contains InterPro domain 2OG-Fe(
16616	AT1G14130	138.489	168.188	108.79	0.646836	-0.628529	0.000422634	0.00377382	2-oxoglutarate-dependent dioxygenase, putative; similar to 2-oxoglutarate-dependent dioxygenase, putative [Arabidopsis thaliana] (TAIR:AT1G14120.1); similar to 2-oxoacid-dependent dioxygenase [Prunus mume] (GB:BAE48659.1); contains InterPro domain 2OG-Fe(
14492	AT1G14140	113.216	128.745	97.6865	0.75876	-0.398285	0.0246932	0.11766	mitochondrial substrate carrier family protein; similar to ATUCP2 (UNCOUPLING PROTEIN 2), oxidative phosphorylation uncoupler [Arabidopsis thaliana] (TAIR:AT5G58970.1); similar to unnamed protein product [Vitis vinifera] (GB:CAO48352.1); contains InterPro
14895	AT1G14150	496.032	434.773	557.29	1.2818	0.358167	0.0860566	0.285585	oxygen evolving enhancer 3 (PsbQ) family protein; similar to PSBQ/PSBQ-2/PSII-Q (PHOTOSYSTEM II SUBUNIT Q-2), calcium ion binding [Arabidopsis thaliana] (TAIR:AT4G05180.1); similar to unnamed protein product [Vitis vinifera] (GB:CAO48361.1); contains Inte
20996	AT1G14160	68.9691	78.5142	59.424	0.756856	-0.401909	0.0836497	0.280398	integral membrane family protein; Identical to UPF0497 membrane protein At1g14160 [Arabidopsis Thaliana] (GB:Q9XI72); similar to integral membrane family protein [Arabidopsis thaliana] (TAIR:AT5G15290.1); similar to unnamed protein product [Vitis vinifera
17662	AT1G14170,3	380.652	385.96	375.345	0.972497	-0.0402348	0.869168	0.970234	#N/A
18611	AT1G14180	58.2752	64.0814	52.4691	0.818789	-0.288436	0.175964	0.443515	unknown protein
21117	AT1G14185	35.1757	39.131	31.2203	0.79784	-0.32583	0.29759	0.588642	glucose-methanol-choline (GMC) oxidoreductase family protein; similar to glucose-methanol-choline (GMC) oxidoreductase family protein [Arabidopsis thaliana] (TAIR:AT1G14190.1); similar to unknown [Picea sitchensis] (GB:ABK25456.1); contains InterPro domai
10045	AT1G14190	32.9432	34.2995	31.5868	0.920911	-0.118867	0.848289	0.962543	glucose-methanol-choline (GMC) oxidoreductase family protein; similar to glucose-methanol-choline (GMC) oxidoreductase family protein [Arabidopsis thaliana] (TAIR:AT1G14185.1); similar to unknown [Picea sitchensis] (GB:ABK25456.1); contains InterPro domai
14348	AT1G14200	202.377	197.344	207.41	1.05101	0.0717758	0.622982	0.848226	zinc finger (C3HC4-type RING finger) family protein; similar to zinc finger (C3HC4-type RING finger) family protein [Arabidopsis thaliana] (TAIR:AT1G26800.1); similar to unknown [Populus trichocarpa] (GB:ABK93617.1); contains InterPro domain Zinc finger,
5452	AT1G14205	35.9305	39.3163	32.5447	0.827766	-0.272705	0.418297	0.703904	ribosomal protein L18 family protein; similar to ribosomal protein L18 family protein [Arabidopsis thaliana] (TAIR:AT1G48350.1); similar to hypothetical protein OsI_030475 [Oryza sativa (indica cultivar-group)] (GB:EAZ09243.1); similar to hypothetical pro
8419	AT1G14210	504.835	520.252	489.418	0.940732	-0.088144	0.483348	0.755535	ribonuclease T2 family protein; similar to ribonuclease T2 family protein [Arabidopsis thaliana] (TAIR:AT1G14220.1); similar to ribonuclease NW [Nicotiana glutinosa] (GB:BAC77613.1); contains InterPro domain Ribonuclease T2; (InterPro:IPR001568)
1555	AT1G14220	14.1084	17.1806	11.0363	0.642371	-0.638521	0.111736	0.336064	ribonuclease T2 family protein; similar to RNS3 (RIBONUCLEASE 3), endoribonuclease [Arabidopsis thaliana] (TAIR:AT1G26820.1); similar to S-like ribonuclease [Prunus dulcis] (GB:AAG09465.1); contains InterPro domain Ribonuclease T2; (InterPro:IPR001568)
20192	AT1G14230	234.233	232.701	235.765	1.01317	0.0188701	0.980042	1	nucleoside phosphatase family protein / GDA1/CD39 family protein; similar to nucleoside phosphatase family protein / GDA1/CD39 family protein [Arabidopsis thaliana] (TAIR:AT1G14250.1); similar to hypothetical protein [Vitis vinifera] (GB:CAN81571.1); cont
14535	AT1G14240	104.034	107.896	100.172	0.928411	-0.107164	0.7165	0.899248	nucleoside phosphatase family protein / GDA1/CD39 family protein; similar to nucleoside phosphatase family protein / GDA1/CD39 family protein [Arabidopsis thaliana] (TAIR:AT1G14250.1); similar to unnamed protein product [Vitis vinifera] (GB:CAO48377.1); c
16683	AT1G14250	127.376	79.7994	174.953	2.1924	1.13251	0.0305003	0.137261	nucleoside phosphatase family protein / GDA1/CD39 family protein; similar to nucleoside phosphatase family protein / GDA1/CD39 family protein [Arabidopsis thaliana] (TAIR:AT1G14240.2); similar to nucleoside phosphatase family protein / GDA1/CD39 family pr
20285	AT1G14260	12.7977	8.42728	17.1681	2.0372	1.02659	0.0301691	0.136133	zinc finger (C3HC4-type RING finger) family protein; similar to zinc finger (C3HC4-type RING finger) family protein [Arabidopsis thaliana] (TAIR:AT2G02960.1); similar to zinc finger (C3HC4-type RING finger) family protein [Arabidopsis thaliana] (TAIR:AT2G
21787	AT1G14270	652.232	651.956	652.508	1.00085	0.00121921	0.967009	1	CAAX amino terminal protease family protein; similar to CAAX amino terminal protease family protein [Arabidopsis thaliana] (TAIR:AT5G60750.1); similar to unnamed protein product [Vitis vinifera] (GB:CAO48394.1); contains InterPro domain Abortive infection
10565	AT1G14280	120.817	169.906	71.7275	0.42216	-1.24414	8.5e-09	1.24e-07	Encodes phytochrome kinase substrate 2. PKS proteins are critical for hypocotyl phototropism.
11516	AT1G14290	260.477	279.364	241.59	0.864785	-0.209586	0.124657	0.360119	acid phosphatase, putative; similar to acid phosphatase, putative [Arabidopsis thaliana] (TAIR:AT1G69640.1); similar to unnamed protein product [Vitis vinifera] (GB:CAO48398.1); contains InterPro domain Sterol desaturase; (InterPro:IPR006088)
8659	AT1G14300,2	137.875	135.256	140.494	1.03873	0.054816	0.863491	0.968246	#N/A
8290	AT1G14310	150.799	144.712	156.886	1.08412	0.116527	0.539973	0.795817	haloacid dehalogenase-like hydrolase family protein; similar to haloacid dehalogenase-like hydrolase family protein [Arabidopsis thaliana] (TAIR:AT2G41250.1); similar to unnamed protein product [Vitis vinifera] (GB:CAO48404.1); contains InterPro domain Ha
13182	AT1G14320	7394.56	7869.71	6919.4	0.879244	-0.185664	0.2672	0.556891	60S ribosomal protein L10 (RPL10A) / Wilm's tumor suppressor protein-related; Identical to 60S ribosomal protein L10-1 (RPL10A) [Arabidopsis Thaliana] (GB:Q93VT9); similar to 60S ribosomal protein L10 (RPL10B) [Arabidopsis thaliana] (TAIR:AT1G26910.1); si
20178	AT1G14330	284.766	284.204	285.327	1.00395	0.00569385	0.825107	0.952524	kelch repeat-containing F-box family protein; similar to kelch repeat-containing F-box family protein [Arabidopsis thaliana] (TAIR:AT2G02870.2); similar to kelch repeat-containing F-box family protein [Arabidopsis thaliana] (TAIR:AT2G02870.1); similar to
2011	AT1G14340	131.398	118.074	144.723	1.2257	0.293604	0.0759733	0.262891	RNA recognition motif (RRM)-containing protein; similar to nucleic acid binding [Arabidopsis thaliana] (TAIR:AT3G01210.1); similar to unnamed protein product [Vitis vinifera] (GB:CAO48423.1); contains InterPro domain RNA recognition motif, RNP-1; (InterPr
12971	AT1G14345	753.075	711.064	795.085	1.11816	0.161129	0.248015	0.534984	oxidoreductase; similar to hypothetical protein [Vitis vinifera] (GB:CAN74870.1); contains InterPro domain Aldo/keto reductase; (InterPro:IPR001395)
3987	AT1G14350	167.247	147.547	186.946	1.26703	0.341446	0.046875	0.187825	Encodes a putative MYB transcription factor involved in stomata development, loss of FLP activity results in a failure of guard mother cells (GMCs) to adopt the guard cell fate, thus they continue to divide resulting in abnormal stomata consisting of clus
17682	AT1G14360	446.588	503.918	389.257	0.772461	-0.372466	0.00622749	0.039547	ATUTR3/UTR3 (UDP-GALACTOSE TRANSPORTER 3); pyrimidine nucleotide sugar transmembrane transporter; similar to ATUTR1/UTR1 (UDP-GALACTOSE TRANSPORTER 1), UDP-galactose transmembrane transporter/ UDP-glucose transmembrane transporter/ pyrimidine nucleotide s
13568	AT1G14370	751.492	220.707	1282.28	5.80985	2.5385	4.71e-34	1.6e-32	Encodes protein kinase APK2a.
10735	AT1G14380	416.212	418.003	414.422	0.991432	-0.0124145	0.905586	0.986613	IQD28; calmodulin binding; similar to IQD29 (IQ-domain 29), calmodulin binding [Arabidopsis thaliana] (TAIR:AT2G02790.1); similar to Os05g0535900 [Oryza sativa (japonica cultivar-group)] (GB:NP_001056160.1); similar to unnamed protein product [Vitis vinif
18229	AT1G14390	38.5066	45.3273	31.686	0.699049	-0.516535	0.0491553	0.194354	leucine-rich repeat transmembrane protein kinase, putative; similar to leucine-rich repeat transmembrane protein kinase, putative [Arabidopsis thaliana] (TAIR:AT2G02780.1); similar to unnamed protein product [Vitis vinifera] (GB:CAO41051.1); contains Inte
11930	AT1G14400	1060.16	1020.86	1099.46	1.07699	0.107	0.382099	0.672261	ubiquitin carrier protein
3920	AT1G14410	358.225	395.377	321.073	0.812068	-0.300328	0.0318134	0.141632	Encodes a homolog of the potato p24 protein. Binds single strand telomeric repeats. Negatively regulates telomerase activity and telomere length.
8055	AT1G14430	50.4596	46.2673	54.652	1.18122	0.240282	0.246544	0.533293	glyoxal oxidase-related; similar to glyoxal oxidase-related [Arabidopsis thaliana] (TAIR:AT3G57620.1); similar to unnamed protein product [Vitis vinifera] (GB:CAO41030.1); contains InterPro domain Immunoglobulin E-set (InterPro:IPR014756); contains InterP
7903	AT1G14440	86.2304	90.0201	82.4407	0.915803	-0.126891	0.537811	0.794135	ATHB31 (ARABIDOPSIS THALIANA HOMEOBOX PROTEIN 31); transcription factor; similar to ATHB21/ZFHD4 (ZINC FINGER HOMEODOMAIN 4), DNA binding / transcription factor [Arabidopsis thaliana] (TAIR:AT2G02540.1); similar to unnamed protein product [Vitis vinifera]
15433	AT1G14450	558.739	594.876	522.602	0.878506	-0.186875	0.165061	0.427211	similar to unknown protein [Arabidopsis thaliana] (TAIR:AT2G02510.1); similar to unknown protein [Oryza sativa (japonica cultivar-group)] (GB:BAD15588.1)
3040	AT1G14460	295.853	291.742	299.965	1.02819	0.0401029	0.77013	0.927158	DNA polymerase-related; similar to STI (STICHEL), ATP binding / DNA binding / DNA-directed DNA polymerase [Arabidopsis thaliana] (TAIR:AT2G02480.1); similar to hypothetical protein [Vitis vinifera] (GB:CAN80768.1); similar to Os12g0209300 [Oryza sativa (j
1137	AT1G14470	24.6159	21.5644	27.6674	1.28301	0.359536	0.186147	0.457246	pentatricopeptide (PPR) repeat-containing protein; similar to pentatricopeptide (PPR) repeat-containing protein [Arabidopsis thaliana] (TAIR:AT3G15930.1); similar to hypothetical protein [Vitis vinifera] (GB:CAN80769.1); contains InterPro domain Pentatric
8674	AT1G14480	185.746	42.5737	328.918	7.72584	2.94969	1.5e-54	7.35e-53	protein binding; similar to ankyrin repeat family protein [Arabidopsis thaliana] (TAIR:AT1G14500.1); similar to Ankyrin [Medicago truncatula] (GB:ABO82122.1); contains InterPro domain Ankyrin (InterPro:IPR002110)
6057	AT1G14490	4.40316	5.75977	3.04655	0.528936	-0.918836	0.415258	0.701389	DNA-binding protein-related; similar to DNA-binding protein-related [Arabidopsis thaliana] (TAIR:AT5G49700.1); similar to hypothetical protein [Vitis vinifera] (GB:CAN74013.1); similar to unnamed protein product [Vitis vinifera] (GB:CAO61615.1); contains
3076	AT1G14510	575.561	522.276	628.847	1.20405	0.267897	0.0310981	0.139153	PHD finger family protein; similar to PHD finger family protein [Arabidopsis thaliana] (TAIR:AT2G02470.1); similar to PHD5 [Glycine max] (GB:ABI97244.1); contains InterPro domain Zinc finger, RING/FYVE/PHD-type (InterPro:IPR013083); contains InterPro doma
15487	AT1G14520	150.796	142.58	159.013	1.11525	0.157369	0.508676	0.773472	Encodes MIOX1. Belongs to myo-inositol oxygenase gene family.
10153	AT1G14530	70.323	49.3966	91.2495	1.84729	0.885406	1.98e-05	0.000215575	(TOM THREE HOMOLOG); virion binding; similar to TOM3 (tobamovirus multiplication protein 3) [Arabidopsis thaliana] (TAIR:AT2G02180.1); similar to unknown [Brassica rapa] (GB:ABJ15786.1); contains InterPro domain Protein of unknown function DUF1084 (InterP
670	AT1G14540	1195.35	9.86943	2380.83	241.233	7.91428	2.86e-288	5.72e-285	anionic peroxidase, putative; Identical to Peroxidase 4 precursor (PER4) [Arabidopsis Thaliana] (GB:Q9LE15); similar to anionic peroxidase, putative [Arabidopsis thaliana] (TAIR:AT1G14550.1); similar to unnamed protein product [Vitis vinifera] (GB:CAO467
7560	AT1G14560	175.01	160.196	189.823	1.18494	0.244812	0.0939228	0.301941	mitochondrial substrate carrier family protein; similar to mitochondrial substrate carrier family protein [Arabidopsis thaliana] (TAIR:AT4G26180.1); similar to hypothetical protein [Vitis vinifera] (GB:CAN83681.1); contains InterPro domain Graves disease
17778	AT1G14570,2	534.617	536.624	532.61	0.992521	-0.0108311	0.955971	1	#N/A
3904	AT1G14580	226.702	222.477	230.927	1.03798	0.053785	0.68262	0.881884	zinc finger (C2H2 type) family protein; similar to ATIDD4 (ARABIDOPSIS THALIANA INDETERMINATE(ID)-DOMAIN 4), transcription factor [Arabidopsis thaliana] (TAIR:AT2G02080.1); similar to INDETERMINATE-related protein 7 [Zea mays] (GB:NP_001105282.1); contain
3095	AT1G14590	71.7098	79.4317	63.9879	0.805572	-0.311914	0.163367	0.424224	similar to calcium-dependent protein kinase-related / CDPK-related [Arabidopsis thaliana] (TAIR:AT2G02060.1); similar to Os02g0686300 [Oryza sativa (japonica cultivar-group)] (GB:NP_001047769.1); similar to H0307D04.3 [Oryza sativa (indica cultivar-group)
8933	AT1G14600	53.2386	45.6986	60.7786	1.32999	0.411414	0.130467	0.370503	DNA binding / transcription factor; Identical to Putative Myb family transcription factor At1g14600 [Arabidopsis Thaliana] (GB:Q700D9;GB:Q9MA23); similar to transcription factor [Arabidopsis thaliana] (TAIR:AT2G02060.1); similar to unnamed protein product
13603	AT1G14610	2385.8	2399.47	2372.13	0.988605	-0.0165335	0.81663	0.949223	Required for proper proliferation of basal cells.
8162	AT1G14620	239.357	261.142	217.571	0.83315	-0.263352	0.248574	0.535531	Belongs to a endoxyloglucan transferase family (EXGT).
21204	AT1G14630	25.6591	25.3225	25.9957	1.02659	0.0378547	0.778901	0.93153	similar to unknown protein [Arabidopsis thaliana] (TAIR:AT2G01990.1); similar to hypothetical protein [Oryza sativa (japonica cultivar-group)] (GB:BAD37953.1)
8308	AT1G14640	35.0874	27.4851	42.6897	1.5532	0.63524	0.0186592	0.095053	SWAP (Suppressor-of-White-APricot)/surp domain-containing protein; similar to SWAP (Suppressor-of-White-APricot)/surp domain-containing protein / ubiquitin family protein [Arabidopsis thaliana] (TAIR:AT1G14650.1); similar to SWAP (Suppressor-of-White-APri
5681	AT1G14650	724.608	755.447	693.768	0.918355	-0.122876	0.263841	0.553273	SWAP (Suppressor-of-White-APricot)/surp domain-containing protein / ubiquitin family protein; Identical to Probable splicing factor 3 subunit 1 [Arabidopsis Thaliana] (GB:Q8RXF1;GB:Q0WWB5;GB:Q9MA20); similar to SWAP (Suppressor-of-White-APricot)/surp doma
14665	AT1G14660	81.6819	83.8893	79.4745	0.947373	-0.0779957	0.716977	0.899487	member of putative Na+/H+ antiporter (AtNHX) family. Functions as a plasma membrane Li+/H+ antiporter. Involved in Li+ efflux and detoxification.
18649	AT1G14670	1625.93	1730.74	1521.11	0.878878	-0.186265	0.109305	0.331737	endomembrane protein 70, putative; similar to unknown protein [Arabidopsis thaliana] (TAIR:AT5G37310.1); similar to endomembrane protein 70, putative [Arabidopsis thaliana] (TAIR:AT2G01970.1); similar to Putative endosomal protein [Oryza sativa (japonica
8190	AT1G14680	8.43082	8.53499	8.32664	0.97559	-0.0356537	1	1	similar to unknown protein [Arabidopsis thaliana] (TAIR:AT4G09060.1); similar to hypothetical protein MCAP_0860 [Mycoplasma capricolum subsp. capricolum ATCC 27343] (GB:YP_424802.1); contains InterPro domain Four-helical cytokine; (InterPro:IPR009079)
9531	AT1G14685,3	452.258	440.914	463.602	1.05146	0.07239	0.5648	0.812256	#N/A
16270	AT1G14687	14.2823	12.1531	16.4115	1.3504	0.433387	0.287149	0.577824	ATHB32 (ARABIDOPSIS THALIANA HOMEOBOX PROTEIN 32); DNA binding / transcription factor; similar to ATHB27 (ARABIDOPSIS THALIANA HOMEOBOX PROTEIN 27), DNA binding / transcription factor [Arabidopsis thaliana] (TAIR:AT5G42780.1); similar to hypothetical prot
12710	AT1G14688	3.44058	0.304241	6.57692	21.6175	4.43413	0.000666679	0.00565635	#N/A
1278	AT1G14690	376.474	379.757	373.192	0.982714	-0.0251569	0.862235	0.967584	similar to ATMAP65-6, microtubule binding [Arabidopsis thaliana] (TAIR:AT2G01910.1); similar to putative microtubule-associated protein MAP65-1a [Oryza sativa (japonica cultivar-group)] (GB:BAD37971.1); contains InterPro domain MAP65/ASE1; (InterPro:IPR00
8799	AT1G14700	119.812	106.873	132.751	1.24214	0.312827	0.151903	0.405898	ATPAP3/PAP3 (purple acid phosphatase 3); acid phosphatase/ protein serine/threonine phosphatase; similar to PAP8 (PURPLE ACID PHOSPHATASE PRECURSOR), acid phosphatase/ protein serine/threonine phosphatase [Arabidopsis thaliana] (TAIR:AT2G01890.1); similar
14334	AT1G14710	1294.75	1238.03	1351.46	1.09162	0.126469	0.345957	0.638971	hydroxyproline-rich glycoprotein family protein; similar to oxidoreductase, 2OG-Fe(II) oxygenase family protein [Arabidopsis thaliana] (TAIR:AT4G02940.1); similar to unknown [Populus trichocarpa] (GB:ABK95394.1)
21782	AT1G14720	722.925	717.391	728.459	1.01543	0.0220888	0.784994	0.934034	member of Glycoside Hydrolase Family 16
1805	AT1G14730	61.2496	63.3905	59.1086	0.932452	-0.100898	0.877227	0.973632	similar to ACYB-2 (Arabidopsis cytochrome b561 -2), carbon-monoxide oxygenase [Arabidopsis thaliana] (TAIR:AT4G25570.1); similar to cytochrome [Mesembryanthemum crystallinum] (GB:AAD11424.1); contains InterPro domain Cytochrome b561 / ferric reductase tra
6169	AT1G14740	2089.84	1117.42	3062.26	2.74046	1.45442	2.89e-34	9.9e-33	similar to unknown protein [Arabidopsis thaliana] (TAIR:AT3G63500.2); similar to Potyvirus VPg interacting protein [Nicotiana benthamiana] (GB:AAP22954.1); similar to Os03g0239200 [Oryza sativa (japonica cultivar-group)] (GB:NP_001049504.1); similar to Os
5622	AT1G14750	21.1162	15.5844	26.6479	1.70991	0.773919	0.0573723	0.217081	mutant shows aberrant homolog pairing in meiosis
3361	AT1G14770	66.2047	70.002	62.4074	0.891508	-0.16568	0.612025	0.841599	zinc ion binding; similar to PHD finger protein-related [Arabidopsis thaliana] (TAIR:AT1G68030.1); similar to hypothetical protein [Vitis vinifera] (GB:CAN80644.1); contains InterPro domain Zinc finger, FYVE/PHD-type; (InterPro:IPR011011)
12112	AT1G14780	195.154	147.766	242.542	1.64139	0.714916	4.3e-06	5.07e-05	similar to unknown protein [Arabidopsis thaliana] (TAIR:AT4G24290.2); similar to Membrane attack complex component/perforin/complement C9 [Medicago truncatula] (GB:ABE92593.1); similar to Os06g0251100 [Oryza sativa (japonica cultivar-group)] (GB:NP_001057
5753	AT1G14790	107.516	104.518	110.514	1.05737	0.0804788	0.508522	0.773345	Encodes RNA-dependent RNA polymerase. While not required for virus-induced post-transcriptional gene silencing (PTGS), it can promote turnover of viral RNAs in infected plants. Nomenclature according to Xie, et al. (2004).
20407	AT1G14810	1459.56	1472.58	1446.55	0.982326	-0.0257256	0.78508	0.934034	encodes an aspartate semialdehyde dehydrogenase, which produces the branch point intermediate for lysine and threonine/methionine biosynthesis
8201	AT1G14820,3	215.734	204.837	226.631	1.1064	0.145868	0.388817	0.678189	#N/A
7292	AT1G14830	1285.45	1248.94	1321.96	1.05847	0.0819744	0.496707	0.765285	Encodes a dynamin-like protein that is involved in mitochondrial morphogenesis and pollen development. Protein is localized as speckles in the cytoplasm, partially co-localizes with mitochondrial markers, cell plate of dividing cells, and the tip of root
4068	AT1G14840	318.126	312.345	323.907	1.03702	0.052441	0.755055	0.919324	Encodes a microtubule associated protein (MAP70-4). Expressed in all tissues.
1516	AT1G14850	594.185	608.751	579.619	0.952144	-0.070748	0.488491	0.759559	Encodes a protein similar to nucleoporin, a a major component of the nuclear pore complex (NPC) involved in cellular nucleo-cytoplasmic transport
167	AT1G14860	118.405	132.421	104.388	0.788305	-0.343174	0.0439464	0.179295	ATNUDT18 (Arabidopsis thaliana Nudix hydrolase homolog 18); hydrolase; Identical to Nudix hydrolase 18, mitochondrial precursor (NUDT18) [Arabidopsis Thaliana] (GB:Q9LQU5); similar to ATNUDT17 (Arabidopsis thaliana Nudix hydrolase homolog 17), hydrolase
532	AT1G14870	1090.7	486.032	1695.37	3.48818	1.80248	8.45e-32	2.72e-30	similar to unknown protein [Arabidopsis thaliana] (TAIR:AT5G35525.1); similar to Os02g0579800 [Oryza sativa (japonica cultivar-group)] (GB:NP_001047231.1); similar to Uncharacterized Cys-rich domain [Medicago truncatula] (GB:ABE80519.1); similar to Os03g0
10663	AT1G14880	48.7149	67.1546	30.2752	0.450828	-1.14935	0.324221	0.616952	similar to unknown protein [Arabidopsis thaliana] (TAIR:AT1G14870.1); similar to Os02g0579800 [Oryza sativa (japonica cultivar-group)] (GB:NP_001047231.1); similar to ORFX [Lycopersicon esculentum] (GB:AAF74286.1); similar to fw2.2 [Lycopersicon pennellii
16650	AT1G14890	63.1521	69.3971	56.907	0.82002	-0.286269	0.245257	0.531681	pectinesterase inhibitor; similar to invertase/pectin methylesterase inhibitor family protein [Arabidopsis thaliana] (TAIR:AT2G01610.1); similar to hypothetical protein [Vitis vinifera] (GB:CAN63370.1); contains InterPro domain Pectinesterase inhibitor; (
10722	AT1G14900	195.722	218.169	173.275	0.794226	-0.332378	0.042995	0.17719	Encodes a protein belonging to the subgroup of HMGA (high mobility group A) proteins that interact with A/T-rich stretches of DNA.
15750	AT1G14910	443.53	439.306	447.755	1.01923	0.0274845	0.742729	0.913635	epsin N-terminal homology (ENTH) domain-containing protein; Identical to Putative clathrin assembly protein At1g14910 [Arabidopsis Thaliana] (GB:P94017;GB:Q8L644;GB:Q9LQU0); similar to epsin N-terminal homology (ENTH) domain-containing protein [Arabidopsi
6101	AT1G14920	240.522	348.433	132.612	0.380595	-1.39367	2.27e-19	5.25e-18	Similar to a putative transcription factor and transcriptional coactivators. Repressor of GA responses and involved in gibberellic acid mediated signaling. Member of the DELLA proteins that restrain the cell proliferation and expansion that drives plant g
14343	AT1G14960	201.618	225.687	177.549	0.786707	-0.346103	0.279066	0.569593	major latex protein-related / MLP-related; similar to major latex protein-related / MLP-related [Arabidopsis thaliana] (TAIR:AT1G14950.1); similar to major latex protein homologue [Datisca glomerata] (GB:CAD33533.1); contains InterPro domain Bet v I aller
5149	AT1G14970	86.4964	84.652	88.3408	1.04358	0.0615363	0.797884	0.941112	similar to unknown protein [Arabidopsis thaliana] (TAIR:AT2G01480.1); similar to Hypothetical plant protein [Medicago truncatula] (GB:ABE89193.1); contains InterPro domain Protein of unknown function DUF246, plant; (InterPro:IPR004348)
2439	AT1G14980	1204.96	1474.03	935.905	0.634931	-0.655327	0.00133266	0.0105337	Encodes mitochondrial-localized chaperonin 10 that complements the E.coli groES mutant. Its mRNA is upregulated in response to heat shock treatment and is expressed uniformly in various organs.
7285	AT1G14990,2	105.469	119.929	91.0088	0.758856	-0.398101	0.045574	0.184191	#N/A
5833	AT1G15000	137.6	125.75	149.45	1.18847	0.249111	0.21234	0.492843	SCPL50 (serine carboxypeptidase-like 50); serine carboxypeptidase; Identical to Serine carboxypeptidase-like 50 precursor (SCPL50) [Arabidopsis Thaliana] (GB:Q9M9Q6); similar to SCPL48 (serine carboxypeptidase-like 48), serine carboxypeptidase [Arabidops
15511	AT1G15010	117.956	49.658	186.255	3.75074	1.90718	0.000348845	0.00315859	similar to unknown protein [Arabidopsis thaliana] (TAIR:AT2G01300.1); similar to Os01g0121500 [Oryza sativa (japonica cultivar-group)] (GB:NP_001041876.1); similar to Os01g0121600 [Oryza sativa (japonica cultivar-group)] (GB:NP_001041877.1)
4339	AT1G15020,2	199.955	191.679	208.23	1.08635	0.119491	0.431167	0.715603	#N/A
7277	AT1G15030	690.134	551.11	829.158	1.50452	0.589308	3.84e-06	4.55e-05	Encodes a Cysteine-rich peptide (CRP) family protein
19996	AT1G15040	398.853	364.541	433.164	1.18824	0.248831	0.324621	0.617049	glutamine amidotransferase-related; similar to hydrolase [Arabidopsis thaliana] (TAIR:AT5G38200.1); similar to hypothetical protein [Vitis vinifera] (GB:CAN76985.1); contains InterPro domain Glutamine amidotransferase superfamily; (InterPro:IPR011702); co
11071	AT1G15060	336.125	325.525	346.725	1.06513	0.0910233	0.584263	0.823216	similar to unknown protein [Arabidopsis thaliana] (TAIR:AT1G73750.1); similar to Os01g0692600 [Oryza sativa (japonica cultivar-group)] (GB:NP_001043943.1); similar to unknown protein [Oryza sativa (japonica cultivar-group)] (GB:BAD82496.1); contains Inter
5433	AT1G15080	41.4362	37.6365	45.2359	1.20191	0.265334	0.377475	0.667925	Encodes phosphatidic acid phosphatase. Involved in ABA signaling. Functions as a negative regulator upstream of ABI4. Expressed during germination and seed development. Expressed overall in young seedlings, in roots, hypocotyls, and vascular cells of coty
9967	AT1G15100	115.815	129.256	102.374	0.792024	-0.336383	0.0775937	0.266627	Encodes a putative RING-H2 finger protein RHA2a.
16376	AT1G15110,2	160.88	165.238	156.523	0.947258	-0.0781709	0.843065	0.96045	#N/A
6148	AT1G15120,2	1381.65	1413.77	1349.53	0.954566	-0.0670833	0.645975	0.862274	#N/A
6676	AT1G15125	971.575	679.6	1263.55	1.85926	0.894726	0.000241228	0.00225866	S-adenosylmethionine-dependent methyltransferase; similar to S-adenosyl-L-methionine:carboxyl methyltransferase family protein [Arabidopsis thaliana] (TAIR:AT1G68040.1); similar to unnamed protein product [Vitis vinifera] (GB:CAO68782.1); contains InterPr
9450	AT1G15130	949.755	912.507	987.003	1.08164	0.113219	0.368509	0.660154	hydroxyproline-rich glycoprotein family protein; similar to ALG2-interacting protein X [Nicotiana tabacum] (GB:BAD15108.1); similar to hypothetical protein OsI_033019 [Oryza sativa (indica cultivar-group)] (GB:EAY79060.1); similar to unnamed protein produ
10430	AT1G15140	1064.1	1028.44	1099.75	1.06933	0.0967104	0.445169	0.727681	oxidoreductase NAD-binding domain-containing protein; similar to ATLFNR2 (LEAF FNR 2), poly(U) binding [Arabidopsis thaliana] (TAIR:AT1G20020.3); similar to ATLFNR2 (LEAF FNR 2), NADPH dehydrogenase/ oxidoreductase/ poly(U) binding [Arabidopsis thaliana]
2863	AT1G15150	3.18657	3.89783	2.4753	0.635045	-0.65507	0.648009	0.863318	MATE efflux family protein; similar to MATE efflux family protein [Arabidopsis thaliana] (TAIR:AT1G15180.1); similar to MATE efflux family protein [Arabidopsis thaliana] (TAIR:AT1G15160.1); similar to MATE efflux family protein [Arabidopsis thaliana] (TAI
8463	AT1G15160	17.5037	15.4026	19.6047	1.27281	0.348021	0.366558	0.658701	MATE efflux family protein; similar to MATE efflux family protein [Arabidopsis thaliana] (TAIR:AT1G15180.1); similar to MATE efflux family protein [Arabidopsis thaliana] (TAIR:AT1G15150.1); similar to MATE efflux family protein [Arabidopsis thaliana] (TAI
12424	AT1G15165	19.0926	18.5136	19.6716	1.06255	0.0875272	0.86915	0.970234	U-box domain-containing protein; similar to armadillo/beta-catenin repeat family protein / U-box domain-containing family protein [Arabidopsis thaliana] (TAIR:AT1G24330.1); similar to unnamed protein product [Vitis vinifera] (GB:CAO46633.1); similar to hy
12606	AT1G15170	268.57	250.319	286.822	1.14583	0.196392	0.161419	0.421359	MATE efflux family protein; similar to MATE efflux family protein [Arabidopsis thaliana] (TAIR:AT1G15180.1); similar to MATE efflux family protein [Arabidopsis thaliana] (TAIR:AT1G15150.1); similar to MATE efflux family protein [Arabidopsis thaliana] (TAI
693	AT1G15175	18.9785	13.9703	23.9867	1.71699	0.779878	0.0482993	0.192026	#N/A
11165	AT1G15180	364.27	365.487	363.054	0.993343	-0.00963543	0.968333	1	MATE efflux family protein; similar to MATE efflux family protein [Arabidopsis thaliana] (TAIR:AT1G15150.1); similar to MATE efflux family protein [Arabidopsis thaliana] (TAIR:AT1G15160.1); similar to MATE efflux family protein [Arabidopsis thaliana] (TAI
16849	AT1G15190	11.2781	3.84191	18.7144	4.87111	2.28425	3.16e-05	0.000335589	Identical to Fasciclin-like arabinogalactan protein 19 precursor (FLA19) [Arabidopsis Thaliana] (GB:Q5Q0H2;GB:Q9XI50); similar to FLA21 (FASCICLIN-LIKE ARABINOGALACTAN PROTEIN 21 PRECURSOR) [Arabidopsis thaliana] (TAIR:AT5G06920.1); contains InterPro doma
18520	AT1G15200,3	551.852	565.888	537.815	0.950391	-0.0734068	0.546689	0.800786	#N/A
8359	AT1G15210	1004.15	1153.22	855.089	0.741482	-0.431516	0.00252401	0.0184746	ATPDR7/PDR7 (PLEIOTROPIC DRUG RESISTANCE 7); ATPase, coupled to transmembrane movement of substances; Identical to Probable pleiotropic drug resistance protein 7 (PDR7) [Arabidopsis Thaliana] (GB:Q7PC86;GB:Q9XI48); similar to ATPDR12/PDR12 (PLEIOTROPIC DR
20857	AT1G15215,2	72.6134	75.7737	69.453	0.916584	-0.125662	0.62945	0.852541	#N/A
15472	AT1G15220	53.2299	57.0096	49.4502	0.867401	-0.20523	0.453943	0.733466	Encodes a protein with oxidoreductase activity present in the inner membrane of mitochondria. CCMH is postulated to play a central role in mitochondrial cytochrome c maturation, probably as part of a heme lyase complex that also holds activity of reducing
11013	AT1G15230	141.651	142.974	140.328	0.981494	-0.026949	0.886444	0.977807	similar to Os09g0344700 [Oryza sativa (japonica cultivar-group)] (GB:NP_001062932.1)
7840	AT1G15240,2	484.752	481.149	488.354	1.01498	0.0214458	0.870013	0.970727	#N/A
15628	AT1G15250	139.571	145.456	133.686	0.919077	-0.121743	0.370273	0.661845	60S ribosomal protein L37 (RPL37A); Identical to 60S ribosomal protein L37-1 (RPL37A) [Arabidopsis Thaliana] (GB:Q8LFH7); similar to 60S ribosomal protein L37 (RPL37C) [Arabidopsis thaliana] (TAIR:AT3G16080.1); similar to unknown [Populus trichocarpa] (GB
21462	AT1G15260	104.798	138.859	70.7367	0.509413	-0.973092	4.22e-07	5.48e-06	similar to unknown protein [Arabidopsis thaliana] (TAIR:AT3G16070.1)
6363	AT1G15270	1583.88	1632.98	1534.78	0.939863	-0.0894781	0.42288	0.70736	similar to unknown protein [Arabidopsis thaliana] (TAIR:AT3G16040.1); similar to conserved hypothetical protein [Medicago truncatula] (GB:ABE77733.1)
3220	AT1G15280,2	567.113	559.735	574.492	1.02636	0.0375415	0.711858	0.896187	#N/A
836	AT1G15290	2706.4	2822.8	2590	0.917529	-0.124175	0.255759	0.543749	binding; similar to binding [Arabidopsis thaliana] (TAIR:AT4G28080.1); similar to tetratricopeptide repeat (TPR)-containing protein [Arabidopsis thaliana] (TAIR:AT1G01320.1); similar to hypothetical protein [Vitis vinifera] (GB:CAN72877.1); similar to hyp
7468	AT1G15300	23.9873	22.9542	25.0203	1.09001	0.12434	0.660937	0.870445	transposable element gene; hAT-like transposase family (hobo/Ac/Tam3), has a 5.1e-59 P-value blast match to GB:CAA29005 ORFa of Maize Ac (hAT-element) (Zea mays)
731	AT1G15310	48.4689	43.1716	53.7663	1.24541	0.31662	0.23828	0.523196	54 kDa protein subunit of SRP that interacts with the signal peptide of secreted proteins
17197	AT1G15340	1015.67	1039.43	991.91	0.954286	-0.067506	0.551594	0.803692	Protein containing methyl-CpG-binding domain.Has sequence similarity to human MBD proteins.
20207	AT1G15350,2	187.24	195.824	178.656	0.912327	-0.132377	0.391378	0.680304	#N/A
1586	AT1G15370	271.004	266.701	275.308	1.03227	0.0458261	0.865444	0.968806	similar to Lon (GB:ABD28727.1); contains InterPro domain Longin-like; (InterPro:IPR011012)
11997	AT1G15380	121.716	128.488	114.944	0.89459	-0.160702	0.675007	0.876637	lactoylglutathione lyase family protein / glyoxalase I family protein; similar to lactoylglutathione lyase family protein / glyoxalase I family protein [Arabidopsis thaliana] (TAIR:AT1G80160.1); similar to unnamed protein product [Vitis vinifera] (GB:CAO6
8311	AT1G15385	5.76492	6.8284	4.70144	0.688513	-0.538443	0.313493	0.6054	unknown protein
18067	AT1G15390	350.994	364.715	337.272	0.924756	-0.112855	0.369165	0.660994	encodes a peptide deformylase-like protein. Removes N-formyl groups, a prerequisite for the action of methionine aminopeptidase during protein synthesis. Targeted to mitochondria. Requires Zn for catalysis.
21857	AT1G15400,3	181.234	170.453	192.015	1.1265	0.171841	0.317272	0.609408	#N/A
8428	AT1G15405	13.4001	13.5694	13.2309	0.975054	-0.0364458	1	1	#N/A
21864	AT1G15410	216.531	196.934	236.127	1.19902	0.261856	0.137778	0.382773	aspartate-glutamate racemase family; similar to unnamed protein product [Vitis vinifera] (GB:CAO46068.1); contains InterPro domain Aspartate racemase; (InterPro:IPR004380); contains InterPro domain Asp/Glu/hydantoin racemase (InterPro:IPR015942); contains
11106	AT1G15415	4.23776	2.86625	5.60927	1.95701	0.968649	0.161466	0.421362	The protein encoded by this gene was identified as a part of pollen proteome by mass spec analysis. It has weak homology to LEA (late embryo abundant) proteins.
8398	AT1G15420	222.341	230.461	214.222	0.929538	-0.105415	0.424637	0.708837	similar to transducin family protein / WD-40 repeat family protein [Arabidopsis thaliana] (TAIR:AT5G11240.1); similar to Os12g0634800 [Oryza sativa (japonica cultivar-group)] (GB:NP_001067356.1); similar to Os01g0649000 [Oryza sativa (japonica cultivar-gr
8862	AT1G15430	190.221	82.4797	297.963	3.61256	1.85302	4.88e-29	1.46e-27	similar to unknown protein [Arabidopsis thaliana] (TAIR:AT1G80220.1); similar to Os01g0612600 [Oryza sativa (japonica cultivar-group)] (GB:NP_001043557.1); similar to Pm27 [Prunus mume] (GB:BAE48661.1); contains InterPro domain Protein of unknown function
9334	AT1G15440	349.368	395.393	303.343	0.767193	-0.382339	0.0467141	0.187317	transducin family protein / WD-40 repeat family protein; similar to transducin family protein / WD-40 repeat family protein [Arabidopsis thaliana] (TAIR:AT3G49660.1); similar to unnamed protein product [Vitis vinifera] (GB:CAO46046.1); similar to hypothet
16199	AT1G15460	18.7478	23.006	14.4897	0.629821	-0.666987	0.0494008	0.194748	ATBOR4/BOR4; anion exchanger; Identical to Boron transporter-like protein 2 [Arabidopsis Thaliana] (GB:Q9XI23); similar to anion exchanger [Arabidopsis thaliana] (TAIR:AT4G32510.1); similar to BOR5, anion exchanger [Arabidopsis thaliana] (TAIR:AT1G74810.1
20235	AT1G15470	211.063	236.962	185.164	0.781406	-0.355856	0.0231357	0.111963	transducin family protein / WD-40 repeat family protein; similar to transducin family protein / WD-40 repeat family protein [Arabidopsis thaliana] (TAIR:AT3G15610.1); similar to unnamed protein product [Vitis vinifera] (GB:CAO46029.1); contains InterPro d
4636	AT1G15480	149.731	171.874	127.589	0.742343	-0.429843	0.00948511	0.0557831	DNA binding; similar to DNA-binding protein, putative [Arabidopsis thaliana] (TAIR:AT1G80270.1); similar to DNA-binding protein, putative [Arabidopsis thaliana] (TAIR:AT1G80270.2); similar to DNA-binding protein, putative [Arabidopsis thaliana] (TAIR:AT1G
21926	AT1G15490	128.763	132.925	124.601	0.937374	-0.093304	0.616757	0.844716	hydrolase, alpha/beta fold family protein; similar to hydrolase, alpha/beta fold family protein [Arabidopsis thaliana] (TAIR:AT1G80280.1); similar to unnamed protein product [Vitis vinifera] (GB:CAO46026.1); contains InterPro domain Alpha/beta hydrolase f
20591	AT1G15500	3082.65	3259.03	2906.27	0.89176	-0.165273	0.138274	0.383404	ATNTT2; ATP:ADP antiporter; Identical to Chloroplast ADP,ATP carrier protein 2, chloroplast precursor (AATP2) [Arabidopsis Thaliana] (GB:P92935;GB:Q9M9E3); similar to ATNTT1, ATP:ADP antiporter [Arabidopsis thaliana] (TAIR:AT1G80300.1); similar to plasti
16264	AT1G15510	165.788	203.227	128.349	0.631555	-0.663019	0.00552672	0.0358006	pentatricopeptide (PPR) repeat-containing protein; similar to pentatricopeptide (PPR) repeat-containing protein [Arabidopsis thaliana] (TAIR:AT4G18750.1); similar to unnamed protein product [Vitis vinifera] (GB:CAO46020.1); similar to Os05g0574800 [Oryza
9822	AT1G15520	80.0795	57.3964	102.763	1.7904	0.840284	0.00616146	0.0392184	ABC transporter family involved in resistant to lead. Localizes to plasma membrane. Upregulated by lead. Expressed in leaves, flowers. Not expressed in roots.
15054	AT1G15530	330.716	135.708	525.723	3.87394	1.9538	7.91e-39	2.94e-37	receptor lectin kinase, putative; similar to lectin protein kinase family protein [Arabidopsis thaliana] (TAIR:AT4G29050.1); similar to unnamed protein product [Vitis vinifera] (GB:CAO64256.1); similar to hypothetical protein [Vitis vinifera] (GB:CAN79354
4386	AT1G15550	68.5256	94.7076	42.3437	0.447099	-1.16133	1.67e-07	2.22e-06	Involved in later steps of the gibberellic acid biosynthetic pathway. Activated by AGAMOUS in a cal-1, ap1-1 background. Deletion of 208 bp from -1016 to -809 (&#916;-808) resulted in loss of GA-negative feedback (this sequence, which contains a 43-bp se
11705	AT1G15570	150.905	153.494	148.316	0.966263	-0.0495125	0.729221	0.906512	A2-type cyclin. Negatively regulates endocycles and acts as a key regulator of ploidy levels in Arabidopsis endoreduplication. Interacts physically with CDKA;1. Expressed preferentially in trichomes and young developing tissues.
5775	AT1G15580	2.62838	3.81602	1.44074	0.37755	-1.40526	0.276737	0.567371	auxin induced protein
17014	AT1G15610	3.82076	4.51829	3.12323	0.69124	-0.532741	0.982159	1	similar to unknown protein [Arabidopsis thaliana] (TAIR:AT1G15630.1); similar to Os02g0787500 [Oryza sativa (japonica cultivar-group)] (GB:NP_001048342.1)
7259	AT1G15630	7.85348	7.39846	8.3085	1.123	0.167363	0.832341	0.955236	similar to unknown protein [Arabidopsis thaliana] (TAIR:AT1G15610.1); similar to Os09g0323100 [Oryza sativa (japonica cultivar-group)] (GB:NP_001062870.1)
21609	AT1G15640	25.1733	22.2024	28.1442	1.26762	0.342123	0.274711	0.565485	similar to unknown protein [Arabidopsis thaliana] (TAIR:AT1G15620.1)
5579	AT1G15660	196.534	193.541	199.526	1.03093	0.0439423	0.843838	0.960699	similar to CENP-C [Medicago truncatula] (GB:AAU04617.1); contains domain CENTROMERE PROTEIN C (PTHR16684); contains domain YrdC/RibB (SSF55821); contains domain gb def: CENP-C (Fragment) (PTHR16684:SF3)
8465	AT1G15670	412.009	396	428.019	1.08085	0.112172	0.515676	0.778725	kelch repeat-containing F-box family protein; similar to kelch repeat-containing F-box family protein [Arabidopsis thaliana] (TAIR:AT1G80440.1); similar to unnamed protein product [Vitis vinifera] (GB:CAO45951.1); contains InterPro domain Kelch repeat typ
2825	AT1G15690	14226.5	15718.9	12734.1	0.810117	-0.303798	0.00747705	0.0459543	Encodes a H(+)-translocating (pyrophosphate-energized) inorganic pyrophosphatase (H(+)-PPase; EC 3.6.1.1) located in the vacuolar membrane. Expression is found in all tissues examined, including meristems and floral organ primordium. Expression is particu
7034	AT1G15700	67.6172	71.4596	63.7748	0.892459	-0.164141	0.436635	0.720542	One of two genes that encode the gamma subunit of Arabidopsis chloroplast ATP synthase. It is thought to be involved in the regulation of the ATP synthase activity.
7012	AT1G15710	287.641	315.911	259.372	0.821029	-0.284495	0.0571052	0.216435	prephenate dehydrogenase family protein; Identical to Arogenate dehydrogenase 2, chloroplast precursor (TYRAAT2) [Arabidopsis Thaliana] (GB:Q9LMR3;GB:Q8L7Z4); similar to arogenate dehydrogenase [Arabidopsis thaliana] (TAIR:AT5G34930.1); similar to hypoth
7456	AT1G15720	25.3513	28.7279	21.9747	0.764926	-0.386607	0.215221	0.496382	Arabidopsis thaliana myb family transcription factor (At1g15720)
19455	AT1G15730	623.225	569.678	676.773	1.18799	0.248526	0.0551585	0.211045	PRLI-interacting factor L, putative; similar to PTAC17 (PLASTID TRANSCRIPTIONALLY ACTIVE17) [Arabidopsis thaliana] (TAIR:AT1G80480.1); similar to Os02g0800000 [Oryza sativa (japonica cultivar-group)] (GB:NP_001048412.1); similar to unnamed protein product
11483	AT1G15740	826.696	684.896	968.496	1.41408	0.499861	0.00620783	0.0394792	leucine-rich repeat family protein; similar to leucine-rich repeat family protein [Arabidopsis thaliana] (TAIR:AT4G23840.1); similar to unnamed protein product [Vitis vinifera] (GB:CAO66763.1); contains InterPro domain Leucine-rich repeat; (InterPro:IPR00
2308	AT1G15750	2429.06	2386.43	2471.7	1.03573	0.0506501	0.60172	0.835222	Encodes a protein with several WD40 repeats at the C-terminus and predicted protein-protein interaction domains at the N-terminus. Together with the TOPLESS-RELATED PROTEINS (TPRs), it is thought to be involved in transcriptional repression of root-promo
18732	AT1G15760	7.17268	8.29092	6.05443	0.730249	-0.45354	0.474869	0.748793	similar to unknown protein [Arabidopsis thaliana] (TAIR:AT1G80520.1); similar to Jp18 [Poncirus trifoliata] (GB:AAN62342.1); contains InterPro domain Sterile alpha motif-type; (InterPro:IPR013761); contains InterPro domain Sterile alpha motif homology; (I
6858	AT1G15780	744.808	757.777	731.839	0.965771	-0.0502473	0.808395	0.946596	protein binding / transcription cofactor; similar to unknown protein [Arabidopsis thaliana] (TAIR:AT2G10440.1); similar to CTV.22 [Poncirus trifoliata] (GB:AAN62354.1); contains InterPro domain Coactivator CBP, KIX; (InterPro:IPR003101)
12302	AT1G15790	28.5937	33.1062	24.0812	0.727394	-0.459191	0.175253	0.442281	similar to unknown protein [Arabidopsis thaliana] (TAIR:AT1G15780.1); similar to Os08g0564800 [Oryza sativa (japonica cultivar-group)] (GB:NP_001062533.1); similar to CTV.22 [Poncirus trifoliata] (GB:AAN62354.1); contains domain no description (G3D.1.10.2
16252	AT1G15800	65.2763	54.2141	76.3386	1.40809	0.493743	0.0227432	0.110526	similar to unknown protein [Arabidopsis thaliana] (TAIR:AT1G80610.1); similar to Os02g0182700 [Oryza sativa (japonica cultivar-group)] (GB:NP_001046100.1)
19686	AT1G15810	440.119	500.339	379.9	0.759286	-0.397284	0.00799818	0.0484389	ribosomal protein S15 family protein; similar to ribosomal protein S15 family protein [Arabidopsis thaliana] (TAIR:AT1G80620.1); similar to Os02g0803200 [Oryza sativa (japonica cultivar-group)] (GB:NP_001048424.1); similar to hypothetical protein OsJ_0194
13042	AT1G15820	14287.4	10780.6	17794.2	1.65058	0.722971	0.000137948	0.00133782	Lhcb6 protein (Lhcb6), light harvesting complex of photosystem II.
11042	AT1G15825	5.76676	7.28799	4.24553	0.582539	-0.779575	0.347585	0.640189	hydroxyproline-rich glycoprotein family protein; similar to leucine-rich repeat family protein / extensin family protein [Arabidopsis thaliana] (TAIR:AT3G19020.1)
14265	AT1G15830	14.1151	13.6568	14.5734	1.06712	0.0937204	0.755164	0.919368	unknown protein
5727	AT1G15860,3	361.208	349.328	373.089	1.06802	0.0949388	0.647009	0.862757	#N/A
8071	AT1G15870	26.805	34.3735	19.2365	0.559632	-0.83745	0.0114059	0.0645064	mitochondrial glycoprotein family protein / MAM33 family protein; similar to mitochondrial glycoprotein family protein / MAM33 family protein [Arabidopsis thaliana] (TAIR:AT1G80720.1); similar to unnamed protein product [Vitis vinifera] (GB:CAO45048.1); c
14107	AT1G15880	337.141	268.989	405.293	1.50673	0.591418	1.99e-05	0.000216632	Golgi SNARE 11 protein (GOS11)
19001	AT1G15885	44.2987	38.6422	49.9552	1.29276	0.370455	0.185187	0.456085	unknown protein
4118	AT1G15890	185.85	48.7502	322.951	6.6246	2.72783	2.77e-29	8.33e-28	disease resistance protein (CC-NBS-LRR class), putative; Identical to Probable disease resistance protein At1g15890 [Arabidopsis Thaliana] (GB:Q9LMP6); similar to disease resistance protein (CC-NBS-LRR class), putative [Arabidopsis thaliana] (TAIR:AT5G437
458	AT1G15900	5.50571	3.951	7.06043	1.787	0.837539	0.288498	0.579581	similar to hypothetical protein [Oryza sativa (japonica cultivar-group)] (GB:BAD45781.1)
200	AT1G15910	332.619	280.264	384.974	1.37361	0.457976	0.0011542	0.00922943	XH/XS domain-containing protein / XS zinc finger domain-containing protein; similar to XH/XS domain-containing protein / XS zinc finger domain-containing protein [Arabidopsis thaliana] (TAIR:AT4G00380.1); similar to XH/XS domain-containing protein / XS zi
14732	AT1G15920,2	111.186	118.276	104.096	0.880109	-0.184246	0.335228	0.628778	#N/A
9084	AT1G15930,2	2163.74	2293.51	2033.98	0.886841	-0.173253	0.286065	0.576976	#N/A
9399	AT1G15940	406.849	372.584	441.114	1.18393	0.243586	0.098755	0.310736	binding; similar to binding [Arabidopsis thaliana] (TAIR:AT1G80810.1); similar to unnamed protein product [Vitis vinifera] (GB:CAO44270.1); contains InterPro domain Armadillo-type fold; (InterPro:IPR016024)
16385	AT1G15950	775.259	762.234	788.284	1.03418	0.0484819	0.579786	0.821179	Encodes a cinnamoyl CoA reductase. Involved in lignin biosynthesis.
8553	AT1G15960	290.945	275.727	306.163	1.11039	0.151063	0.243107	0.529053	member of Nramp2 family
11494	AT1G15970	185.523	184.001	187.045	1.01654	0.0236734	0.988271	1	methyladenine glycosylase family protein; similar to methyladenine glycosylase family protein [Arabidopsis thaliana] (TAIR:AT1G80850.1); similar to unnamed protein product [Vitis vinifera] (GB:CAO66678.1); contains InterPro domain DNA glycosylase; (InterP
8650	AT1G15980	2031.93	1799.14	2264.72	1.25878	0.332022	0.0913981	0.296682	similar to Os08g0276100 [Oryza sativa (japonica cultivar-group)] (GB:NP_001061432.1); similar to COG0859: ADP-heptose:LPS heptosyltransferase [Nostoc punctiforme PCC 73102] (GB:ZP_00111141.1); contains domain UDP-Glycosyltransferase/glycogen phosphorylase
19858	AT1G16000	177.729	205.317	150.141	0.731265	-0.451535	0.0359897	0.155559	similar to unknown protein [Arabidopsis thaliana] (TAIR:AT1G80890.1); similar to Os12g0556400 [Oryza sativa (japonica cultivar-group)] (GB:NP_001067003.1); similar to hypothetical protein LOC_Os12g36930 [Oryza sativa (japonica cultivar-group)] (GB:ABA9955
21108	AT1G16010,2	365.065	382.8	347.329	0.907339	-0.140287	0.345053	0.638107	#N/A
7794	AT1G16020	212.506	220.569	204.443	0.926891	-0.109529	0.414709	0.701047	similar to unknown protein [Arabidopsis thaliana] (TAIR:AT1G80910.1); similar to Os08g0427300 [Oryza sativa (japonica cultivar-group)] (GB:NP_001061842.1); similar to myrosinase precursor [Brassica oleracea] (GB:AAL67437.1); contains domain FAMILY NOT NAM
14753	AT1G16022	4.5301	4.61126	4.44895	0.9648	-0.0516977	1	1	#N/A
13931	AT1G16030	53.0747	61.3902	44.7591	0.729093	-0.455825	0.0776959	0.266875	HSP70B (heat shock protein 70B); ATP binding; similar to HSP70 (heat shock protein 70), ATP binding [Arabidopsis thaliana] (TAIR:AT3G12580.1); similar to heat shock cognate 70 kDa protein 3 (HSC70-3) (HSP70-3) [Arabidopsis thaliana] (TAIR:AT3G09440.1); si
17139	AT1G16040	91.9413	96.7589	87.1237	0.90042	-0.15133	0.396308	0.684593	similar to phosphatidylinositol glycan synthesis class F protein [Oryza sativa (japonica cultivar-group)] (GB:ABH07430.1); similar to Os03g0129000 [Oryza sativa (japonica cultivar-group)] (GB:NP_001048844.1); contains InterPro domain Phospho-ethanolamine
15320	AT1G16060	57.1379	65.018	49.2578	0.757602	-0.400487	0.0780545	0.267772	ovule development protein, putative; Identical to AP2-like ethylene-responsive transcription factor At1g16060 [Arabidopsis Thaliana] (GB:Q94AN4;GB:Q3EDB4;GB:Q9S9M9); similar to ovule development protein, putative [Arabidopsis thaliana] (TAIR:AT1G79700.2);
21267	AT1G16070,2	35.0461	36.0788	34.0134	0.942751	-0.0850516	0.924379	0.994301	#N/A
8243	AT1G16080	1256.38	1121.18	1391.57	1.24116	0.311694	0.0479477	0.190904	similar to unnamed protein product [Ostreococcus tauri] (GB:CAL54676.1); similar to Os08g0266300 [Oryza sativa (japonica cultivar-group)] (GB:NP_001061403.1)
13691	AT1G16090	127.244	22.7808	231.707	10.1712	3.34641	1.74e-51	8.02e-50	WAK-like kinase
1931	AT1G16110	431.374	62.2917	800.456	12.8501	3.68371	1.37e-117	1.86e-115	WAK-like kinase
18027	AT1G16120	27.1303	15.2663	38.9942	2.55427	1.35291	4.92e-05	0.000506162	wall-associated kinase like
9673	AT1G16130	921.765	96.0281	1747.5	18.1978	4.18569	2.42e-150	5.2e-148	wall-associated kinase like
11918	AT1G16140	11.4309	9.42745	13.4343	1.42502	0.510978	0.49515	0.763845	pseudogene similar to wall-associated kinase protein family
20618	AT1G16150	71.8852	2.25777	141.513	62.6781	5.96989	3.87e-43	1.53e-41	Encodes a cell-wall associated kinase like protein of the receptor-like kinase (RLK) superfamily. Likely involved in Arabidopsis root mineral responses to Zn2+, Cu2+, K+, Na+ and Ni+.
8420	AT1G16160	20.6145	4.91274	36.3162	7.39224	2.88601	7.63e-13	1.37e-11	WAK-like kinase
6873	AT1G16170	196.677	174.785	218.569	1.2505	0.32251	0.0333406	0.14706	similar to unknown protein [Arabidopsis thaliana] (TAIR:AT1G79660.1); similar to Os08g0266200 [Oryza sativa (japonica cultivar-group)] (GB:NP_001061402.1)
2506	AT1G16180	1879.31	1775.78	1982.83	1.1166	0.159111	0.140921	0.387953	TMS membrane family protein / tumour differentially expressed (TDE) family protein; similar to TMS membrane family protein / tumour differentially expressed (TDE) family protein [Arabidopsis thaliana] (TAIR:AT3G06170.1); similar to unknown [Populus tricho
2205	AT1G16190	303.61	302.293	304.926	1.00871	0.0125109	0.947721	1	DNA repair protein RAD23, putative; Identical to Putative DNA repair protein RAD23-2 (RAD23-2) [Arabidopsis Thaliana] (GB:Q84L32;GB:Q9S9L8;GB:Q9SA20); similar to RAD23, damaged DNA binding [Arabidopsis thaliana] (TAIR:AT1G79650.2); similar to Rad23-3Ai [
12217	AT1G16210	568.03	557.877	578.182	1.0364	0.0515758	0.679958	0.880295	similar to cupin family protein [Arabidopsis thaliana] (TAIR:AT2G18540.1); similar to H0211B05.1 [Oryza sativa (indica cultivar-group)] (GB:CAH67164.1); similar to Os04g0561600 [Oryza sativa (japonica cultivar-group)] (GB:NP_001053553.1); contains InterPr
9524	AT1G16220	53.6862	46.1721	61.2003	1.32548	0.406518	0.0648814	0.236613	protein phosphatase 2C family protein / PP2C family protein; similar to protein phosphatase 2C family protein / PP2C family protein [Arabidopsis thaliana] (TAIR:AT1G79630.1); similar to Os08g0500300 [Oryza sativa (japonica cultivar-group)] (GB:NP_00106215
15703	AT1G16230	5.13893	3.42019	6.85766	2.00505	1.00364	0.254825	0.542866	syntaxin-related family protein; similar to SYP51 (SYNTAXIN OF PLANTS 51) [Arabidopsis thaliana] (TAIR:AT1G16240.1); similar to SYP51 (SYNTAXIN OF PLANTS 51) [Arabidopsis thaliana] (TAIR:AT1G16240.3); similar to SYP51 (SYNTAXIN OF PLANTS 51) [Arabidopsis
3022	AT1G16240	551.943	463.795	640.091	1.38012	0.46479	0.000520255	0.00455659	Encodes one of 24 Arabidopsis syntaxins. Its mRNA has been shown to be expressed.
16254	AT1G16250	127.561	105.377	149.745	1.42105	0.506958	0.00393141	0.0268522	kelch repeat-containing F-box family protein; Identical to F-box/Kelch-repeat protein At1g16250 [Arabidopsis Thaliana] (GB:Q0WW40;GB:Q9SA24); similar to kelch repeat-containing F-box family protein [Arabidopsis thaliana] (TAIR:AT3G63220.2); similar to kel
7374	AT1G16260	207.663	163.043	252.283	1.54734	0.629786	0.00112207	0.00900857	protein kinase family protein; Identical to Wall-associated receptor kinase-like 8 precursor (WAKL8) [Arabidopsis Thaliana] (GB:Q9SA25); similar to RFO1 (RESISTANCE TO FUSARIUM OXYSPORUM 1), kinase [Arabidopsis thaliana] (TAIR:AT1G79670.1); similar to un
17711	AT1G16270	511.934	504.542	519.326	1.0293	0.0416666	0.713481	0.897305	protein kinase family protein; similar to protein kinase family protein [Arabidopsis thaliana] (TAIR:AT1G79570.1); similar to protein kinase family protein [Arabidopsis thaliana] (TAIR:AT2G35050.1); similar to unnamed protein product [Vitis vinifera] (GB:
18216	AT1G16280	111.529	130.18	92.8785	0.713459	-0.487097	0.00494625	0.0326822	DEAD/DEAH box helicase, putative; Identical to Putative DEAD-box ATP-dependent RNA helicase 36 (RH36) [Arabidopsis Thaliana] (GB:Q9SA27); similar to DEAD/DEAH box helicase, putative (RH10) [Arabidopsis thaliana] (TAIR:AT5G60990.1); similar to hypothetica
6566	AT1G16300	166.196	193.529	138.863	0.717527	-0.478894	0.0282413	0.129699	GAPCP-2; glyceraldehyde-3-phosphate dehydrogenase; similar to GAPCP-1, glyceraldehyde-3-phosphate dehydrogenase [Arabidopsis thaliana] (TAIR:AT1G79530.1); similar to unknown [Populus trichocarpa] (GB:ABK95756.1); contains InterPro domain Glyceraldehyde-3-
7855	AT1G16310	40.7127	46.5499	34.8754	0.749206	-0.416565	0.148428	0.400536	cation efflux family protein; similar to cation efflux family protein [Arabidopsis thaliana] (TAIR:AT1G79520.1); similar to cation diffusion facilitator 9 [Stylosanthes hamata] (GB:AAO38708.1); contains InterPro domain Cation efflux protein; (InterPro:IPR
4429	AT1G16320	326.352	340.425	312.279	0.917322	-0.124499	0.384659	0.674568	similar to unknown protein [Arabidopsis thaliana] (TAIR:AT1G79510.2); similar to hypothetical protein Npun02005080 [Nostoc punctiforme PCC 73102] (GB:ZP_00108317.1); similar to Os05g0215600 [Oryza sativa (japonica cultivar-group)] (GB:NP_001054933.1); sim
2246	AT1G16330	64.5484	62.4467	66.6501	1.06731	0.0939823	0.834974	0.956704	core cell cycle genes
15915	AT1G16340,4	179.318	186.366	172.27	0.924365	-0.113465	0.507169	0.772463	#N/A
1294	AT1G16350	940.001	1065.46	814.54	0.764494	-0.387423	0.00130609	0.0103386	inosine-5'-monophosphate dehydrogenase, putative; Identical to Probable inosine-5'-monophosphate dehydrogenase [Arabidopsis Thaliana] (GB:Q9SA34); similar to inosine-5'-monophosphate dehydrogenase [Arabidopsis thaliana] (TAIR:AT1G79470.1); similar to ino
11615	AT1G16360	5.59774	8.14893	3.04655	0.373859	-1.41943	0.0504734	0.197699	LEM3 (ligand-effect modulator 3) family protein / CDC50 family protein; similar to LEM3 (ligand-effect modulator 3) family protein / CDC50 family protein [Arabidopsis thaliana] (TAIR:AT1G79450.1); similar to unnamed protein product [Vitis vinifera] (GB:CA
694	AT1G16370	142.927	152.77	133.083	0.871134	-0.199033	0.203051	0.480816	ATOCT6; carbohydrate transmembrane transporter/ sugar:hydrogen ion symporter; similar to ATOCT5 (ARABIDOPSIS THALIANA ORGANIC CATION/CARNITINE TRANSPORTER5), carbohydrate transmembrane transporter/ sugar:hydrogen ion symporter [Arabidopsis thaliana] (TAIR
6580	AT1G16390	196.565	251.095	142.035	0.565662	-0.821987	2.52e-07	3.32e-06	ATOCT3 (ARABIDOPSIS THALIANA ORGANIC CATION/CARNITINE TRANSPORTER2); carbohydrate transmembrane transporter/ sugar:hydrogen ion symporter; similar to ATOCT2 (ARABIDOPSIS THALIANA ORGANIC CATION/CARNITINE TRANSPORTER2), carbohydrate transmembrane transport
16191	AT1G16400	365.718	410.621	320.814	0.78129	-0.356069	0.0702956	0.249461	Encodes cytochrome P450 CYP79F2.
19420	AT1G16410	836.146	1009.09	663.203	0.65723	-0.60553	0.0464186	0.186424	member of CYP79F
12689	AT1G16420	263.404	38.1261	488.682	12.8175	3.68005	2.02e-32	6.59e-31	ATMC8 (METACASPASE 8); caspase; similar to ATMC7 (METACASPASE 7), caspase [Arabidopsis thaliana] (TAIR:AT1G79310.1); similar to metacaspase 1 [Lycopersicon esculentum] (GB:AAM51555.1); contains InterPro domain Peptidase C14, caspase catalytic; (InterPro:I
1968	AT1G16430	37.2373	46.3014	28.1731	0.608471	-0.716739	0.0109063	0.0622419	surfeit locus protein 5 family protein / SURF5 family protein; similar to surfeit locus protein 5 family protein / SURF5 family protein [Arabidopsis thaliana] (TAIR:AT1G07950.1); similar to unnamed protein product [Vitis vinifera] (GB:CAO64970.1); contain
21950	AT1G16440	32.3106	33.4853	31.1359	0.929837	-0.104951	0.556001	0.806175	protein kinase, putative; similar to protein kinase, putative [Arabidopsis thaliana] (TAIR:AT1G79250.1); similar to viroid symptom modulation protein [Lycopersicon esculentum] (GB:AAF66637.1); contains InterPro domain Serine/threonine protein kinase; (Int
8129	AT1G16445	50.6382	51.1575	50.1189	0.979698	-0.029591	0.876515	0.973291	methylase-related; similar to unnamed protein product [Vitis vinifera] (GB:CAO47887.1); contains InterPro domain Putative rRNA methylase (InterPro:IPR010719)
4573	AT1G16460,2	555.725	547.296	564.154	1.0308	0.0437664	0.740682	0.912481	#N/A
13947	AT1G16470	867.29	902.524	832.056	0.921921	-0.117285	0.341125	0.634721	Encodes 20S proteasome subunit PAB1 (PAB1).
15650	AT1G16480	57.5	44.1578	70.8423	1.6043	0.681941	0.00169075	0.0129948	pseudogene of pentatricopeptide (PPR) repeat-containing protein
6769	AT1G16489	5.43714	7.34391	3.53038	0.480721	-1.05673	0.173484	0.439966	#N/A
3655	AT1G16490	11.6631	16.1111	7.21508	0.447833	-1.15897	0.0170574	0.0883062	Member of the R2R3 factor gene family.
6602	AT1G16500	40.2165	44.9259	35.5072	0.79035	-0.339437	0.151265	0.405008	similar to unknown protein [Arabidopsis thaliana] (TAIR:AT1G79160.1); similar to H0313F03.6 [Oryza sativa (indica cultivar-group)] (GB:CAH68335.1); contains InterPro domain WW/Rsp5/WWP; (InterPro:IPR001202)
16072	AT1G16510	18.6396	18.7688	18.5103	0.986225	-0.020011	0.971221	1	auxin-responsive family protein; similar to auxin-responsive family protein [Arabidopsis thaliana] (TAIR:AT1G79130.1); similar to unnamed protein product [Vitis vinifera] (GB:CAO47913.1); contains InterPro domain Auxin responsive SAUR protein (InterPro:IP
15997	AT1G16515	2.35949	1.87585	2.84314	1.51565	0.599938	0.537457	0.793826	#N/A
13697	AT1G16520	205.527	212.851	198.202	0.931175	-0.102876	0.543845	0.798657	similar to unknown protein [Arabidopsis thaliana] (TAIR:AT1G56080.1); similar to putative protein [Avicennia marina] (GB:AAV33647.1); contains domain PAH2 domain (SSF47762)
11971	AT1G16530	19.8397	22.5598	17.1196	0.758856	-0.398103	0.273168	0.56379	ASL9/LBD3 (LOB DOMAIN-CONTAINING PROTEIN 3); Identical to LOB domain-containing protein 3 (LBD3) [Arabidopsis Thaliana] (GB:Q9SA51); similar to LBD4 (LOB DOMAIN-CONTAINING PROTEIN 4) [Arabidopsis thaliana] (TAIR:AT1G31320.1); similar to hypothetical prot
4997	AT1G16540	138.924	141.369	136.479	0.965411	-0.0507843	0.771071	0.927464	Encodes molybdenum cofactor sulfurase. Involved in Moco biosynthesis. Involved in the conversion of ABA-aldehyde to ABA, the last step of abscisic acid (ABA) biosynthesis. <i>sir</i> loss-of-function mutants are resistant to sirtinol, a modulator of auxin
21622	AT1G16550	47.1438	48.2306	46.0569	0.954933	-0.0665287	0.755586	0.919489	pseudogene, putative cell division cycle protein, blastp match of 53% identity and 2.4e-136 P-value to GP|6069665|dbj|BAA85441.1||AP000616 EST D15969(C1695) corresponds to a region of the predicted gene.~similar to valosin-containing protein (U20213) {Ory
6306	AT1G16560	559.437	605.8	513.074	0.846936	-0.239675	0.0781457	0.268043	Per1-like family protein; similar to Per1-like protein-related [Arabidopsis thaliana] (TAIR:AT5G62130.1); similar to hypothetical protein [Vitis vinifera] (GB:CAN65586.1); contains InterPro domain Per1-like (InterPro:IPR007217)
20481	AT1G16570,2	172.324	181.442	163.207	0.899497	-0.152809	0.433794	0.717928	#N/A
1147	AT1G16590	32.31	33.2176	31.4025	0.945359	-0.0810654	0.902754	0.985141	putative translesion synthesis polymerase zeta subunit, homologous to Y-family DNA polymerases, contains BRCT domain. Mutants are sensitive to UV-B radiation. Gene is involved in damage-tolerance mechanisms through translesion synthesis(TLS).
16129	AT1G16610,3	412.424	426.172	398.677	0.935484	-0.0962152	0.44684	0.729056	#N/A
7889	AT1G16620	2.67999	2.70952	2.65047	0.978206	-0.03179	1	1	#N/A
6466	AT1G16630	133.551	137.492	129.61	0.942674	-0.0851693	0.549227	0.802469	similar to unknown protein [Arabidopsis thaliana] (TAIR:AT2G16270.1); similar to retinitis pigmentosa GTPase regulator-like protein [Takifugu rubripes] (GB:AAG00554.1); similar to Os03g0672400 [Oryza sativa (japonica cultivar-group)] (GB:NP_001050874.1);
9076	AT1G16635	2.41978	2.43117	2.40839	0.990631	-0.0135805	1	1	#N/A
17063	AT1G16640	35.0017	19.3018	50.7016	2.62677	1.39329	2.26e-06	2.75e-05	transcriptional factor B3 family protein; Identical to Uncharacterized protein At1g16640 [Arabidopsis Thaliana] (GB:Q9FX77); similar to DNA binding / transcription factor [Arabidopsis thaliana] (TAIR:AT3G06220.1); similar to hypothetical protein [Vitis vi
13272	AT1G16650	77.837	80.1206	75.5535	0.942997	-0.0846746	0.82509	0.952524	similar to Os12g0610500 [Oryza sativa (japonica cultivar-group)] (GB:NP_001067247.1); similar to PREDICTED: similar to CG2906-PB, isoform B [Apis mellifera] (GB:XP_394150.3); contains InterPro domain SAM (and some other nucleotide) binding motif; (InterPr
9681	AT1G16670	463.472	143.486	783.457	5.46016	2.44894	4.65e-66	2.75e-64	protein kinase family protein; similar to protein kinase family protein [Arabidopsis thaliana] (TAIR:AT3G09010.1); similar to hypothetical protein [Vitis vinifera] (GB:CAN64306.1); contains InterPro domain Protein kinase, core; (InterPro:IPR000719); conta
20920	AT1G16680	187.6	198.962	176.239	0.885794	-0.174957	0.246885	0.533663	DNAJ heat shock N-terminal domain-containing protein / S-locus protein, putative; similar to DNAJ heat shock N-terminal domain-containing protein / S-locus protein, putative [Arabidopsis thaliana] (TAIR:AT1G79030.1); similar to S-locus protein 5 [Brassica
64	AT1G16690	72.2547	72.9506	71.5587	0.98092	-0.0277926	0.933372	0.99788	transcription factor-related; similar to transcription factor-related [Arabidopsis thaliana] (TAIR:AT1G79020.1); similar to unnamed protein product [Vitis vinifera] (GB:CAO67072.1)
12156	AT1G16700	877.255	912.142	842.368	0.923506	-0.114807	0.399965	0.687667	ATMLO14 (ARABIDOPSIS THALIANA MILDEW RESISTANCE LOCUS O 14); NADH dehydrogenase (ubiquinone); similar to NADH-ubiquinone oxidoreductase 23 kDa subunit, mitochondrial (TYKY) [Arabidopsis thaliana] (TAIR:AT1G79010.1); similar to NADH:ubiquinone oxidoreducta
1508	AT1G16710	597.393	573.373	621.413	1.08378	0.116078	0.37693	0.667303	Encodes an enzyme with histone acetyltransferase activity that can use both H3 and H4 histones as substrates. No single prior lysine acetylation is sufficient to block HAC12 acetylation of the H3 or H4 peptides, suggesting that HAC12 can acetylate any
1162	AT1G16720	1424.1	1216.22	1631.98	1.34185	0.424221	0.0283585	0.13021	Encodes HCF173, a protein with weak similarities to the superfamily of the short-chain dehydrogenases/reductases. HCF173 is involved in the initiation of translation of the psbA mRNA. Mutants shows a high chlorophyll fluorescence phenotype (hcf) and are
3905	AT1G16730	47.9108	43.1675	52.6541	1.21976	0.286598	0.348359	0.640736	unknown protein
5119	AT1G16740	256.294	278.068	234.521	0.843392	-0.245724	0.0841016	0.281312	ribosomal protein L20 family protein; similar to hypothetical protein [Vitis vinifera] (GB:CAN74888.1); contains InterPro domain Ribosomal protein L20, bacterial-type; (InterPro:IPR005812); contains InterPro domain Ribosomal protein L20; (InterPro:IPR0058
5528	AT1G16750	103.767	102.276	105.257	1.02914	0.0414434	0.866748	0.969256	similar to transcription factor [Arabidopsis thaliana] (TAIR:AT3G13000.1); similar to Os06g0704100 [Oryza sativa (japonica cultivar-group)] (GB:NP_001058505.1); similar to hypothetical protein 24.t00022 [Brassica oleracea] (GB:ABD64944.1); similar to Os02
4463	AT1G16780	180.697	190.353	171.04	0.898542	-0.154342	0.370885	0.662202	vacuolar-type H+-translocating inorganic pyrophosphatase, putative; Identical to Putative pyrophosphate-energized membrane proton pump 3 (AVPL2) [Arabidopsis Thaliana] (GB:Q9FWR2); similar to AVP2 (ARABIDOPSIS VACUOLAR H+-PYROPHOSPHATASE 2) [Arabidopsis
9737	AT1G16790	66.4451	74.6965	58.1937	0.779069	-0.360176	0.109144	0.331506	ribosomal protein-related; similar to hypothetical protein [Vitis vinifera] (GB:CAN63741.1)
7593	AT1G16800	144.862	142.14	147.583	1.03829	0.0542153	0.844224	0.960741	tRNA-splicing endonuclease positive effector-related; similar to tRNA-splicing endonuclease positive effector-related [Arabidopsis thaliana] (TAIR:AT4G30100.1); similar to hypothetical protein OsI_030842 [Oryza sativa (indica cultivar-group)] (GB:EAZ09610
2063	AT1G16810	401.319	402.936	399.703	0.991977	-0.0116211	0.946632	1	similar to CGI-144-like protein [Solanum lycopersicum] (GB:CAC81814.1); similar to Os02g0727500 [Oryza sativa (japonica cultivar-group)] (GB:NP_001047997.1); contains domain FAMILY NOT NAMED (PTHR13282); contains domain gb def: F6I1.17 protein (F17F16.8/F
8861	AT1G16820	15.738	16.9581	14.5179	0.856103	-0.224143	0.54491	0.799459	vacuolar ATP synthase catalytic subunit-related / V-ATPase-related / vacuolar proton pump-related; similar to VHA-A, ATP binding / hydrogen ion transporting ATP synthase, rotational mechanism [Arabidopsis thaliana] (TAIR:AT1G78900.2); similar to VHA-A, AT
15835	AT1G16825	53.1917	55.8787	50.5046	0.903825	-0.145884	0.63418	0.855255	#N/A
21231	AT1G16830	19.8234	27.0255	12.6213	0.467014	-1.09846	0.00325778	0.0229802	pentatricopeptide (PPR) repeat-containing protein; similar to MEE40 (maternal effect embryo arrest 40) [Arabidopsis thaliana] (TAIR:AT3G53700.1); similar to unnamed protein product [Vitis vinifera] (GB:CAO41699.1); contains InterPro domain Pentatricopepti
9075	AT1G16840,4	277.377	289.331	265.423	0.917367	-0.124429	0.540594	0.795945	#N/A
20782	AT1G16850	26.8218	29.4645	24.1791	0.820618	-0.285218	0.462268	0.739454	unknown protein
6375	AT1G16858	263.981	272.546	255.417	0.93715	-0.0936486	0.406931	0.693403	#N/A
21833	AT1G16860	275.077	283.065	267.09	0.943563	-0.0838086	0.636776	0.85617	merozoite surface protein-related; Identical to Uncharacterized membrane protein At1g16860 [Arabidopsis Thaliana] (GB:Q9FZ45); similar to balbiani ring 1-related / BR1-related [Arabidopsis thaliana] (TAIR:AT1G78880.1); similar to hypothetical protein [Vit
1011	AT1G16870	451.193	493.018	409.368	0.830331	-0.268242	0.131163	0.371854	mitochondrial 28S ribosomal protein S29-related; similar to unnamed protein product [Vitis vinifera] (GB:CAO21353.1); similar to Os07g0202900 [Oryza sativa (japonica cultivar-group)] (GB:NP_001059138.1); contains domain PTHR12810 (PTHR12810)
17562	AT1G16880	5135.46	4742.61	5528.31	1.16567	0.221156	0.0925662	0.299501	uridylyltransferase-related; similar to ACT domain-containing protein [Arabidopsis thaliana] (TAIR:AT5G04740.1); similar to unnamed protein product [Vitis vinifera] (GB:CAO23176.1); contains domain ACT-like (SSF55021)
17002	AT1G16890,3	942.328	888.728	995.929	1.12062	0.1643	0.163218	0.424037	#N/A
16982	AT1G16900	201.976	216.92	187.032	0.862218	-0.213875	0.182506	0.452987	curculin-like (mannose-binding) lectin family protein, very low similarity to Ser Thr protein kinase GI:2598067 from (Zea mays); contains Pfam lectin (probable mannose binding) domain PF01453 but not the protein kinase domain of the Z. mays protein
18441	AT1G16905	12.2472	16.6798	7.81457	0.468506	-1.09386	0.0317726	0.141534	sugar binding; similar to curculin-like (mannose-binding) lectin family protein [Arabidopsis thaliana] (TAIR:AT1G78860.1); similar to hypothetical protein [Vitis vinifera] (GB:CAN75015.1); contains InterPro domain Curculin-like (mannose-binding) lectin; (
9202	AT1G16916	74.2959	72.1192	76.4727	1.06037	0.0845623	0.632267	0.854228	#N/A
6484	AT1G16920	337.132	304.146	370.119	1.21691	0.283224	0.0473997	0.189409	small GTP-binding protein (Rab11)similar to YPT3/RAB11 proteins in yeast and mammals, respectively. YPT3/RAB11 is involved in intracellular protein trafficking.
11913	AT1G16930	86.2272	68.8433	103.611	1.50503	0.589793	0.00256388	0.0187228	F-box family protein; Identical to Putative F-box/FBD/LRR-repeat protein At1g16930 [Arabidopsis Thaliana] (GB:Q9FZ52); similar to unknown protein [Arabidopsis thaliana] (TAIR:AT1G80470.1); similar to hypothetical protein [Vitis vinifera] (GB:CAN74740.1);
21300	AT1G16960	84.0615	73.2176	94.9053	1.29621	0.374298	0.0542599	0.208661	similar to unknown protein [Arabidopsis thaliana] (TAIR:AT1G53400.1); similar to unknown protein [Oryza sativa (japonica cultivar-group)] (GB:BAB63530.1); similar to Os09g0345000 [Oryza sativa (japonica cultivar-group)] (GB:NP_001062935.1); contains domai
890	AT1G16970	216.041	220.052	212.03	0.963547	-0.0535727	0.757199	0.920517	Ku80 and ku70 form the heterodimer complex Ku, required for proper maintenance of the telomeric C strand. Ku regulates the extension of the telomeric G strand. Interacts with WEX, and this interaction stimulates the WEX exonuclease activity.
7333	AT1G17020	90.4209	99.9459	80.8958	0.809396	-0.305082	0.653273	0.866482	Encodes a novel member of the Fe(II)/ascorbate oxidase gene family; senescence-related gene.
1599	AT1G17030	17.2694	18.4752	16.0636	0.869467	-0.201797	0.77713	0.930777	similar to unknown protein [Arabidopsis thaliana] (TAIR:AT2G47010.2); similar to Os05g0272800 [Oryza sativa (japonica cultivar-group)] (GB:NP_001055066.1); similar to hypothetical protein MtrDRAFT_AC136840g22v1 [Medicago truncatula] (GB:ABE82418.1); simil
7632	AT1G17040,2	74.8194	66.8259	82.8128	1.23923	0.309448	0.222681	0.506095	#N/A
8939	AT1G17050	754.656	738.19	771.122	1.04461	0.0629653	0.710406	0.895629	Encodes a protein with solanesyl diphosphate synthase activity.
19520	AT1G17060	124.042	128.511	119.574	0.930457	-0.103989	0.78295	0.933212	Encodes a protein with similarity to other cytochrome P450's and is a homolog of BAS1. Over expression causes a dwarf phenotype resembling brassinolide resistant mutants. Double mutant analysis of sob7/bas1 loss of function mutants suggests these genes ha
409	AT1G17070	161.414	182.444	140.385	0.76947	-0.378063	0.0182238	0.0935728	D111/G-patch domain-containing protein; similar to D111/G-patch domain-containing protein [Arabidopsis thaliana] (TAIR:AT2G42330.1); similar to D111/G-patch domain-containing protein [Arabidopsis thaliana] (TAIR:AT2G42330.2); similar to unnamed protein pr
966	AT1G17080	401.809	377.053	426.565	1.13131	0.178	0.152064	0.406157	similar to unknown protein [Arabidopsis thaliana] (TAIR:AT1G53560.1); similar to Os01g0667100 [Oryza sativa (japonica cultivar-group)] (GB:NP_001043806.1); similar to Os05g0564800 [Oryza sativa (japonica cultivar-group)] (GB:NP_001056334.1); similar to Os
10428	AT1G17090	52.4682	61.1425	43.7939	0.716259	-0.481447	0.049665	0.195552	unknown protein
21924	AT1G17100	1634.77	1846.32	1423.21	0.770836	-0.375504	0.0103276	0.0598248	SOUL heme-binding family protein; similar to SOUL heme-binding family protein [Arabidopsis thaliana] (TAIR:AT1G78450.1); similar to unnamed protein product [Vitis vinifera] (GB:CAO15487.1); similar to hypothetical protein [Vitis vinifera] (GB:CAN68405.1);
21021	AT1G17110,2	629.915	611.598	648.232	1.0599	0.0839256	0.549693	0.802695	#N/A
10192	AT1G17120	272.205	276.612	267.798	0.968137	-0.0467162	0.863957	0.96831	Encodes a member of the cationic amino acid transporter (CAT) subfamily of amino acid polyamine choline transporters. Does not mediate efficient uptake of basic amino acids in yeast or Xenopus systems but can transport neutral and acidic amino acid analog
19388	AT1G17130,2	338.86	343.707	334.013	0.971797	-0.0412726	0.735287	0.910446	#N/A
19205	AT1G17140	329.079	322.672	335.486	1.03971	0.0561861	0.765144	0.925096	tropomyosin-related; Identical to Uncharacterized protein At1g17140 [Arabidopsis Thaliana] (GB:Q8LE98); similar to unknown protein [Arabidopsis thaliana] (TAIR:AT1G78430.1); similar to hypothetical protein [Vitis vinifera] (GB:CAN73256.1); contains InterP
6619	AT1G17145	256.595	189.631	323.558	1.70626	0.770833	2.11e-07	2.8e-06	protein binding / zinc ion binding; similar to protein binding / zinc ion binding [Arabidopsis thaliana] (TAIR:AT1G78420.1); similar to unnamed protein product [Vitis vinifera] (GB:CAO63579.1); contains InterPro domain Zinc finger, RING-type; (InterPro:IP
2103	AT1G17147	477.701	21.2134	934.189	44.0378	5.46067	2.66e-188	1.17e-185	#N/A
14821	AT1G17160	240.259	242.597	237.92	0.980722	-0.0280845	0.922921	0.993882	pfkB-type carbohydrate kinase family protein; similar to hypothetical protein [Vitis vinifera] (GB:CAN73058.1); contains InterPro domain Carbohydrate/purine kinase (InterPro:IPR011611); contains InterPro domain Carbohydrate/puine kinase, PfkB, conserved s
19558	AT1G17170	455.579	599.526	311.632	0.519798	-0.943976	0.00375838	0.0258717	Encodes glutathione transferase belonging to the tau class of GSTs. Naming convention according to Wagner et al. (2002).
4177	AT1G17180	66.0539	73.3011	58.8067	0.802261	-0.317856	0.0955096	0.30516	Encodes glutathione transferase belonging to the tau class of GSTs. Naming convention according to Wagner et al. (2002).
11389	AT1G17190	304.246	324.992	283.5	0.872328	-0.197058	0.243699	0.529881	Encodes glutathione transferase belonging to the tau class of GSTs. Naming convention according to Wagner et al. (2002).
7140	AT1G17200	331.382	324.944	337.82	1.03962	0.056062	0.484426	0.756606	integral membrane family protein; Identical to UPF0497 membrane protein At1g17200 [Arabidopsis Thaliana] (GB:Q8VZQ3;GB:Q9SHH9); similar to integral membrane family protein [Arabidopsis thaliana] (TAIR:AT3G14380.1); similar to unnamed protein product [Viti
5463	AT1G17210	906.393	885.646	927.14	1.04685	0.0660571	0.540001	0.795817	zinc ion binding; similar to zinc ion binding [Arabidopsis thaliana] (TAIR:AT1G48950.1); similar to hypothetical protein [Vitis vinifera] (GB:CAN80628.1); similar to unnamed protein product [Vitis vinifera] (GB:CAO40356.1); similar to expressed protein [O
17786	AT1G17220	5981	5713.06	6248.93	1.0938	0.129344	0.280727	0.571444	FUG1 (FU-GAERI1); translation initiation factor; Identical to Translation initiation factor IF-2, chloroplast precursor [Arabidopsis Thaliana] (GB:Q9SHI1); similar to translation initiation factor IF-2, mitochondrial, putative [Arabidopsis thaliana] (TAIR
18542	AT1G17230	157.561	158.247	156.876	0.991338	-0.0125508	0.952085	1	protein binding / protein kinase; similar to leucine-rich repeat transmembrane protein kinase, putative [Arabidopsis thaliana] (TAIR:AT3G24240.1); similar to leucine-rich repeat transmembrane protein kinase, putative [Arabidopsis thaliana] (TAIR:AT2G33170
11507	AT1G17232	29.5441	29.7058	29.3825	0.989117	-0.0157873	1	1	#N/A
13609	AT1G17240	56.2539	11.6768	100.831	8.63514	3.11022	1.97e-15	3.97e-14	leucine-rich repeat family protein; similar to leucine-rich repeat transmembrane protein kinase, putative [Arabidopsis thaliana] (TAIR:AT1G72300.1); similar to leucine-rich repeat family protein [Arabidopsis thaliana] (TAIR:AT1G17250.1); similar to unname
19612	AT1G17250	56.2817	22.7647	89.7987	3.94464	1.9799	5.01e-15	9.85e-14	leucine-rich repeat family protein; similar to leucine-rich repeat family protein [Arabidopsis thaliana] (TAIR:AT1G17240.1); similar to leucine-rich repeat transmembrane protein kinase, putative [Arabidopsis thaliana] (TAIR:AT1G72300.1); similar to leucin
12020	AT1G17255	69.6162	36.5769	102.656	2.80657	1.48881	1.25e-10	2.05e-09	#N/A
12339	AT1G17260	31.0751	29.3604	32.7898	1.11681	0.159377	0.737492	0.911208	belongs to H+-APTase gene family, involved in proanthocyanidin biosynthesis, disturbs the vacuolar biogenesis and acidification process
15768	AT1G17270	76.7195	77.4949	75.9441	0.979988	-0.0291637	0.778044	0.931109	similar to unknown protein [Arabidopsis thaliana] (TAIR:AT1G53770.1); similar to unknown protein [Arabidopsis thaliana] (TAIR:AT5G50420.1); similar to hypothetical protein MtrDRAFT_AC135796g16v1 [Medicago truncatula] (GB:ABE82081.1); contains domain FAMIL
16443	AT1G17280	343.015	337.224	348.806	1.03434	0.0487163	0.597137	0.833099	UBC34 (UBIQUITIN-CONJUGATING ENZYME 34); ubiquitin-protein ligase; similar to UBC33 (UBIQUITIN-CONJUGATING ENZYME 33), ubiquitin-protein ligase [Arabidopsis thaliana] (TAIR:AT5G50430.1); similar to UBC33 (UBIQUITIN-CONJUGATING ENZYME 33), ubiquitin-protei
20748	AT1G17285	11.6894	12.216	11.1627	0.913775	-0.130089	0.607958	0.838579	similar to unknown protein [Arabidopsis thaliana] (TAIR:AT1G17300.1)
3459	AT1G17290	4814.4	3957.59	5671.2	1.43299	0.519031	4.62e-06	5.41e-05	Encodes for alanine aminotransferase (ALAAT1), involved in alanine catabolism during plants recovery from hypoxia
4154	AT1G17300	12.3235	13.8737	10.7734	0.776532	-0.364882	0.519636	0.781161	similar to ALAAT1 (ALANINE AMINOTRANSFERAS), alanine transaminase [Arabidopsis thaliana] (TAIR:AT1G17290.1)
2509	AT1G17310	3.09026	2.93057	3.24996	1.10899	0.149243	1	1	MADS-box protein (AGL100); similar to MADS-box protein (AGL60) [Arabidopsis thaliana] (TAIR:AT1G72350.1); similar to SRF-type transcription factor family protein, expressed [Oryza sativa (japonica cultivar-group)] (GB:ABA97557.1); contains InterPro domain
68	AT1G17330	148.159	126.172	170.146	1.34853	0.431384	0.0102827	0.059621	metal-dependent phosphohydrolase HD domain-containing protein-related; similar to unnamed protein product [Vitis vinifera] (GB:CAO42012.1); similar to hypothetical protein [Vitis vinifera] (GB:CAN75429.1); contains InterPro domain Metal-dependent phosphoh
19395	AT1G17340	713.779	343.757	1083.8	3.15281	1.65664	1.24e-28	3.65e-27	phosphoinositide phosphatase family protein; similar to phosphoinositide phosphatase family protein [Arabidopsis thaliana] (TAIR:AT3G14205.1); similar to unnamed protein product [Vitis vinifera] (GB:CAO65182.1); contains InterPro domain Synaptojanin, N-te
15438	AT1G17345	6.54826	8.20209	4.89444	0.59673	-0.74485	0.189159	0.462188	auxin-responsive protein-related; similar to auxin-responsive protein-related [Arabidopsis thaliana] (TAIR:AT1G72430.1); similar to unnamed protein product [Vitis vinifera] (GB:CAO65189.1); contains InterPro domain Auxin responsive SAUR protein (InterPro:
5280	AT1G17350,2	88.2603	83.584	92.9367	1.1119	0.153021	0.534364	0.792013	#N/A
760	AT1G17360	1043.89	868.099	1219.69	1.40501	0.490583	8.89e-05	0.000886281	COP1-interacting protein-related; similar to COP1-interacting protein-related [Arabidopsis thaliana] (TAIR:AT1G72410.1); similar to unnamed protein product [Vitis vinifera] (GB:CAO45578.1)
19763	AT1G17370	655.675	636.297	675.053	1.06091	0.0852992	0.499012	0.766733	UBP1B (OLIGOURIDYLATE BINDING PROTEIN 1B); mRNA 3'-UTR binding; similar to oligouridylate-binding protein, putative [Arabidopsis thaliana] (TAIR:AT3G14100.1); similar to oligouridylate binding protein-like protein [Solanum tuberosum] (GB:ABB72820.1); simi
17614	AT1G17380	198.856	73.9511	323.76	4.37803	2.13028	6.53e-30	2e-28	JAZ5/TIFY11A (JASMONATE-ZIM-DOMAIN PROTEIN 5); Identical to Protein TIFY 11A (TIFY11A) [Arabidopsis Thaliana] (GB:Q9LDU5;GB:Q8LAR9); similar to JAZ6/TIFY11B (JASMONATE-ZIM-DOMAIN PROTEIN 6) [Arabidopsis thaliana] (TAIR:AT1G72450.1); similar to unnamed pr
16321	AT1G17400	3.93856	4.75325	3.12388	0.657208	-0.605578	0.487131	0.758726	similar to unknown protein [Arabidopsis thaliana] (TAIR:AT1G72490.1); similar to Os07g0614400 [Oryza sativa (japonica cultivar-group)] (GB:NP_001060263.1); similar to hypothetical protein [Oryza sativa (japonica cultivar-group)] (GB:AAU89241.1)
15142	AT1G17410	39.187	38.2847	40.0893	1.04714	0.066448	0.819029	0.949821	nucleoside diphosphate kinase family protein; similar to NDPK2 (NUCLEOSIDE DIPHOSPHATE KINASE 2), ATP binding / nucleoside diphosphate kinase [Arabidopsis thaliana] (TAIR:AT5G63310.1); similar to hypothetical protein [Vitis vinifera] (GB:CAN77593.1); simi
12293	AT1G17420	1586.26	168.608	3003.9	17.8159	4.15509	8.59e-157	2.17e-154	Lipoxygenase
3323	AT1G17430	83.1713	87.1772	79.1655	0.908099	-0.139079	0.537888	0.794142	hydrolase, alpha/beta fold family protein; similar to hydrolase, alpha/beta fold family protein [Arabidopsis thaliana] (TAIR:AT1G72620.1); similar to unnamed protein product [Vitis vinifera] (GB:CAO45618.1); contains InterPro domain Alpha/beta hydrolase;
11156	AT1G17440	450.087	421.635	478.54	1.13496	0.182643	0.139757	0.386006	EER4/TAF12B (TBP-ASSOCIATED FACTOR 12B); transcription initiation factor; similar to TAF12/TAFII58 (TBP-ASSOCIATED FACTOR 12), DNA binding / transcription initiation factor [Arabidopsis thaliana] (TAIR:AT3G10070.1); similar to TATA binding protein associa
10842	AT1G17450,2	336.04	327.224	344.856	1.05388	0.0757167	0.62416	0.848675	#N/A
3173	AT1G17455	105.644	110.666	100.621	0.909227	-0.137287	0.552967	0.804403	ELF4-L4 (ELF4-LIKE 4); similar to ELF4-L2 (ELF4-LIKE 2) [Arabidopsis thaliana] (TAIR:AT1G72630.1); similar to unnamed protein product [Vitis vinifera] (GB:CAO65274.1); contains InterPro domain Protein of unknown function DUF1313 (InterPro:IPR009741)
4228	AT1G17460,2	36.6998	36.3354	37.0642	1.02006	0.0286498	0.92115	0.993162	#N/A
3833	AT1G17470	876.412	909.129	843.694	0.928025	-0.107765	0.320572	0.613174	Encodes a member of the DRG (developmentally regulated G-protein) family expressed throughout the plant, with highest expression in actively growing tissues.
2158	AT1G17480	37.3644	40.7922	33.9367	0.831941	-0.265447	0.426307	0.710706	IQD7 (IQ-domain 7); calmodulin binding; similar to IQD8 (IQ-domain 8), calmodulin binding [Arabidopsis thaliana] (TAIR:AT1G72670.1); similar to unnamed protein product [Vitis vinifera] (GB:CAO43806.1); contains InterPro domain IQ calmodulin-binding region
20825	AT1G17490	127.829	125.03	130.628	1.04477	0.0631913	0.797938	0.941125	similar to unknown protein [Arabidopsis thaliana] (TAIR:AT1G72690.1); similar to Os09g0363700 [Oryza sativa (japonica cultivar-group)] (GB:NP_001062994.1)
10244	AT1G17500	752.354	626.837	877.872	1.40048	0.48592	5.61e-05	0.000573345	ATPase, coupled to transmembrane movement of ions, phosphorylative mechanism; Identical to Putative phospholipid-transporting ATPase 4 (ALA4) [Arabidopsis Thaliana] (GB:Q9LNQ4); similar to haloacid dehalogenase-like hydrolase family protein [Arabidopsis
16699	AT1G17510	71.5027	70.251	72.7543	1.03563	0.050513	0.981809	1	unknown protein
15144	AT1G17520	104.227	97.0927	111.362	1.14696	0.197817	0.308974	0.601038	DNA-binding protein, putative; similar to DNA-binding family protein / histone H1/H5 family protein [Arabidopsis thaliana] (TAIR:AT1G72740.1); similar to unnamed protein product [Vitis vinifera] (GB:CAO65323.1); contains InterPro domain Winged helix repre
5729	AT1G17530	150.378	171.319	129.436	0.755527	-0.404445	0.0142454	0.0768256	Encodes a translocase of inner mitochondrial membrane.
15387	AT1G17550	444.015	405.98	482.049	1.18737	0.247771	0.0802452	0.272605	Protein Phosphatase 2C
21879	AT1G17560	117.624	116.484	118.763	1.01956	0.0279489	1	1	Mutant shows abnormal ovule development
6940	AT1G17580	718.184	683.76	752.608	1.10069	0.138408	0.271977	0.562577	Type VIII myosin gene
6327	AT1G17590	92.6687	71.2555	114.082	1.60103	0.678999	0.000234971	0.00220195	CCAAT-binding transcription factor (CBF-B/NF-YA) family protein; Identical to Nuclear transcription factor Y subunit A-8 (NFYA8) [Arabidopsis Thaliana] (GB:Q9LNP6); similar to HAP2C (Heme activator protein (yeast) homolog 2C), transcription factor [Arabi
6668	AT1G17600	228.725	91.052	366.398	4.02405	2.00865	2.71e-16	5.66e-15	disease resistance protein (TIR-NBS-LRR class), putative; similar to ATP binding / protein binding / transmembrane receptor [Arabidopsis thaliana] (TAIR:AT1G72840.1); similar to disease resistance protein (TIR-NBS-LRR class), putative [Arabidopsis thalian
9632	AT1G17610	85.2414	35.5775	134.905	3.79187	1.92291	7.82e-09	1.14e-07	disease resistance protein-related; similar to ATP binding / nucleoside-triphosphatase/ nucleotide binding / transmembrane receptor [Arabidopsis thaliana] (TAIR:AT5G40090.1); similar to unnamed protein product [Vitis vinifera] (GB:CAO16318.1); contains In
15177	AT1G17620	460.691	468.075	453.307	0.96845	-0.046251	0.743572	0.91391	similar to unknown protein [Arabidopsis thaliana] (TAIR:AT5G11890.1); similar to Heavy metal transport/detoxification protein; Harpin-induced 1 [Medicago truncatula] (GB:ABE94112.1); contains InterPro domain Harpin-induced 1; (InterPro:IPR010847)
7984	AT1G17630	38.3584	48.6208	28.0961	0.577862	-0.791203	0.00466046	0.031051	pentatricopeptide (PPR) repeat-containing protein; similar to pentatricopeptide (PPR) repeat-containing protein [Arabidopsis thaliana] (TAIR:AT1G20230.1); similar to unnamed protein product [Vitis vinifera] (GB:CAO45705.1); similar to hypothetical protein
9159	AT1G17640	49.03	50.8037	47.2563	0.930173	-0.104429	0.607825	0.838527	RNA recognition motif (RRM)-containing protein; similar to RNA recognition motif (RRM)-containing protein [Arabidopsis thaliana] (TAIR:AT3G13224.2); similar to unnamed protein product [Vitis vinifera] (GB:CAO45715.1); contains InterPro domain RNA recognit
1987	AT1G17650	868.273	813.611	922.935	1.13437	0.18189	0.164717	0.426571	phosphogluconate dehydrogenase (decarboxylating); similar to ATGHBDH/GHBDH, 3-hydroxybutyrate dehydrogenase/ phosphogluconate dehydrogenase (decarboxylating) [Arabidopsis thaliana] (TAIR:AT3G25530.1); similar to unnamed protein product [Vitis vinifera] (G
21389	AT1G17665	88.9812	104.16	73.8024	0.708547	-0.497064	0.0158478	0.0833004	similar to Os01g0197400 [Oryza sativa (japonica cultivar-group)] (GB:NP_001042299.1)
6648	AT1G17680	293.992	278.617	309.367	1.11036	0.151032	0.265141	0.554939	transcription factor-related; similar to unnamed protein product [Vitis vinifera] (GB:CAO64963.1); contains InterPro domain Tetratricopeptide-like helical; (InterPro:IPR011990); contains InterPro domain Tetratricopeptide TPR-1 (InterPro:IPR001440); contai
7274	AT1G17690	373.537	382.051	365.022	0.955428	-0.0657804	0.541274	0.796599	similar to zinc finger protein-related [Arabidopsis thaliana] (TAIR:AT5G63740.1); similar to Os05g0295100 [Oryza sativa (japonica cultivar-group)] (GB:NP_001055109.1); similar to MGC79554 protein [Xenopus tropicalis] (GB:NP_001008035.1); contains InterPro
4158	AT1G17700	9.9279	11.1613	8.69448	0.778984	-0.360335	0.57708	0.819575	prenylated rab acceptor (PRA1) family protein; similar to prenylated rab acceptor (PRA1) family protein [Arabidopsis thaliana] (TAIR:AT1G55190.1); similar to unnamed protein product [Vitis vinifera] (GB:CAO45718.1); contains InterPro domain Prenylated rab
11353	AT1G17710	1064.15	1417.87	710.423	0.50105	-0.996975	0.147943	0.399621	phosphoric monoester hydrolase; similar to phosphoric monoester hydrolase [Arabidopsis thaliana] (TAIR:AT1G73010.1); similar to putative phosphatase [Phaseolus vulgaris] (GB:ABP52095.1); contains InterPro domain HAD-superfamily hydrolase, subfamily IB, hy
9905	AT1G17720	922.357	918.916	925.799	1.00749	0.0107653	0.934372	0.998485	type 2A protein serine/threonine phosphatase 55 kDa B
4485	AT1G17730	307.804	274.289	341.318	1.24437	0.315418	0.0195221	0.098355	VPS46.1; similar to VPS46.2 [Arabidopsis thaliana] (TAIR:AT1G73030.1); similar to putative developmental protein [Nicotiana benthamiana] (GB:AAO59435.1); contains InterPro domain Snf7; (InterPro:IPR005024)
1112	AT1G17744	168.79	206.95	130.63	0.631216	-0.663794	0.19283	0.467363	#N/A
12786	AT1G17745,2	1419.26	1696.69	1141.83	0.672974	-0.571377	0.231333	0.51545	#N/A
17694	AT1G17750	213.982	68.7146	359.249	5.22812	2.38629	9.12e-47	3.88e-45	leucine-rich repeat transmembrane protein kinase, putative; similar to protein binding [Arabidopsis thaliana] (TAIR:AT1G73066.1); similar to PEPR1 (PEP1 RECEPTOR 1), ATP binding / kinase/ protein binding / protein serine/threonine kinase [Arabidopsis thal
4413	AT1G17760	291.916	285.873	297.958	1.04228	0.0597376	0.735022	0.910272	Encodes a homolog of the mammalian protein CstF77, a polyadenylation factor subunit.
14312	AT1G17780,2	127.93	135.063	120.797	0.894373	-0.161051	0.425611	0.710138	#N/A
17523	AT1G17790	96.4936	92.5682	100.419	1.08481	0.117444	0.505566	0.771451	DNA-binding bromodomain-containing protein; similar to DNA-binding bromodomain-containing protein [Arabidopsis thaliana] (TAIR:AT1G73150.1); similar to unnamed protein product [Vitis vinifera] (GB:CAO39373.1); contains InterPro domain Bromodomain (InterPr
1176	AT1G17820	214.603	213.32	215.886	1.01203	0.0172469	0.951801	1	similar to unknown protein [Arabidopsis thaliana] (TAIR:AT1G73200.1); similar to unknown protein [Oryza sativa (japonica cultivar-group)] (GB:BAD23057.1); similar to Os02g0827500 [Oryza sativa (japonica cultivar-group)] (GB:NP_001048594.1); contains Inter
10026	AT1G17830	312.066	289.791	334.341	1.15373	0.206307	0.406835	0.693346	similar to unknown protein [Arabidopsis thaliana] (TAIR:AT1G73210.1); similar to hypothetical protein [Oryza sativa (japonica cultivar-group)] (GB:AAO39871.1); similar to Os10g0494000 [Oryza sativa (japonica cultivar-group)] (GB:NP_001064942.1); similar t
7444	AT1G17840	1043.63	1114.4	972.869	0.873001	-0.195945	0.108813	0.330957	ABCG11/COF1/DSO/WBC11 (DESPERADO); ATPase, coupled to transmembrane movement of substances; Identical to White-brown complex homolog protein 11 (WBC11) [Arabidopsis Thaliana] (GB:Q8RXN0;GB:Q9LMU4); similar to CER5 (ECERIFERUM 5), ATPase, coupled to transm
4008	AT1G17850,2	356.738	373.773	339.703	0.90885	-0.137886	0.255823	0.543782	#N/A
5460	AT1G17860	969.012	545.887	1392.14	2.55023	1.35063	3.69e-27	1.06e-25	trypsin and protease inhibitor family protein / Kunitz family protein; similar to trypsin and protease inhibitor family protein / Kunitz family protein [Arabidopsis thaliana] (TAIR:AT1G73260.1); similar to hypothetical protein [Vitis vinifera] (GB:CAN6502
3465	AT1G17870	25.045	26.6255	23.4646	0.881282	-0.182325	0.535242	0.792454	S2P-like putative metalloprotease, also contain transmembrane helices near their C-termini and many of them, five of seven, contain a conserved zinc-binding motif HEXXH. Homolog of EGY1. Each of the EGY1 and EGY-like proteins share two additional highly c
18165	AT1G17880	2020.55	2078.31	1962.79	0.944413	-0.0825097	0.470888	0.745963	nascent polypeptide-associated complex (NAC) domain-containing protein / BTF3b-like transcription factor, putative; similar to nascent polypeptide-associated complex (NAC) domain-containing protein [Arabidopsis thaliana] (TAIR:AT1G73230.1); similar to unk
4081	AT1G17890	598.734	621.795	575.673	0.925823	-0.111191	0.474667	0.748709	GER2; catalytic; Identical to Putative GDP-L-fucose synthase 2 (GER2) [Arabidopsis Thaliana] (GB:Q9LMU0;GB:Q3EDA2;GB:Q3EDA3); similar to ATFX/GER1 (GDP-4-KETO-6-DEOXYMANNOSE-3,5-EPIMERASE-4-REDUCTASE 1), GDP-L-fucose synthase [Arabidopsis thaliana] (TAIR
[truncated: 20,388 more rows]
