# Supplementary material for: Comparative RNA-seq analysis of Arabidopsis thaliana response to AtPep1 and flg22, reveals the identification of PP2-B13 and ACLP1 as new members in pattern-triggered immunity
Source: PLoS One. 2024 Jun 4;19(6):e0297124. doi: 10.1371/journal.pone.0297124 (PMC11149889; doi:10.1371/journal.pone.0297124)
Supplement: S5 Table — (XLS) [file pone.0297124.s023.xls]

## Sheet: Supporting_S5_Table
Supporting_Table_S5_List of all up-regulated genes in response to AtPep1 treatment
	id	baseMean	baseMeanA	baseMeanB	foldChange	log2FoldChange	pval	padj
5126	AT2G41280,1	4.4176	0	8.83519	Inf	Inf	9.24e-06	9.48e-05
7030	AT5G38250,1	2.22172	0	4.44345	Inf	Inf	0.00145847	0.00946156
7222	AT1G11925,1	8.08737	0	16.1747	Inf	Inf	2.91e-09	4.25e-08
7606	AT1G14550,1	39.9914	0	79.9828	Inf	Inf	3.68e-33	1.35e-31
11365	AT5G25180,1	2.14607	0	4.29214	Inf	Inf	0.00817583	0.0399444
14728	AT2G04750,1	6.04284	0	12.0857	Inf	Inf	2.08e-08	2.81e-07
15967	AT1G78760,1	3.5957	0	7.19141	Inf	Inf	7.81e-05	0.00069361
2922	AT3G12910,1	117.666	0.304241	235.027	772.503	9.5934	1.26e-118	2.26e-116
5407	AT5G24110,1	2176.8	15.6963	4337.91	276.365	8.11043	0	0
10583	AT1G07160,1	620.565	4.66305	1236.47	265.163	8.05074	7.25e-283	2.28e-279
670	AT1G14540,1	1182.61	9.86943	2355.35	238.651	7.89876	9.13e-288	3.34e-284
7520	AT4G22030,1	29.9186	0.330133	59.5071	180.252	7.49387	1.2e-30	4.15e-29
3546	AT4G04480,1	24.1369	0.27697	47.9968	173.293	7.43707	1.33e-30	4.59e-29
14970	AT4G18540,1	28.1755	0.330133	56.0209	169.692	7.40678	2e-37	8.01e-36
15840	AT4G31950,1	372.528	4.81194	740.244	153.835	7.26524	6.44e-183	4.29e-180
3403	AT5G11140,1	215.831	3.03827	428.624	141.075	7.14032	2.11e-165	8.9e-163
7718	AT5G64905,1	755.321	12.1503	1498.49	123.329	6.94637	1.05e-276	2.3e-273
7487	AT1G56240,1	1931.51	31.8369	3831.19	120.338	6.91095	0	0
1829	AT1G56250,1	1893.97	31.2913	3756.64	120.054	6.90754	0	0
3428	AT1G22810,1	110.542	1.84996	219.234	118.507	6.88883	5.79e-100	7.31e-98
10925	AT1G06135,1	36.8003	0.660266	72.9403	110.471	6.78752	9.35e-43	4.23e-41
1600	AT3G23230,1	166.249	3.09006	329.407	106.602	6.7361	1.19e-51	6.36e-50
17113	AT4G16820,1	45.1472	0.85818	89.4362	104.216	6.70343	1.12e-52	6.1e-51
21077	AT1G56242,1	682.224	13.0631	1351.39	103.451	6.6928	1.55e-260	3.1e-257
20405	AT5G05300,1	123.91	2.51023	245.31	97.7244	6.61065	2.01e-104	2.69e-102
15726	AT5G46295,1	303.44	6.35075	600.529	94.5603	6.56316	8.55e-180	4.94e-177
17351	AT5G37490,1	90.1684	1.90174	178.435	93.8272	6.55193	1.1e-81	1.02e-79
11059	AT2G37430,1	900.06	19.19	1780.93	92.805	6.53613	3.41e-257	5.34e-254
17901	AT4G11470,1	147.502	3.31524	291.689	87.9842	6.45917	4.36e-120	7.97e-118
7748	AT2G31345,1	54.1043	1.21697	106.992	87.9167	6.45807	5.56e-30	1.87e-28
10167	AT3G02840,1	1470.3	33.2384	2907.35	87.4698	6.45071	0	0
19383	AT4G14450,1	94.7039	2.18009	187.228	85.8806	6.42426	1.07e-46	5.29e-45
7205	AT1G53080,1	128.118	3.09144	253.144	81.8856	6.35554	3.9e-93	4.41e-91
19440	AT1G51913,1	11.7844	0.304241	23.2646	76.4677	6.25678	2.15e-13	4.06e-12
12777	AT1G05675,1	1693.9	53.1298	3334.68	62.7647	5.97188	3.84e-121	7.34e-119
20618	AT1G16150,1	71.9091	2.25777	141.56	62.6993	5.97038	6.86e-44	3.17e-42
21208	AT5G36925,1	286.904	10.25	563.559	54.9815	5.78088	1.16e-156	4.18e-154
6504	AT5G56960,1	41.2681	1.49393	81.0423	54.2476	5.76149	1.48e-37	5.96e-36
18843	AT1G69920,1	198.796	7.58522	390.006	51.4166	5.68416	4.63e-36	1.81e-34
11249	AT5G47850,1	164.976	6.31371	323.639	51.2598	5.67975	3.06e-120	5.69e-118
18970	AT3G01830,1	578.498	23.4579	1133.54	48.3223	5.59462	7.97e-146	2.37e-143
9848	AT1G26380,1	562.55	22.9828	1102.12	47.954	5.58358	3.53e-52	1.91e-50
16104	AT1G71520,1	173.941	7.17189	340.71	47.5063	5.57005	6.64e-106	9.29e-104
11953	AT1G21120,1	1514.49	63.7941	2965.18	46.4805	5.53855	2.61e-280	7.16e-277
5592	AT4G15975,1	584.015	24.8411	1143.19	46.02	5.52419	4.23e-201	3.72e-198
430	AT4G18195,1	228.021	9.79959	446.242	45.5368	5.50896	8.19e-137	2.14e-134
18198	AT5G28610,1	125.33	5.44217	245.217	45.0587	5.49373	9.4e-92	1.04e-89
11426	AT1G56060,1	168.012	7.42435	328.599	44.2597	5.46792	4.91e-76	4.25e-74
9886	AT2G22880,1	886.465	39.3199	1733.61	44.0899	5.46238	1.06e-241	1.55e-238
16162	AT3G23250,1	572.28	25.8015	1118.76	43.3602	5.4383	1.72e-202	1.57e-199
19601	AT1G58420,1	335.343	15.1327	655.553	43.3204	5.43697	5.66e-166	2.44e-163
20588	AT1G43000,1	63.8594	3.03827	124.681	41.0367	5.35884	2.15e-53	1.2e-51
16080	AT1G19320,1	6.29587	0.304241	12.2875	40.3873	5.33583	9.89e-07	1.13e-05
2103	AT1G17147,1	436.365	21.2134	851.516	40.1405	5.32699	1.62e-179	9.15e-177
2258	AT4G25200,1	6.16943	0.304241	12.0346	39.5561	5.30583	5.76e-06	6.04e-05
16643	AT2G39200,1	1450.1	72.5493	2827.65	38.9756	5.2845	3.71e-260	6.26e-257
4904	AT1G65385,1	13.1608	0.660266	25.6613	38.8651	5.2804	1.06e-13	2.06e-12
20168	AT1G59865,1	18.6697	0.938616	36.4008	38.7814	5.27729	6.31e-18	1.46e-16
7848	AT4G28420,2	6.2817	0.330133	12.2333	37.0556	5.21162	1.04e-06	1.19e-05
2554	AT1G21326,1	284.694	15.0628	554.326	36.8009	5.20167	7.24e-138	1.94e-135
14755	AT5G42380,1	417.454	22.0933	812.814	36.7901	5.20125	4.61e-183	3.17e-180
10104	AT3G09870,1	32.9223	1.7709	64.0737	36.1813	5.17717	1.86e-16	4.08e-15
19702	AT2G32200,1	69.7523	3.79013	135.715	35.8074	5.16219	6.72e-53	3.69e-51
8543	AT2G32210,1	342.826	19.2844	666.368	34.5549	5.11082	3.06e-155	1.07e-152
19037	AT4G23810,1	1735.96	99.9155	3372	33.7485	5.07675	3.23e-260	5.91e-257
7577	AT4G29780,1	3745.76	217.05	7274.47	33.5151	5.06674	7.45e-290	3.27e-286
18006	AT3G60120,1	30.2822	1.7968	58.7676	32.7069	5.03152	3.75e-24	1.07e-22
2828	AT4G28460,1	68.3612	4.05732	132.665	32.6977	5.03112	6.35e-51	3.35e-49
17642	AT1G65390,1	2696.32	162.837	5229.81	32.1168	5.00526	8.69e-122	1.69e-119
5707	AT3G29000,1	810.271	49.3825	1571.16	31.8161	4.99168	2.01e-93	2.29e-91
3498	AT3G43250,1	5.25831	0.330133	10.1865	30.8557	4.94747	1.83e-06	2.05e-05
14473	AT5G40000,1	46.5627	2.95784	90.1675	30.4843	4.92999	2.02e-33	7.45e-32
20499	AT3G48650,1	403.866	26.0331	781.698	30.027	4.90819	9.14e-66	6.49e-64
676	AT5G52400,1	10.166	0.660266	19.6718	29.7937	4.89694	4.85e-10	7.57e-09
14097	AT1G72520,1	4170	272.514	8067.49	29.6039	4.88772	3.72e-280	9.09e-277
5728	AT4G28140,1	9.24092	0.607102	17.8747	29.4427	4.87984	7.21e-08	9.22e-07
17958	AT3G15518,1	422.462	27.9608	816.964	29.2182	4.8688	9.33e-164	3.87e-161
14506	AT2G26380,1	38.4798	2.56339	74.3963	29.0226	4.85911	3.97e-27	1.23e-25
5997	AT4G23215,1	109.116	7.39984	210.833	28.4915	4.83246	2.74e-54	1.55e-52
7906	AT4G37290,1	64.5566	4.38746	124.726	28.4278	4.82923	3e-30	1.02e-28
14127	AT1G67270,1	4.37079	0.304241	8.43733	27.7324	4.7935	3e-05	0.000286366
8314	AT1G05575,1	862.713	60.3622	1665.06	27.5846	4.78579	1.52e-114	2.54e-112
8620	AT2G45760,1	44.8611	3.14322	86.579	27.5447	4.7837	1.83e-09	2.72e-08
18428	AT5G52670,1	39.554	2.81447	76.2936	27.1077	4.76063	3.29e-30	1.11e-28
6812	AT1G04645,1	4.63598	0.330133	8.94183	27.0855	4.75945	0.00424103	0.0235844
3169	AT5G65600,1	91.4165	6.61657	176.216	26.6326	4.73512	5.62e-45	2.69e-43
10643	AT5G64890,1	87.5966	6.35075	168.842	26.5862	4.73261	1.24e-43	5.7e-42
17871	AT3G10930,1	515.92	37.6665	994.173	26.3941	4.72214	2.71e-175	1.32e-172
2440	AT5G52050,1	931.785	68.9831	1794.59	26.0149	4.70127	3.83e-206	3.83e-203
13757	AT4G24570,1	2264.99	169.545	4360.44	25.7184	4.68473	1.84e-189	1.39e-186
10055	AT4G30430,1	121.788	9.1666	234.409	25.5721	4.6765	8.88e-60	5.62e-58
6465	AT1G51920,1	3.65787	0.27697	7.03876	25.4135	4.66752	0.000485938	0.00360125
13198	AT1G30370,1	226.418	17.8149	435.022	24.419	4.60993	2.94e-49	1.51e-47
3430	AT5G12030,1	11.4146	0.911344	21.9178	24.05	4.58797	0.000115936	0.000994013
3731	AT2G33580,1	1454.98	116.825	2793.13	23.9086	4.57946	3.86e-221	4.99e-218
2628	AT1G61340,2	1093.37	90.501	2096.23	23.1625	4.53372	9.76e-207	1.02e-203
20648	AT1G70130,1	27.683	2.29619	53.0698	23.1121	4.53058	1.83e-18	4.3e-17
12979	AT5G22520,1	132.78	11.0193	254.54	23.0994	4.52979	4.02e-84	3.86e-82
18123	AT4G37710,1	34.4582	2.86625	66.0501	23.0441	4.52633	6.61e-08	8.5e-07
5116	AT5G38310,1	40.0566	3.42157	76.6916	22.4142	4.48634	1.48e-31	5.23e-30
15506	AT1G53625,1	219.553	18.7914	420.314	22.3673	4.48332	6.82e-52	3.66e-50
11069	AT3G44350,2	39.5933	3.39568	75.791	22.3198	4.48026	2.15e-32	7.77e-31
15262	AT1G09930,1	7.07	0.608483	13.5315	22.2381	4.47496	8.98e-07	1.04e-05
14339	AT4G23220,1	555.268	47.8814	1062.65	22.1934	4.47206	6.82e-77	5.97e-75
8488	AT2G35658,2	79.9514	6.90883	152.994	22.1447	4.46889	8.7e-57	5.19e-55
19036	AT1G80840,1	3275.72	283.739	6267.69	22.0896	4.4653	2.47e-240	3.38e-237
17973	AT5G57010,1	212.598	18.5066	406.69	21.9754	4.45782	4.05e-74	3.35e-72
9145	AT1G01560,2	523.302	45.5916	1001.01	21.9561	4.45655	5.12e-96	6.12e-94
11318	AT1G21110,1	1866.48	166.214	3566.75	21.4589	4.4235	3.55e-220	4.34e-217
12293	AT1G17420,1	1888.82	168.608	3609.04	21.4049	4.41987	9.66e-175	4.61e-172
11257	AT4G39580,1	300.018	27.0059	573.03	21.2187	4.40726	1.97e-124	4.08e-122
11726	AT2G47190,1	47.6901	4.30702	91.0731	21.1453	4.40226	6.72e-08	8.64e-07
19955	AT5G64870,1	236.093	21.384	450.802	21.0813	4.39789	1.29e-83	1.23e-81
250	AT1G08860,1	9.73036	0.885452	18.5753	20.9783	4.39083	3.92e-10	6.17e-09
5688	AT4G39830,1	295.938	26.9506	564.926	20.9616	4.38967	1.31e-27	4.13e-26
4700	AT1G50750,1	325.94	29.7058	622.174	20.9445	4.3885	1.14e-127	2.49e-125
3893	AT1G61470,1	120.418	11.0018	229.835	20.8906	4.38478	7.73e-76	6.66e-74
5598	AT3G18710,1	1307.88	120.435	2495.32	20.7192	4.3729	1.18e-203	1.13e-200
3820	AT1G64065,1	306.148	28.5014	583.795	20.4831	4.35636	9.79e-111	1.5e-108
151	AT4G21920,1	51.8118	4.86096	98.7626	20.3175	4.34465	5.33e-39	2.22e-37
15275	AT2G14290,1	20.122	1.90174	38.3422	20.1616	4.33354	7.66e-16	1.63e-14
965	AT3G02800,1	166.218	15.76	316.677	20.0936	4.32867	7.58e-34	2.82e-32
13989	AT5G22380,1	68.7824	6.52554	131.039	20.081	4.32776	5.64e-13	1.04e-11
3599	AT1G30720,1	418.507	39.8786	797.136	19.989	4.32114	1.44e-139	3.9e-137
13346	AT4G11480,1	31.5384	3.011	60.0659	19.9488	4.31823	2.02e-22	5.51e-21
5713	AT5G39580,1	2032.88	194.507	3871.25	19.9029	4.31491	1.59e-213	1.75e-210
4451	AT3G13433,1	9.6056	0.938616	18.2726	19.4676	4.283	1.16e-09	1.76e-08
10424	AT3G07195,1	878.567	85.8768	1671.26	19.4611	4.28252	6.62e-182	4.15e-179
16599	AT2G32130,1	3.36164	0.330133	6.39315	19.3654	4.27541	0.000560974	0.00410198
12608	AT2G36690,1	703.103	69.2782	1336.93	19.2979	4.27037	5.34e-173	2.5e-170
5461	AT3G55840,1	743.721	73.2839	1414.16	19.297	4.2703	1.09e-149	3.41e-147
19241	AT3G11840,1	439.832	43.7565	835.907	19.1036	4.25577	1.11e-115	1.89e-113
2570	AT5G01550,1	62.9045	6.27308	119.536	19.0554	4.25213	1.99e-43	9.09e-42
7392	AT5G57220,1	2236.29	223.286	4249.28	19.0307	4.25026	1.17e-216	1.36e-213
12710	AT1G14688,1	3.02364	0.304241	5.74304	18.8766	4.23853	0.00139221	0.00907459
18820	AT4G37370,1	1635.72	165.535	3105.91	18.7628	4.22981	4.93e-146	1.48e-143
3307	AT1G29860,1	9.63213	0.990399	18.2739	18.451	4.20563	1.33e-08	1.83e-07
9112	AT2G25735,1	1305.54	135.878	2475.2	18.2163	4.18716	2.25e-129	4.98e-127
1252	AT5G14700,1	1441.66	150.41	2732.92	18.1698	4.18347	3.32e-196	2.7e-193
2537	AT1G49000,1	94.0899	9.82963	178.35	18.1441	4.18143	3.6e-63	2.44e-61
12972	AT1G66090,1	1748.93	185.245	3312.61	17.8823	4.16046	1.54e-52	8.42e-51
13258	AT2G46400,1	1007.43	107.507	1907.34	17.7415	4.14906	3.32e-177	1.74e-174
10397	AT1G69890,1	1094.99	117.589	2072.38	17.624	4.13947	7.75e-144	2.18e-141
18758	AT4G03480,1	10.955	1.18831	20.7217	17.4379	4.12415	6.79e-10	1.04e-08
10005	AT1G23710,1	1023.94	111.16	1936.71	17.4227	4.1229	3.32e-182	2.15e-179
12043	AT4G39670,1	398.22	43.4005	753.039	17.351	4.11694	8.85e-95	1.03e-92
9590	AT2G24600,3	4382.43	483.427	8281.43	17.1307	4.09851	7.58e-81	6.91e-79
7189	AT1G67980,1	13.2392	1.46528	25.0131	17.0705	4.09343	1.93e-10	3.09e-09
10178	AT1G38240,1	2.4857	0.27697	4.69443	16.9493	4.08315	0.00739153	0.0368503
2585	AT3G21150,1	161.82	18.0549	305.586	16.9254	4.08112	6.66e-70	5.12e-68
16503	AT1G35210,1	258.078	29.1379	487.019	16.7143	4.06301	8.7e-26	2.58e-24
17626	AT2G35710,1	788.919	89.3523	1488.49	16.6586	4.0582	2.88e-110	4.33e-108
10122	AT4G01250,1	1049.7	119.223	1980.19	16.6091	4.05391	3.82e-144	1.1e-141
11556	AT2G31945,1	55.4913	6.32762	104.655	16.5394	4.04783	2.22e-40	9.52e-39
19111	AT2G24165,1	10.5937	1.2142	19.9732	16.4496	4.03998	1.35e-09	2.04e-08
2131	AT1G06137,1	2.6229	0.304241	4.94155	16.2422	4.02168	0.00830374	0.0404255
6335	AT2G44370,1	351.058	40.727	661.388	16.2395	4.02144	7.59e-120	1.38e-117
4204	AT4G18170,1	348.541	40.4809	656.602	16.22	4.0197	4.05e-85	4.03e-83
13129	AT2G35930,1	2159.91	250.931	4068.9	16.2152	4.01927	8.54e-197	7.22e-194
17931	AT4G20000,1	153.636	17.9758	289.295	16.0936	4.00841	1.19e-17	2.7e-16
5678	AT2G36440,1	2.35926	0.27697	4.44155	16.0362	4.00326	0.00697718	0.0352081
19206	AT5G66640,2	192.645	22.6402	362.65	16.018	4.00162	4.76e-88	4.95e-86
20666	AT5G17350,1	259.669	30.6052	488.732	15.9689	3.9972	2.82e-105	3.85e-103
3085	AT2G29100,1	13.0798	1.54434	24.6153	15.9391	3.9945	2.43e-12	4.35e-11
10012	AT4G17490,1	1583.29	188.034	2978.54	15.8405	3.98554	1.49e-125	3.16e-123
11659	AT1G36640,1	7.67068	0.911344	14.43	15.8338	3.98493	2.67e-06	2.92e-05
12728	AT2G29110,1	24.3372	2.89352	45.7808	15.8218	3.98385	2.28e-22	6.19e-21
372	AT1G30730,1	528.749	63.1954	994.303	15.7338	3.9758	1.33e-136	3.44e-134
21386	AT5G48540,1	1961.07	240.672	3681.46	15.2966	3.93514	4.76e-187	3.48e-184
880	AT5G59730,1	2297.98	282.437	4313.52	15.2725	3.93286	1.08e-62	7.18e-61
4914	AT5G59732,1	1185.39	146.21	2224.57	15.2149	3.92742	2.51e-63	1.71e-61
11157	AT5G01100,1	780.496	96.5179	1464.47	15.1731	3.92344	7.6e-158	2.78e-155
7740	AT2G40095,1	559.65	70.2098	1049.09	14.9422	3.90132	1.42e-140	3.91e-138
18901	AT1G20310,1	177.654	22.3605	332.947	14.89	3.89627	1.98e-87	2.04e-85
12325	AT2G32030,1	369.744	46.8857	692.603	14.7722	3.88481	1.49e-81	1.37e-79
8968	AT3G14225,1	38.8936	4.9414	72.8457	14.7419	3.88185	7.98e-25	2.31e-23
6312	AT2G35980,1	99.1083	12.6252	185.591	14.7001	3.87775	1.07e-41	4.73e-40
15806	AT4G23610,1	74.1089	9.52539	138.692	14.5603	3.86397	2.7e-34	1.02e-32
5525	AT5G64660,1	865.091	111.461	1618.72	14.5228	3.86025	3.22e-156	1.14e-153
10161	AT5G41550,1	80.0346	10.3661	149.703	14.4417	3.85216	2.25e-48	1.13e-46
21137	AT1G76600,1	678.292	87.9521	1268.63	14.4241	3.85041	1.65e-111	2.57e-109
12753	AT1G68765,1	11.6415	1.51983	21.7632	14.3196	3.83992	8.05e-08	1.03e-06
16111	AT1G58225,1	27.4947	3.62086	51.3686	14.1868	3.82648	1.7e-13	3.24e-12
13398	AT1G23840,1	63.9872	8.48182	119.493	14.0881	3.8164	1.57e-42	7.02e-41
21545	AT3G63060,1	10.6432	1.41212	19.8742	14.074	3.81497	2.24e-08	3.01e-07
8155	AT5G20230,1	2034.14	270.865	3797.41	14.0196	3.80937	2.89e-180	1.71e-177
4088	AT2G32020,1	162.481	21.7044	303.258	13.9722	3.80449	2.75e-74	2.29e-72
4880	AT3G25250,1	304.006	40.7173	567.296	13.9326	3.80039	9.04e-103	1.18e-100
18781	AT4G11070,1	110.372	15.0564	205.688	13.6612	3.77201	7.14e-27	2.19e-25
628	AT4G23190,1	1946.3	265.507	3627.1	13.661	3.77199	3.79e-176	1.89e-173
20909	AT1G07135,1	2947.93	402.886	5492.98	13.6341	3.76915	4.19e-186	2.97e-183
10750	AT5G55460,1	29.6185	4.05456	55.1824	13.6099	3.76659	3.27e-17	7.35e-16
15200	AT4G31550,1	2493.94	343.08	4644.8	13.5385	3.759	1.67e-181	1.02e-178
5183	AT1G26420,1	123.677	17.0168	230.338	13.5359	3.75872	2.43e-22	6.58e-21
2172	AT2G23270,1	53.6433	7.43771	99.8489	13.4247	3.74682	5.09e-16	1.09e-14
1343	AT1G73540,1	1098.22	152.446	2044	13.408	3.74502	7.47e-160	2.83e-157
17665	AT5G15870,1	2343.64	325.527	4361.75	13.399	3.74406	1.44e-178	7.88e-176
20724	AT1G30755,1	903.764	125.805	1681.72	13.3677	3.74068	5.73e-152	1.88e-149
21234	AT2G40000,1	6168.01	864.389	11471.6	13.2714	3.73025	3.72e-191	2.92e-188
10075	AT5G52750,1	1542.79	217.546	2868.03	13.1836	3.72067	6.1e-113	9.85e-111
3108	AT2G27389,1	57.9747	8.20347	107.746	13.1342	3.71525	7.91e-16	1.68e-14
13163	AT1G26410,1	8.94688	1.26875	16.625	13.1035	3.71188	9.71e-08	1.23e-06
15329	AT1G57990,1	5852.28	829.969	10874.6	13.1024	3.71176	4.73e-107	6.84e-105
16645	AT1G79680,1	87.3407	12.393	162.288	13.0951	3.71096	4.45e-39	1.86e-37
2726	AT2G18210,1	233.301	33.1107	433.492	13.0922	3.71064	3.87e-91	4.21e-89
16615	AT4G10990,1	4.46178	0.634374	8.28918	13.0667	3.70782	0.000366023	0.00280435
19280	AT1G19020,1	1272.63	181.06	2364.21	13.0576	3.70682	3.23e-45	1.55e-43
13968	AT5G22530,1	41.5349	5.93317	77.1367	13.0009	3.70054	4.67e-27	1.44e-25
1620	AT3G52520,1	96.1725	13.7779	178.567	12.9604	3.69604	4.74e-55	2.73e-53
6955	AT2G33710,2	166.073	23.8355	308.31	12.9349	3.6932	4.82e-74	3.96e-72
9537	AT4G03460,1	29.6173	4.25524	54.9793	12.9204	3.69158	3.78e-17	8.45e-16
13676	AT1G13480,1	100.002	14.434	185.57	12.8564	3.68442	7.64e-44	3.52e-42
11565	AT1G36622,1	155.648	22.4751	288.82	12.8507	3.68377	8.1e-74	6.57e-72
7555	AT5G28630,1	444.379	64.2417	824.517	12.8346	3.68197	2.02e-120	3.79e-118
15360	AT5G27420,1	1942.94	281.119	3604.76	12.8229	3.68065	7.74e-136	1.98e-133
12067	AT2G44840,1	231.934	33.647	430.221	12.7863	3.67653	8.04e-29	2.6e-27
9673	AT1G16130,1	661.895	96.0281	1227.76	12.7854	3.67643	4.26e-119	7.66e-117
12647	AT1G51700,1	981.597	143.591	1819.6	12.6722	3.66359	5.09e-149	1.57e-146
17233	AT4G18880,1	1471.08	215.602	2726.56	12.6462	3.66063	3.09e-162	1.23e-159
16994	AT1G61360,1	1311.54	192.787	2430.3	12.6062	3.65606	3.7e-160	1.43e-157
8420	AT1G16160,1	33.4115	4.91274	61.9102	12.602	3.65558	3.93e-21	1.01e-19
7465	AT5G52760,1	575.667	84.8509	1066.48	12.5689	3.65179	2.21e-50	1.15e-48
9585	AT2G44578,1	13.0697	1.92763	24.2117	12.5603	3.6508	5.06e-09	7.26e-08
665	AT1G80820,1	296.363	44.1398	548.587	12.4284	3.63557	2.36e-75	1.99e-73
14951	AT2G24160,1	206.538	31.0018	382.074	12.3243	3.62343	1.63e-84	1.58e-82
1653	AT1G50740,1	1234.49	186.264	2282.71	12.2552	3.61532	1.41e-153	4.69e-151
5675	AT3G21070,1	3282.02	498.837	6065.2	12.1587	3.60392	1e-172	4.58e-170
20781	AT2G32190,1	95.3927	14.5976	176.188	12.0696	3.59331	8.34e-52	4.47e-50
3437	AT5G21960,1	8.11005	1.24148	14.9786	12.0652	3.59278	3.67e-06	3.93e-05
20396	AT4G30280,1	3249.72	500.176	5999.25	11.9943	3.58427	5.16e-172	2.31e-169
348	AT2G01180,1	1740.56	268.702	3212.41	11.9553	3.57957	1.74e-74	1.46e-72
12519	AT1G28370,1	350.786	54.3791	647.193	11.9015	3.57307	1.29e-91	1.42e-89
16577	AT5G44070,1	6357.63	986.892	11728.4	11.8842	3.57097	1.89e-178	1.01e-175
6110	AT5G01540,1	521.848	81.1898	962.506	11.855	3.56742	1.91e-122	3.78e-120
117	AT4G28085,1	193.708	30.2842	357.132	11.7927	3.55982	2.38e-46	1.16e-44
9669	AT5G44585,1	94.046	14.7849	173.307	11.7219	3.55113	5.5e-49	2.78e-47
20447	AT1G55450,2	6482.66	1026.66	11938.7	11.6286	3.53961	1.81e-176	9.23e-174
4072	AT2G47140,1	158.104	25.0678	291.141	11.6141	3.53781	2.06e-46	1.01e-44
16847	AT5G59820,1	628.296	100.113	1156.48	11.5518	3.53004	7.5e-130	1.7e-127
7134	AT2G37810,1	3.63533	0.581211	6.68944	11.5095	3.52475	0.00174383	0.0110294
2181	AT1G24145,1	253.921	40.712	467.13	11.474	3.5203	3.06e-57	1.85e-55
8505	AT5G09800,1	347.924	55.9627	639.885	11.4341	3.51528	9.7e-77	8.46e-75
1307	AT4G21390,1	1175.41	189.317	2161.5	11.4174	3.51316	1.5e-97	1.81e-95
5780	AT1G42980,1	7.35839	1.18969	13.5271	11.3702	3.50719	0.00133121	0.00873399
11250	AT5G35735,1	5035.23	814.112	9256.35	11.3699	3.50714	1.14e-132	2.76e-130
13598	AT5G22690,1	1259.47	203.731	2315.21	11.364	3.5064	1.27e-147	3.86e-145
9600	AT3G52400,1	2526.99	412.534	4641.45	11.2511	3.49199	7.48e-163	3.04e-160
15527	AT5G09876,1	20.6726	3.39568	37.9494	11.1758	3.48231	1.92e-14	3.84e-13
4342	AT2G38470,1	9285.71	1525.37	17046	11.175	3.48221	1.4e-99	1.74e-97
10426	AT3G17690,1	172.7	28.3922	317.007	11.1653	3.48095	7.71e-56	4.54e-54
6322	AT3G23010,1	66.2608	10.925	121.597	11.1301	3.4764	2.1e-31	7.37e-30
7525	AT2G29720,1	759.998	125.407	1394.59	11.1205	3.47515	4.19e-101	5.32e-99
7131	AT5G25930,1	1912.91	318.79	3507.03	11.0011	3.45957	5.93e-154	2e-151
15782	AT1G61560,1	496.81	82.9493	910.67	10.9786	3.45663	2.4e-115	4.06e-113
4813	AT4G23180,1	3187.87	534.112	5841.64	10.9371	3.45116	2e-118	3.54e-116
449	AT4G18422,1	10.7074	1.79542	19.6195	10.9275	3.4499	1.36e-07	1.71e-06
584	AT4G18197,1	1888.68	316.725	3460.63	10.9263	3.44973	6.64e-155	2.28e-152
14491	AT5G40590,1	233.798	39.2229	428.372	10.9215	3.4491	1.18e-70	9.19e-69
1219	AT4G36500,1	2785.3	467.549	5103.05	10.9145	3.44817	4.5e-161	1.77e-158
11879	AT1G33610,1	375.257	63.1674	687.346	10.8813	3.44378	1.48e-101	1.9e-99
17137	AT2G40740,1	3.5991	0.607102	6.5911	10.8567	3.44051	0.00109408	0.00738783
7436	AT2G24130,1	25.1951	4.25248	46.1377	10.8496	3.43957	6.69e-16	1.43e-14
12226	AT1G70420,1	306.364	51.806	560.922	10.8274	3.43661	1.38e-97	1.67e-95
14657	AT1G78410,1	175.097	29.7127	320.482	10.786	3.43109	5.72e-24	1.62e-22
3896	AT4G14370,1	560.288	95.2855	1025.29	10.7602	3.42763	1.47e-55	8.64e-54
9770	AT4G28405,1	3.41086	0.581211	6.24051	10.7371	3.42453	0.0020914	0.0128771
17206	AT2G31880,1	5878.78	1003.42	10754.1	10.7175	3.4219	3.24e-166	1.42e-163
8655	AT1G19770,1	6884.19	1179.43	12588.9	10.6738	3.416	1.7e-105	2.35e-103
16105	AT2G07731,1	1.77452	0.304241	3.2448	10.6652	3.41484	0.0335478	0.118704
11703	AT5G01542,1	474.685	81.6612	867.709	10.6257	3.40949	2.58e-110	3.91e-108
13655	AT1G09950,1	59.6306	10.3129	108.948	10.5643	3.40112	2.15e-32	7.76e-31
11532	AT5G64900,1	103.695	17.9597	189.431	10.5476	3.39884	1.3e-44	6.15e-43
2558	AT5G03210,1	83.3884	14.4585	152.318	10.5349	3.3971	4.83e-43	2.2e-41
4510	AT4G25490,1	3.50082	0.608483	6.39315	10.5067	3.39324	0.0196334	0.0792189
20964	AT1G30700,1	1033.01	179.748	1886.26	10.4939	3.39149	4.72e-134	1.19e-131
3416	AT5G59550,1	1225.77	214.312	2237.23	10.4391	3.38393	3.71e-141	1.03e-138
4699	AT1G13520,1	93.0644	16.3112	169.818	10.4111	3.38005	2.91e-16	6.33e-15
15697	AT2G20960,1	4114.82	726.313	7503.34	10.3307	3.36887	6.27e-159	2.34e-156
11553	AT3G45960,2	157.802	27.8544	287.75	10.3305	3.36884	1.02e-58	6.26e-57
8438	AT5G48430,1	75.3859	13.3183	137.453	10.3207	3.36746	5.36e-35	2.06e-33
4310	AT2G20562,1	236.238	41.7373	430.739	10.3203	3.36741	3.53e-78	3.17e-76
6360	AT4G28703,1	50.069	8.86512	91.2728	10.2957	3.36397	1.34e-26	4.05e-25
10711	AT4G30090,1	83.7404	14.8271	152.654	10.2956	3.36396	6.01e-33	2.2e-31
4163	AT4G40020,1	34.4573	6.10658	62.8081	10.2853	3.36251	1.56e-19	3.82e-18
7337	AT2G25460,1	243.687	43.2703	444.104	10.2635	3.35945	1.32e-82	1.25e-80
6776	AT4G35480,1	164.985	29.3183	300.651	10.2547	3.35821	2.5e-67	1.82e-65
3338	AT4G14365,1	2228.22	396.341	4060.1	10.244	3.3567	1.49e-111	2.33e-109
17412	AT5G58630,1	25.4524	4.53083	46.3741	10.2352	3.35547	6.1e-07	7.16e-06
21664	AT4G23280,1	22.0966	3.951	40.2421	10.1853	3.34842	4.21e-16	9.11e-15
2847	AT5G47230,1	898.153	160.735	1635.57	10.1756	3.34704	4.49e-133	1.11e-130
18907	AT2G43000,1	21.3899	3.84053	38.9393	10.1391	3.34185	3.17e-14	6.27e-13
6706	AT2G04515,1	10.0102	1.79818	18.2222	10.1337	3.34109	3.88e-07	4.68e-06
5602	AT5G60350,1	8.28758	1.49117	15.084	10.1155	3.3385	0.000151289	0.00126598
18850	AT5G46080,1	193.385	34.8688	351.9	10.0921	3.33516	1.21e-74	1.01e-72
19673	AT1G21100,1	1263.35	228.594	2298.1	10.0532	3.32958	6.77e-127	1.46e-124
11851	AT5G44910,1	167.956	30.4059	305.506	10.0476	3.32878	5.11e-67	3.71e-65
3371	AT5G42830,1	287.95	52.2513	523.648	10.0217	3.32506	8.24e-60	5.24e-58
7595	AT5G59070,1	46.789	8.50219	85.0758	10.0063	3.32284	2.24e-26	6.75e-25
3217	AT1G69900,1	538.499	98.0833	978.914	9.98044	3.3191	1.73e-85	1.74e-83
12726	AT1G07000,1	1297.57	236.75	2358.39	9.96154	3.31637	1.75e-137	4.63e-135
21260	AT2G26530,1	1775.44	324.761	3226.12	9.93381	3.31235	7.75e-91	8.39e-89
4617	AT1G32928,1	248.275	45.4636	451.086	9.92192	3.31062	1.19e-66	8.55e-65
8181	AT5G41100,1	976.085	178.965	1773.2	9.90812	3.30861	7.22e-128	1.59e-125
1200	AT5G62150,1	63.4942	11.7139	115.274	9.84085	3.29878	1.35e-30	4.65e-29
21105	AT4G18205,1	3240.51	598.324	5882.7	9.83196	3.29748	1.07e-104	1.44e-102
1931	AT1G16110,1	337.287	62.2917	612.282	9.82927	3.29708	4.74e-94	5.45e-92
16439	AT1G64160,1	12.9843	2.4039	23.5647	9.80272	3.29318	6.28e-08	8.11e-07
17718	AT1G13550,1	6.82603	1.26875	12.3833	9.76025	3.28692	1.31e-05	0.00013138
11189	AT1G27730,1	1978.27	368.556	3587.98	9.73522	3.28321	6.3e-144	1.8e-141
14498	AT4G36550,1	879.75	164.132	1595.37	9.72003	3.28096	1.35e-125	2.87e-123
16268	AT5G43420,1	491.376	91.6763	891.076	9.71981	3.28093	5.42e-102	7.01e-100
16811	AT2G26190,1	4101.95	768.842	7435.05	9.67045	3.27358	2.5e-151	8.07e-149
14722	AT1G19380,1	1221.57	229.506	2213.64	9.64523	3.26982	1.95e-132	4.67e-130
3215	AT4G39570,1	331.355	62.2839	600.425	9.64014	3.26905	5.68e-40	2.43e-38
11201	AT1G30757,1	64.4649	12.1476	116.782	9.61362	3.26508	6.23e-15	1.27e-13
20737	AT1G67855,1	13.174	2.48433	23.8636	9.60564	3.26388	4.37e-09	6.3e-08
7053	AT1G59590,1	527.522	99.722	955.323	9.57986	3.26	1.56e-110	2.37e-108
9383	AT3G56790,1	11.2509	2.12693	20.3749	9.57948	3.25995	7.26e-07	8.45e-06
10754	AT4G28350,1	120.575	22.9131	218.238	9.5246	3.25166	1.11e-53	6.21e-52
20864	AT1G61460,1	108.182	20.621	195.742	9.49236	3.24677	2.15e-48	1.08e-46
15163	AT5G48530,1	308.852	58.9323	558.772	9.4816	3.24513	1.48e-31	5.23e-30
12264	AT4G11000,1	102.361	19.5788	185.142	9.45626	3.24127	8.4e-47	4.16e-45
17765	AT3G50930,1	2236.15	428.411	4043.89	9.43929	3.23868	6.1e-85	6.01e-83
14907	AT1G74360,1	667.889	128.406	1207.37	9.40274	3.23308	7.13e-113	1.13e-110
1135	AT3G04220,1	182.839	35.3038	330.375	9.35806	3.22621	6.17e-63	4.15e-61
18871	AT5G52710,1	36.4009	7.04381	65.7579	9.33556	3.22274	3.34e-10	5.29e-09
5425	AT3G54150,1	433.659	84.0311	783.287	9.32139	3.22055	1.59e-46	7.77e-45
19654	AT4G14368,1	11.0895	2.15282	20.0262	9.3023	3.21759	8.2e-06	8.46e-05
20579	AT1G51620,2	211.612	41.1172	382.107	9.2931	3.21616	9.93e-69	7.42e-67
1676	AT1G24140,1	182.809	35.5223	330.096	9.29264	3.21609	5.9e-34	2.2e-32
5793	AT5G38210,1	429.295	83.5339	775.055	9.27834	3.21387	2.06e-79	1.86e-77
781	AT5G22545,1	7.93749	1.5471	14.3279	9.26113	3.21119	5.03e-05	0.000463382
3718	AT4G02410,1	983.049	191.758	1774.34	9.25299	3.20992	1.86e-122	3.72e-120
4411	AT5G57510,1	18.5599	3.62086	33.499	9.25165	3.20971	1.37e-10	2.21e-09
16773	AT5G61560,1	549.858	107.462	992.255	9.23357	3.20689	2.58e-106	3.66e-104
14259	AT1G80450,1	80.6965	15.8069	145.586	9.21032	3.20325	1.35e-38	5.54e-37
7412	AT3G21320,1	1.41219	0.27697	2.54741	9.19745	3.20123	0.0714485	0.207351
17138	AT4G27980,1	25.5846	5.03022	46.139	9.17235	3.19729	1.15e-14	2.32e-13
4873	AT3G55980,1	8790.94	1728.97	15852.9	9.169	3.19676	1.69e-150	5.37e-148
3265	AT3G09830,1	1346.04	266.791	2425.28	9.09058	3.18437	9.14e-130	2.05e-127
15878	AT2G40140,1	4723.01	939.533	8506.48	9.05395	3.17855	1.86e-68	1.38e-66
10891	AT5G25920,1	9.0113	1.7968	16.2258	9.03042	3.17479	5.19e-06	5.47e-05
2016	AT3G61190,1	186.017	37.1307	334.903	9.01957	3.17306	7.01e-69	5.25e-67
7574	AT5G66650,1	564.778	112.844	1016.71	9.00992	3.17151	3.29e-108	4.84e-106
21871	AT3G26910,2	1148.98	229.892	2068.06	8.99578	3.16925	1.08e-123	2.21e-121
9113	AT5G52300,1	4.41098	0.884072	7.93789	8.97879	3.16652	0.0258525	0.0976675
19402	AT4G39640,1	1459.83	292.666	2627	8.9761	3.16609	5.97e-130	1.37e-127
21965	AT1G09940,1	1949.74	391.883	3507.6	8.95063	3.16199	7.44e-134	1.86e-131
5251	AT1G14040,1	1020.23	205.348	1835.12	8.93664	3.15973	5.84e-114	9.58e-112
16015	AT4G20780,1	829.225	167.025	1491.42	8.92935	3.15856	5.23e-116	8.97e-114
1670	AT1G18300,1	630.387	127.4	1133.37	8.89621	3.15319	1.99e-75	1.69e-73
2827	AT3G57530,1	5500.03	1111.7	9888.36	8.8948	3.15296	1.51e-144	4.41e-142
7254	AT5G64310,1	1736.25	351.067	3121.44	8.89129	3.15239	3.52e-130	8.13e-128
10915	AT3G57740,1	23.8601	4.83369	42.8866	8.87243	3.14933	4.9e-15	1e-13
13425	AT3G28850,1	273.279	55.4639	491.094	8.8543	3.14638	3.31e-77	2.91e-75
4796	AT1G66160,1	1095.17	222.394	1967.94	8.84889	3.1455	1.77e-120	3.35e-118
12581	AT3G21780,1	137.001	27.8341	246.167	8.8441	3.14472	9.04e-57	5.38e-55
6303	AT3G46930,1	493.9	100.381	887.418	8.84046	3.14412	1.07e-99	1.34e-97
18401	AT3G28340,1	593.778	120.704	1066.85	8.83861	3.14382	4.73e-97	5.68e-95
19870	AT4G11521,1	169.557	34.4885	304.626	8.83269	3.14285	3.03e-62	1.98e-60
9046	AT1G73550,1	33.7958	6.8788	60.7128	8.82607	3.14177	3.03e-19	7.35e-18
631	AT5G39020,1	391.691	79.8792	703.503	8.8071	3.13867	2.91e-86	2.94e-84
1611	AT2G18680,1	32.6928	6.67111	58.7146	8.80132	3.13772	2.08e-23	5.85e-22
20950	AT5G40460,1	59.6649	12.1804	107.149	8.7969	3.13699	6.27e-30	2.11e-28
1523	AT1G67856,1	24.6357	5.03022	44.2411	8.79506	3.13669	5.96e-15	1.21e-13
5168	AT5G58120,1	1398.06	285.756	2510.36	8.78498	3.13504	2.4e-59	1.51e-57
12558	AT2G41640,1	1349.49	276.699	2422.28	8.7542	3.12997	2.46e-125	5.15e-123
2987	AT2G02010,1	335.148	68.7997	601.497	8.74273	3.12808	1.67e-55	9.76e-54
6496	AT2G17740,1	56.6784	11.6425	101.714	8.73643	3.12704	3.22e-20	8.03e-19
6635	AT1G30740,1	6.29008	1.29464	11.2855	8.71712	3.12385	8.44e-05	0.00074606
8001	AT1G42990,1	1951.84	403.358	3500.33	8.67796	3.11736	7.95e-131	1.86e-128
9561	AT5G41750,1	1426.2	297.012	2555.38	8.60362	3.10494	8.14e-45	3.88e-43
16227	AT4G25350,1	52.9845	11.0984	94.8707	8.54816	3.09561	5.21e-23	1.45e-21
5631	AT4G04500,1	4.32343	0.911344	7.73552	8.48803	3.08543	0.00180139	0.0113282
17647	AT1G53540,1	5.88833	1.24148	10.5352	8.48601	3.08509	0.00087537	0.00607532
19049	AT3G10720,2	2852.1	604.771	5099.43	8.43199	3.07587	2.34e-132	5.53e-130
11882	AT1G21010,1	229.333	48.8075	409.859	8.39746	3.06995	2.53e-70	1.96e-68
13642	AT3G13600,1	205.48	43.7579	367.202	8.39169	3.06896	1.35e-65	9.51e-64
18286	AT1G79915,1	1.42583	0.304241	2.54741	8.373	3.06574	0.0789909	0.222422
14427	AT3G52450,1	546.233	116.702	975.765	8.36119	3.06371	3.5e-101	4.47e-99
3948	AT3G51680,1	12.5251	2.68087	22.3692	8.34403	3.06074	2.23e-07	2.75e-06
11043	AT1G32510,1	2.71221	0.581211	4.84321	8.33296	3.05883	0.0230103	0.0897743
8508	AT3G26980,1	1189.1	255.491	2122.7	8.3083	3.05455	2.13e-116	3.68e-114
21338	AT5G19240,1	3969.76	854.495	7085.03	8.29148	3.05163	2.89e-115	4.84e-113
5992	AT1G63720,1	349.357	75.5841	623.13	8.2442	3.04338	3.59e-84	3.47e-82
927	AT2G22500,1	2740.29	593.962	4886.62	8.22716	3.04039	3.35e-114	5.53e-112
16858	AT5G05190,1	480.032	104.12	855.944	8.22072	3.03926	1.42e-94	1.64e-92
14819	AT5G26920,1	683.661	149.106	1218.22	8.17015	3.03036	3.24e-32	1.17e-30
20253	AT1G59910,1	1775.64	389.704	3161.57	8.11276	3.02019	4.89e-123	9.85e-121
17734	AT3G21781,1	15.679	3.44746	27.9105	8.09597	3.0172	2.21e-10	3.52e-09
6804	AT5G51190,1	1501.44	330.436	2672.44	8.08762	3.01572	4.78e-68	3.53e-66
1734	AT1G24150,1	819.449	180.406	1458.49	8.0845	3.01516	2.45e-107	3.59e-105
8674	AT1G14480,1	192.799	42.5737	343.025	8.05721	3.01028	5.63e-57	3.39e-55
14381	AT1G71400,1	850.431	188.323	1512.54	8.03161	3.00569	2.6e-105	3.57e-103
9984	AT2G03290,1	4.10118	0.911344	7.29101	8.00029	3.00005	0.00376391	0.021254
21712	AT3G44260,1	1309.66	292.118	2327.21	7.96666	2.99397	5.73e-117	9.98e-115
14838	AT1G56470,1	4.19145	0.938616	7.44429	7.93114	2.98753	0.00587639	0.0307555
17716	AT3G16030,1	289.827	64.9649	514.689	7.92258	2.98597	6.72e-74	5.49e-72
13360	AT2G42360,1	156.151	35.0093	277.293	7.92057	2.9856	5.42e-52	2.93e-50
7704	AT4G23310,1	4.41533	0.990399	7.84025	7.91626	2.98482	0.00224055	0.0136635
14018	AT1G13210,1	5674.77	1273.92	10075.6	7.90915	2.98352	9.23e-133	2.25e-130
1686	AT3G57450,1	2410.88	541.677	4280.07	7.90152	2.98213	6.85e-98	8.36e-96
1836	AT1G18382,1	63.5547	14.3165	112.793	7.87852	2.97792	2.63e-29	8.65e-28
10274	AT1G29690,1	2027.99	457.2	3598.77	7.87133	2.97661	2.43e-121	4.69e-119
2298	AT5G26038,1	24.3555	5.51985	43.1911	7.8247	2.96804	5.6e-14	1.1e-12
14270	AT1G18570,1	1475.83	334.966	2616.69	7.8118	2.96565	2.74e-117	4.81e-115
10820	AT2G17040,1	604.455	137.206	1071.7	7.81091	2.96549	2.73e-65	1.91e-63
13958	AT5G19230,1	1262.98	286.986	2238.97	7.80165	2.96378	6.43e-113	1.03e-110
3380	AT2G36220,1	933.58	212.201	1654.96	7.79901	2.96329	6.32e-109	9.38e-107
9023	AT5G67340,1	279.011	63.4352	494.588	7.79674	2.96287	2.43e-71	1.92e-69
19307	AT5G38212,1	366.444	83.4672	649.42	7.78054	2.95987	2.81e-82	2.64e-80
15673	AT1G28190,1	445.04	101.492	788.588	7.76993	2.9579	1.89e-87	1.95e-85
17347	AT1G62300,1	1138.51	260.037	2016.99	7.75654	2.95541	7.55e-111	1.17e-108
11208	AT3G21520,1	30.2985	6.92357	53.6734	7.75226	2.95462	4.61e-21	1.18e-19
9826	AT5G67450,1	209.22	47.8591	370.581	7.74316	2.95292	2.92e-65	2.03e-63
10239	AT2G26390,1	17.3655	3.97551	30.7556	7.73626	2.95164	1.76e-09	2.63e-08
20675	AT3G54420,1	216.468	49.6398	383.296	7.72154	2.94889	2.01e-34	7.62e-33
12866	AT5G10695,1	261.602	60.0655	463.139	7.71056	2.94684	3.08e-60	1.97e-58
19080	AT4G11330,1	596.261	137.341	1055.18	7.6829	2.94165	3.28e-95	3.86e-93
1086	AT4G11890,3	162.778	37.7867	287.769	7.61561	2.92896	9.88e-39	4.07e-37
10943	AT3G48640,1	14.8578	3.45022	26.2654	7.61268	2.9284	1.2e-08	1.66e-07
4434	AT2G38790,1	178.385	41.4303	315.34	7.61135	2.92815	5.84e-42	2.59e-40
3619	AT2G27660,1	627.027	145.69	1108.36	7.60768	2.92746	1.29e-95	1.53e-93
6264	AT5G66210,2	3067.77	714.863	5420.67	7.58281	2.92273	1.37e-123	2.78e-121
13594	AT1G09932,1	259.987	60.6828	459.292	7.56873	2.92005	7.91e-51	4.16e-49
21699	AT3G57640,1	139.27	32.5734	245.967	7.55115	2.9167	1.6e-50	8.38e-49
12549	AT3G19615,1	2.46347	0.581211	4.34574	7.47704	2.90247	0.0868985	0.237355
1028	AT2G37940,1	2958.08	701.2	5214.96	7.4372	2.89476	3.54e-120	6.53e-118
18354	AT1G02360,1	410.128	97.3066	722.949	7.4296	2.89328	6.13e-63	4.13e-61
2754	AT2G28830,1	287.343	68.52	506.165	7.38711	2.88501	7.33e-70	5.61e-68
15616	AT3G50190,1	66.7845	15.9936	117.575	7.35139	2.87802	3.3e-27	1.02e-25
9086	AT5G12340,1	42.0136	10.0793	73.9479	7.33659	2.87511	9.82e-15	1.98e-13
12475	AT2G41010,1	578.812	139.409	1018.21	7.30377	2.86864	5.77e-90	6.12e-88
21563	AT4G00970,1	516.48	124.537	908.423	7.29441	2.86679	1.86e-89	1.96e-87
20658	AT5G43520,1	128.777	31.1354	226.419	7.27209	2.86237	3.49e-44	1.63e-42
20953	AT4G01950,1	1191.12	288.398	2093.84	7.26025	2.86002	3.77e-106	5.3e-104
9999	AT1G18390,2	574.699	139.499	1009.9	7.2395	2.85589	2.07e-88	2.17e-86
11212	AT2G40180,1	45.2897	11.0411	79.5384	7.20386	2.84877	5e-22	1.34e-20
8221	AT3G56880,1	1731.41	422.339	3040.48	7.19916	2.84783	1.2e-111	1.9e-109
448	AT4G01090,1	1402.85	342.975	2462.72	7.18046	2.84408	3.58e-107	5.2e-105
3257	AT3G22910,1	179.636	43.9429	315.329	7.17589	2.84316	8.78e-55	5.04e-53
5950	AT5G18470,1	1073.22	262.621	1883.83	7.17318	2.84261	1.45e-76	1.26e-74
20741	AT3G04640,1	471.445	115.519	827.371	7.16223	2.84041	2.5e-85	2.49e-83
16920	AT3G03030,1	257.025	63.1204	450.929	7.14395	2.83672	4.12e-64	2.85e-62
21265	AT4G08850,1	8278.51	2045.86	14511.2	7.09292	2.82638	7.62e-122	1.49e-119
6138	AT3G18690,1	246.935	61.1524	432.717	7.07604	2.82294	1.63e-64	1.13e-62
5230	AT2G30020,1	795.837	197.974	1393.7	7.03983	2.81554	4.92e-90	5.24e-88
19481	AT1G76070,1	286.784	71.4227	502.146	7.03063	2.81365	2.6e-58	1.59e-56
21026	AT1G51820,1	765.38	190.668	1340.09	7.02841	2.8132	1.22e-94	1.42e-92
145	AT3G26500,1	291.168	72.6088	509.727	7.02018	2.81151	5.19e-69	3.92e-67
4894	AT2G41342,1	6.05235	1.51845	10.5862	6.97176	2.80152	0.00032537	0.00252369
6450	AT4G33050,2	4715.34	1187.69	8243	6.94037	2.79501	4.59e-78	4.08e-76
9528	AT1G02400,1	601.181	151.497	1050.86	6.93652	2.79421	1.4e-85	1.41e-83
3693	AT5G25910,1	45.2068	11.4244	78.9891	6.91409	2.78954	1.44e-21	3.79e-20
21620	AT3G05370,1	667.354	169.114	1165.59	6.89236	2.785	1.77e-24	5.07e-23
6091	AT3G59080,1	1533.14	389.159	2677.12	6.87923	2.78225	5.94e-105	8.06e-103
11481	AT5G49520,1	418.78	106.535	731.025	6.86185	2.7786	6.11e-70	4.71e-68
20568	AT3G06890,1	43.0079	11.0179	74.9979	6.80689	2.767	8.92e-20	2.2e-18
13307	AT1G28380,1	2379.97	610.4	4149.55	6.79807	2.76513	1.6e-109	2.39e-107
11233	AT2G31865,2	561.903	145.369	978.437	6.73073	2.75076	1.56e-47	7.77e-46
8670	AT5G06740,1	63.544	16.4448	110.643	6.72815	2.75021	1.72e-25	5.08e-24
7133	AT1G65240,1	34.9927	9.06441	60.921	6.72089	2.74865	3.17e-16	6.89e-15
9887	AT5G66675,1	1621.38	421.068	2821.68	6.70125	2.74443	1.36e-103	1.81e-101
16806	AT2G34930,1	888.65	231.214	1546.09	6.6868	2.74132	1.62e-32	5.88e-31
17339	AT1G70581,1	17.9105	4.66305	31.1579	6.68187	2.74025	1.74e-09	2.6e-08
12724	AT1G53990,1	16.5655	4.31679	28.8142	6.6749	2.73875	6.77e-08	8.69e-07
6084	AT4G23150,1	22.443	5.85274	39.0333	6.66924	2.73752	0.000160417	0.00133456
21413	AT2G31230,1	334.915	87.4996	582.33	6.65523	2.73449	7.1e-36	2.77e-34
12874	AT4G37780,1	15.2793	4.0014	26.5573	6.637	2.73053	4.28e-07	5.14e-06
18819	AT3G46620,1	1170.91	306.973	2034.84	6.62874	2.72873	3.64e-99	4.47e-97
7600	AT3G17700,1	639.925	168.051	1111.8	6.61584	2.72593	5.24e-87	5.35e-85
7358	AT4G20830,1	6600.09	1735.51	11464.7	6.60593	2.72376	1.97e-113	3.21e-111
17594	AT3G28580,1	337.389	88.819	585.96	6.59724	2.72186	3.95e-39	1.65e-37
21873	AT1G70740,1	642.871	169.309	1116.43	6.59407	2.72117	9.24e-87	9.39e-85
17148	AT5G41740,2	1540.19	406.401	2673.99	6.57967	2.71801	1.09e-41	4.8e-40
1712	AT1G30190,1	13.6952	3.6181	23.7723	6.57038	2.71598	0.00733137	0.0366085
19436	AT1G27770,1	5798.4	1534.65	10062.2	6.55666	2.71296	1.57e-91	1.72e-89
15285	AT5G62470,2	684.834	181.838	1187.83	6.53234	2.7076	4.44e-87	4.56e-85
17305	AT2G18690,1	1965.65	522.389	3408.92	6.52563	2.70612	4.01e-92	4.47e-90
15558	AT2G27630,1	4.46318	1.18831	7.73805	6.51179	2.70305	0.00507884	0.0274445
9254	AT5G44990,1	2.4781	0.660266	4.29593	6.50637	2.70185	0.0260213	0.0981258
3927	AT1G57630,1	90.5938	24.1734	157.014	6.49532	2.6994	1.59e-23	4.48e-22
16039	AT4G26200,1	1255.78	335.328	2176.22	6.48983	2.69818	9.38e-59	5.77e-57
7238	AT4G34390,1	1930.33	516.413	3344.24	6.47591	2.69508	1.67e-103	2.21e-101
19922	AT5G58680,1	54.0955	14.4793	93.7117	6.47211	2.69424	9.18e-25	2.66e-23
19303	AT4G13820,1	32.6362	8.75465	56.5177	6.45573	2.69058	5.44e-15	1.11e-13
520	AT5G39670,1	780.058	210.022	1350.09	6.42835	2.68445	1.94e-17	4.38e-16
4112	AT2G36770,1	113.796	30.6976	196.895	6.41403	2.68123	1.67e-24	4.79e-23
20969	AT3G25610,1	1665.72	450.919	2880.52	6.38811	2.67539	9.62e-100	1.21e-97
4676	AT1G63860,1	671.801	183.054	1160.55	6.33992	2.66447	3.94e-84	3.8e-82
21181	AT2G27390,1	10.0269	2.73265	17.3211	6.33856	2.66415	2.1e-06	2.33e-05
13561	AT4G01750,1	755.926	206.805	1305.05	6.31053	2.65776	4.92e-85	4.87e-83
2753	AT5G06320,1	4499.69	1237.58	7761.81	6.27178	2.64887	1.79e-106	2.56e-104
17878	AT4G15417,1	22.1622	6.12971	38.1947	6.23107	2.63948	1.01e-11	1.76e-10
2655	AT4G39230,1	467.902	129.727	806.078	6.21367	2.63545	4.24e-71	3.34e-69
10092	AT2G46495,1	9.74249	2.70676	16.7782	6.19864	2.63195	1.6e-05	0.000158276
9681	AT1G16670,1	515.486	143.486	887.487	6.18518	2.62882	1.11e-75	9.51e-74
21302	AT5G17680,1	82.4197	22.9529	141.887	6.18165	2.62799	6.62e-29	2.16e-27
4011	AT5G04340,1	949.655	265.372	1633.94	6.15715	2.62226	2.93e-91	3.2e-89
11299	AT5G66070,2	381.942	106.825	657.058	6.15078	2.62077	3.03e-69	2.29e-67
6914	AT4G23030,1	42.7624	11.9797	73.5451	6.13915	2.61804	5.37e-19	1.29e-17
15314	AT5G15130,1	243.536	68.2542	418.817	6.13614	2.61733	3.13e-55	1.81e-53
5316	AT2G44490,1	8184.77	2294.45	14075.1	6.13442	2.61693	1.2e-106	1.73e-104
8281	AT4G32300,1	1415.51	396.926	2434.1	6.13238	2.61645	1.27e-92	1.44e-90
20075	AT1G74650,1	273	76.7383	469.262	6.1151	2.61238	1.27e-19	3.13e-18
20671	AT5G48380,1	3805.09	1069.69	6540.48	6.11437	2.6122	8.23e-103	1.08e-100
8733	AT2G37870,1	5.20162	1.46528	8.93796	6.09982	2.60877	0.0056824	0.0299759
9127	AT2G03540,1	5.28968	1.49255	9.08681	6.08809	2.60599	0.0016125	0.0102996
12986	AT4G19520,1	2120.5	598.777	3642.23	6.08277	2.60473	5.89e-44	2.73e-42
20381	AT1G69930,1	162.106	45.8023	278.409	6.0785	2.60371	2.58e-09	3.78e-08
19596	AT4G30210,1	8683.72	2453.56	14913.9	6.07847	2.60371	1.28e-105	1.78e-103
16119	AT1G44010,1	1.07587	0.304241	1.8475	6.07247	2.60228	0.209609	0.430829
15317	AT4G22960,1	40.2975	11.3971	69.198	6.07155	2.60206	2.73e-15	5.64e-14
4562	AT3G19580,1	231.446	65.6056	397.286	6.05567	2.59829	3.34e-39	1.4e-37
7298	AT1G25400,1	768.713	217.906	1319.52	6.05547	2.59824	3.6e-67	2.62e-65
8754	AT3G46110,1	155.452	44.0916	266.813	6.05134	2.59725	9.33e-45	4.44e-43
3995	AT3G45640,1	5701.86	1619.27	9784.45	6.04251	2.59515	2.74e-62	1.8e-60
6267	AT1G27100,1	1996.8	568.195	3425.41	6.02858	2.59182	7.58e-96	9e-94
2328	AT1G66700,1	18.6886	5.32331	32.0538	6.02141	2.5901	8e-09	1.12e-07
3845	AT3G53810,1	535.141	152.552	917.73	6.01586	2.58877	3.38e-74	2.8e-72
14121	AT4G10530,1	8.70715	2.48295	14.9314	6.01355	2.58822	0.000157278	0.00131111
16785	AT1G61370,1	249.491	71.198	427.783	6.00836	2.58697	1.35e-55	7.95e-54
5120	AT1G65484,1	20.3369	5.82409	34.8496	5.98371	2.58104	1.96e-10	3.13e-09
14385	AT4G22710,1	5032.78	1444.9	8620.65	5.96625	2.57682	1.08e-102	1.4e-100
6090	AT1G73080,1	1666.14	478.555	2853.73	5.96321	2.57609	2.95e-92	3.31e-90
10866	AT2G42060,1	36.1643	10.4081	61.9205	5.94927	2.57271	1.61e-08	2.2e-07
3750	AT4G34150,1	4560.24	1312.88	7807.61	5.94695	2.57215	2.43e-75	2.04e-73
15237	AT3G50950,2	4961.61	1429.51	8493.71	5.9417	2.57088	5.16e-62	3.36e-60
6772	AT3G59480,1	44.915	12.9442	76.8857	5.93979	2.57041	5.04e-11	8.34e-10
7250	AT1G72950,1	56.0885	16.167	96.01	5.93863	2.57013	4.02e-11	6.7e-10
12504	AT1G68690,1	446.861	128.863	764.859	5.93547	2.56936	8.07e-70	6.16e-68
6176	AT5G44060,1	281.879	81.3908	482.367	5.92656	2.56719	4.53e-59	2.82e-57
16947	AT1G32920,1	1443.52	417.079	2469.96	5.92203	2.56609	3.14e-53	1.73e-51
14516	AT3G46090,1	271.989	78.5943	465.384	5.92134	2.56592	1.97e-21	5.16e-20
14858	AT3G45730,1	231.573	66.9219	396.224	5.9207	2.56577	6.68e-21	1.7e-19
19591	AT1G04330,1	17.5971	5.08615	30.108	5.91961	2.5655	5.13e-08	6.67e-07
11750	AT2G04495,1	72.0819	20.8666	123.297	5.90885	2.56288	2.36e-06	2.6e-05
14191	AT4G23140,2	78.2084	22.673	133.744	5.89881	2.56042	7.43e-15	1.51e-13
3093	AT4G02200,3	483.111	140.291	825.931	5.88727	2.5576	3.03e-61	1.96e-59
5413	AT3G09405,1	97.2587	28.3021	166.215	5.8729	2.55407	2.72e-33	9.99e-32
8742	AT3G09520,1	74.4525	21.6785	127.227	5.8688	2.55306	5.28e-29	1.72e-27
16752	AT5G65300,1	126.686	36.9168	216.455	5.86334	2.55172	1.13e-38	4.63e-37
6175	AT5G47070,1	537.648	157.094	918.201	5.84491	2.54718	2.47e-60	1.58e-58
21380	AT2G36985,1	2.07634	0.607102	3.54558	5.84017	2.54601	0.0586809	0.179499
15397	AT5G22250,1	298.38	87.3003	509.459	5.8357	2.54491	2.96e-32	1.07e-30
17694	AT1G17750,1	234.54	68.7146	400.365	5.82649	2.54263	1.56e-53	8.69e-52
15370	AT4G27970,1	159.528	46.8961	272.159	5.80344	2.53691	9.64e-40	4.08e-38
21070	AT5G03390,1	177.623	52.2227	303.024	5.80252	2.53668	3.25e-44	1.52e-42
19961	AT4G34460,1	1597.5	472.317	2722.67	5.76451	2.5272	4.91e-90	5.24e-88
17514	AT2G27310,1	580.703	172.192	989.215	5.74485	2.52227	4.41e-59	2.75e-57
1431	AT4G27280,1	1879.69	557.892	3201.5	5.73855	2.52069	1.72e-66	1.23e-64
9974	AT5G54860,1	745.305	221.482	1269.13	5.73015	2.51857	4.75e-78	4.21e-76
11902	AT5G17960,1	5.01348	1.49255	8.53441	5.71799	2.51551	0.0102218	0.0474328
14297	AT1G75000,1	85.7334	25.5653	145.902	5.70702	2.51274	2.37e-29	7.83e-28
1253	AT1G67470,1	528.272	157.646	898.898	5.70199	2.51147	1.39e-70	1.08e-68
5206	AT5G54710,1	2267.41	676.727	3858.1	5.70112	2.51124	1.42e-31	5.05e-30
10633	AT2G47060,4	1035.35	309.45	1761.24	5.69153	2.50882	1.05e-82	1e-80
21803	AT4G02330,1	1565.99	469.141	2662.83	5.67597	2.50487	2.58e-59	1.62e-57
13871	AT2G13800,1	632.219	189.751	1074.69	5.66368	2.50174	6.91e-74	5.62e-72
19460	AT4G11300,1	236.853	71.199	402.507	5.65328	2.49909	1.15e-46	5.67e-45
15503	AT1G63820,1	42.0488	12.6497	71.4478	5.64817	2.49778	5e-16	1.07e-14
131	AT1G13340,1	216.74	65.2342	368.246	5.64499	2.49697	2.2e-17	4.96e-16
11577	AT3G16720,1	909.78	274.174	1545.39	5.63652	2.4948	5.74e-82	5.34e-80
14779	AT3G21660,1	4.1149	1.24148	6.98833	5.62905	2.49289	0.00562126	0.0297549
5706	AT1G79245,1	24586.2	7420.07	41752.3	5.62694	2.49235	2e-99	2.47e-97
5782	AT5G58430,1	2984.96	902.346	5067.58	5.616	2.48954	1.43e-93	1.64e-91
18143	AT5G45630,1	39.0089	11.8055	66.2124	5.60863	2.48765	1.26e-14	2.53e-13
12195	AT5G25250,1	711.846	215.87	1207.82	5.59514	2.48417	3.18e-36	1.25e-34
14177	AT1G66500,1	174.355	52.8795	295.831	5.59444	2.48399	4.14e-24	1.18e-22
262	AT5G12020,1	9.98293	3.03689	16.929	5.57444	2.47883	0.000135352	0.00114308
14814	AT3G13850,1	4.89182	1.49255	8.29108	5.55496	2.47378	0.00250149	0.0150418
21332	AT2G23320,1	1608.21	490.797	2725.63	5.55346	2.47339	9.99e-66	7.06e-64
17952	AT3G11820,1	2227.28	679.874	3774.68	5.55204	2.47302	8.1e-91	8.72e-89
17098	AT3G57645,1	4.97795	1.51983	8.43606	5.55068	2.47266	0.00427993	0.0237766
13439	AT4G40080,1	145.821	44.5236	247.119	5.55028	2.47256	8.01e-39	3.32e-37
4016	AT1G71697,1	695.244	212.468	1178.02	5.54447	2.47105	2.28e-69	1.74e-67
13564	AT3G03020,1	352.034	108.041	596.028	5.5167	2.4638	9.21e-61	5.92e-59
9431	AT4G40085,1	59.5073	18.3018	100.713	5.5029	2.46019	1.07e-21	2.83e-20
12272	AT5G11210,1	44.9407	13.8324	76.0491	5.49789	2.45888	5.85e-06	6.13e-05
16716	AT1G72060,1	107.527	33.2134	181.84	5.4749	2.45283	2.43e-31	8.5e-30
21918	AT1G20823,1	276.763	85.5811	467.945	5.46786	2.45098	1.72e-44	8.07e-43
21474	AT4G38550,1	3555.87	1099.98	6011.75	5.4653	2.4503	1.27e-84	1.25e-82
906	AT3G51920,1	1528.08	473.147	2583.01	5.45922	2.44869	1.47e-84	1.43e-82
7245	AT3G16860,1	412.401	127.992	696.81	5.44418	2.44472	6.35e-63	4.25e-61
7846	AT3G13432,1	11.0227	3.42157	18.6238	5.44306	2.44442	1.53e-05	0.000152494
15462	AT1G72280,1	284.778	88.4096	481.147	5.44225	2.4442	1.1e-53	6.16e-52
21850	AT3G50160,1	2.92806	0.911344	4.94478	5.42581	2.43984	0.0220724	0.0869829
5444	AT2G23810,1	5022.21	1566.11	8478.32	5.41361	2.43659	3.31e-59	2.08e-57
12916	AT5G57560,1	6688.24	2085.8	11290.7	5.41312	2.43646	2.14e-62	1.42e-60
20807	AT5G61210,1	2528.08	788.577	4267.59	5.41176	2.4361	1.8e-88	1.89e-86
14185	AT2G32140,1	119.533	37.328	201.738	5.40447	2.43415	2.32e-21	6.05e-20
18532	AT5G66790,1	165.883	51.8956	279.87	5.39294	2.43107	2.08e-43	9.51e-42
3344	AT2G23770,1	371.414	116.65	626.177	5.368	2.42439	9.49e-31	3.29e-29
10540	AT4G38940,1	178.826	56.1977	301.454	5.36418	2.42336	2.69e-26	8.07e-25
13104	AT4G04540,1	166.136	52.2646	280.007	5.35748	2.42155	1.18e-28	3.81e-27
1476	AT4G11280,1	1375.79	432.872	2318.71	5.35657	2.42131	1.43e-81	1.32e-79
1732	AT3G20600,1	219.428	69.0977	369.758	5.35124	2.41987	3.95e-48	1.98e-46
19932	AT1G67920,1	113.708	35.855	191.56	5.34264	2.41755	3.53e-29	1.15e-27
12300	AT1G74330,1	764.404	241.212	1287.6	5.33804	2.41631	7.81e-73	6.27e-71
5093	AT3G28890,1	9.87128	3.12009	16.6225	5.32757	2.41348	0.00466825	0.0255463
14795	AT4G39890,1	301.425	95.4057	507.445	5.31881	2.4111	4.08e-54	2.31e-52
13923	AT2G02220,1	1378.41	436.402	2320.43	5.31718	2.41066	7e-81	6.41e-79
9924	AT4G15236,1	83.7823	26.6135	140.951	5.29622	2.40496	2.25e-25	6.65e-24
3855	AT4G11370,1	32.6553	10.3836	54.9269	5.2898	2.40321	3.35e-13	6.26e-12
4887	AT2G24570,1	486.584	154.812	818.356	5.28614	2.40222	2.86e-62	1.88e-60
9098	AT1G53060,1	66.6837	21.2694	112.098	5.27039	2.39791	8.15e-22	2.17e-20
5146	AT4G29610,1	34.5781	11.0305	58.1258	5.26957	2.39768	1.38e-09	2.07e-08
1562	AT5G61900,1	1685.2	537.854	2832.54	5.26637	2.39681	9.04e-22	2.4e-20
2304	AT5G42440,1	150.155	47.946	252.364	5.26351	2.39603	5.34e-39	2.22e-37
12689	AT1G16420,1	119.328	38.1261	200.53	5.25966	2.39497	3.68e-15	7.59e-14
102	AT5G54720,1	656.165	210.265	1102.07	5.24132	2.38993	1.13e-68	8.35e-67
7185	AT3G23955,2	0.862669	0.27697	1.44837	5.22934	2.38663	0.317824	0.560568
9470	AT4G11360,1	510.453	164.051	856.855	5.22309	2.3849	1.68e-64	1.16e-62
20332	AT1G33600,1	2806.4	905.153	4707.66	5.20095	2.37878	6.66e-62	4.32e-60
1830	AT2G26560,1	2029.37	655.139	3403.61	5.19525	2.37719	3.65e-38	1.49e-36
8948	AT1G61440,1	3.51348	1.13515	5.89182	5.19034	2.37583	0.0288214	0.106119
21580	AT4G38552,1	1333.73	431.081	2236.38	5.18784	2.37513	5.18e-80	4.68e-78
287	AT2G39210,1	1055.48	341.439	1769.53	5.18257	2.37367	1.22e-75	1.04e-73
6673	AT2G39650,1	386.737	125.534	647.94	5.16148	2.36778	9.33e-27	2.83e-25
8150	AT2G33110,1	262.904	85.5132	440.296	5.14886	2.36425	3.63e-49	1.84e-47
10698	AT3G55150,1	112.458	36.5804	188.336	5.14856	2.36417	1.64e-31	5.8e-30
21713	AT5G19880,1	4.50237	1.46528	7.53947	5.1454	2.36328	0.00872671	0.0421021
1647	AT2G28400,1	156.621	51.0065	262.235	5.14121	2.36211	3.8e-39	1.6e-37
6471	AT4G20860,1	2220.13	724.353	3715.9	5.12996	2.35895	3.68e-82	3.44e-80
844	AT5G25260,1	128.645	41.9915	215.299	5.1272	2.35817	8.06e-10	1.23e-08
1018	AT1G65845,1	413.044	135.568	690.52	5.09353	2.34866	8.86e-49	4.47e-47
8851	AT4G12720,4	2406.95	790.467	4023.44	5.08996	2.34765	2.08e-30	7.11e-29
21176	AT1G33612,1	28.223	9.27293	47.173	5.08718	2.34686	1.03e-06	1.17e-05
5965	AT5G11650,1	588.149	193.586	982.711	5.07635	2.34379	1.62e-65	1.13e-63
16557	AT2G19130,1	468.047	154.154	781.941	5.07248	2.34269	1.5e-62	9.98e-61
13091	AT2G32800,1	654.244	215.487	1093	5.07224	2.34262	1.81e-67	1.33e-65
21180	AT5G01830,1	260.327	85.9307	434.724	5.059	2.33885	2.05e-49	1.06e-47
16849	AT1G15190,1	11.6071	3.84191	19.3723	5.04235	2.3341	2.36e-05	0.000228393
10909	AT1G25390,1	758.802	251.676	1265.93	5.03	2.33056	1.11e-68	8.27e-67
12005	AT4G18250,1	413.983	137.588	690.378	5.01772	2.32703	1.98e-28	6.33e-27
14769	AT1G65850,2	21.4092	7.12011	35.6983	5.01373	2.32589	2.38e-09	3.5e-08
20147	AT2G04500,1	31.8629	10.606	53.1198	5.00847	2.32437	4.43e-11	7.36e-10
12961	AT4G23550,1	114.357	38.1401	190.574	4.99668	2.32097	2.26e-31	7.92e-30
12718	AT1G51670,1	9.41189	3.1446	15.6792	4.98606	2.3179	0.000102648	0.000887723
17337	AT2G25470,1	53.823	18.0295	89.6164	4.97054	2.3134	5.62e-09	8.02e-08
13455	AT1G35140,1	2205.92	739.875	3671.97	4.96296	2.3112	9.65e-66	6.84e-64
13691	AT1G16090,1	67.737	22.7808	112.693	4.94684	2.30651	3.43e-23	9.55e-22
9873	AT4G23160,1	20.9176	7.04105	34.7942	4.94162	2.30498	0.000332182	0.00257289
9552	AT1G03230,1	1263.52	426.219	2100.82	4.92897	2.30129	6.06e-74	4.97e-72
16782	AT1G11210,1	179.358	60.5996	298.117	4.91945	2.2985	2.56e-23	7.16e-22
5612	AT2G20835,1	30.0649	10.1584	49.9713	4.91922	2.29843	5.2e-10	8.08e-09
4184	AT1G22280,3	1311.94	443.394	2180.48	4.91771	2.29799	9.09e-74	7.34e-72
1121	AT1G69150,1	16.8404	5.71914	27.9616	4.88913	2.28958	3.06e-06	3.31e-05
3052	AT1G03220,1	5596.72	1900.72	9292.72	4.88905	2.28955	2.25e-67	1.65e-65
1403	AT2G13790,1	1130.53	385.222	1875.84	4.86951	2.28378	1.02e-72	8.11e-71
14793	AT4G24160,1	1565.79	533.658	2597.93	4.86816	2.28338	1.56e-75	1.33e-73
8272	AT4G28400,1	707.408	241.377	1173.44	4.86144	2.28138	2.86e-44	1.34e-42
4371	AT3G28210,1	168.959	57.6601	280.258	4.86052	2.28111	5.38e-28	1.7e-26
6603	AT2G39660,1	1020.69	349.246	1692.13	4.8451	2.27653	1.22e-70	9.53e-69
15383	AT2G17705,1	250.741	85.812	415.67	4.84396	2.27619	6.24e-42	2.75e-40
1265	AT1G67460,1	16.3572	5.60028	27.1142	4.84158	2.27548	2.92e-07	3.58e-06
14494	AT1G56540,1	115.817	39.6942	191.939	4.83544	2.27365	1.59e-25	4.73e-24
2405	AT5G03380,1	3212.49	1101.33	5323.64	4.83381	2.27316	3.21e-80	2.92e-78
14475	AT5G46510,1	1172.79	402.273	1943.32	4.83085	2.27228	8.8e-72	6.98e-70
17801	AT4G15150,1	23.6777	8.12166	39.2338	4.83076	2.27225	0.000364249	0.0027927
7706	AT3G22060,1	1270.62	436.131	2105.11	4.82679	2.27106	6.62e-73	5.32e-71
6906	AT3G14630,1	2.65218	0.911344	4.39301	4.82037	2.26914	0.058074	0.178114
2499	AT1G65486,1	213.714	73.4726	353.955	4.81752	2.26829	2.44e-36	9.6e-35
6225	AT1G67880,1	433.308	149.045	717.57	4.81446	2.26737	2.18e-57	1.32e-55
12143	AT5G38240,1	9.86248	3.39568	16.3293	4.80884	2.26569	2.37e-05	0.000229565
15651	AT5G28646,1	6.81623	2.35074	11.2817	4.79924	2.2628	0.00365909	0.0207407
6975	AT3G48450,1	80.2626	27.7139	132.811	4.79222	2.26069	3.47e-21	8.94e-20
19744	AT5G08350,1	190.228	65.6977	314.759	4.79101	2.26033	1.1e-37	4.43e-36
8284	AT1G74590,1	122.839	42.4646	203.213	4.78546	2.25866	6.61e-30	2.22e-28
2046	AT5G47910,1	7414.43	2568.82	12260	4.77264	2.25479	2.17e-82	2.04e-80
17894	AT1G23830,1	165.926	57.4945	274.358	4.77189	2.25456	7.57e-37	3.01e-35
5082	AT1G66170,1	6.76864	2.35074	11.1866	4.75875	2.25058	0.00279822	0.0165319
5020	AT1G80660,1	6.04378	2.09966	9.9879	4.75692	2.25003	0.00754775	0.0374168
2545	AT1G18740,1	1506.44	525.383	2487.5	4.73465	2.24326	1.83e-72	1.46e-70
7744	AT3G19010,1	2839.67	990.759	4688.58	4.73231	2.24255	1.25e-77	1.1e-75
8831	AT5G26030,1	3850.66	1346.17	6355.15	4.7209	2.23906	4.15e-78	3.7e-76
16350	AT3G57760,1	127.054	44.4265	209.681	4.71973	2.2387	2.31e-23	6.47e-22
18385	AT1G32910,1	8.38181	2.93195	13.8317	4.71758	2.23805	0.000444622	0.00332649
16431	AT1G32960,1	35.2598	12.3491	58.1705	4.71051	2.23588	1.72e-08	2.36e-07
1427	AT4G24310,1	57.1196	20.0223	94.2169	4.7056	2.23438	8.53e-19	2.04e-17
4808	AT4G01700,1	992.142	348.986	1635.3	4.68586	2.22831	6.06e-62	3.94e-60
3507	AT1G56510,1	1972.6	695.112	3250.09	4.67563	2.22516	1.1e-41	4.82e-40
19860	AT4G33985,1	80.5173	28.4251	132.61	4.66523	2.22195	4.43e-22	1.19e-20
7864	AT5G57190,1	114.632	40.4866	188.778	4.66273	2.22117	1.54e-28	4.95e-27
9678	AT3G59880,1	54.5385	19.2626	89.8144	4.66263	2.22114	8.56e-13	1.57e-11
20209	AT5G11000,1	987.456	349.469	1625.44	4.65118	2.2176	1.97e-66	1.4e-64
5795	AT4G06746,1	65.194	23.0745	107.313	4.65074	2.21746	4.62e-14	9.07e-13
19991	AT5G66620,1	176.046	62.3617	289.73	4.64596	2.21598	8.7e-38	3.53e-36
711	AT4G01010,1	322.1	114.171	530.028	4.64239	2.21487	1.19e-32	4.35e-31
5692	AT1G44130,1	27.7102	9.89808	45.5223	4.5991	2.20135	0.00614834	0.0318675
7402	AT1G61550,1	16.3822	5.85274	26.9117	4.59814	2.20105	6.4e-07	7.49e-06
12824	AT3G09020,1	268.865	96.0802	441.65	4.59668	2.20059	3.61e-26	1.08e-24
14898	AT5G54490,1	331.461	118.482	544.44	4.59511	2.2001	3.21e-34	1.2e-32
1777	AT1G63870,1	5.93161	2.12693	9.73629	4.57763	2.1946	0.00260417	0.0155782
20524	AT4G17230,1	1572.51	564.155	2580.87	4.57476	2.1937	1.04e-70	8.13e-69
12769	AT2G35637,1	15.5842	5.60028	25.568	4.56549	2.19077	4.56e-07	5.45e-06
5755	AT4G35180,1	466.201	167.79	764.611	4.55694	2.18807	1.89e-19	4.63e-18
13742	AT1G03370,1	1402.28	505.343	2299.21	4.5498	2.1858	6.4e-69	4.81e-67
11176	AT1G63750,3	1021	367.965	1674.04	4.54945	2.18569	1.32e-63	9.03e-62
12085	AT3G62260,2	253.3	91.3513	415.248	4.54562	2.18448	5.05e-44	2.34e-42
3754	AT1G11050,1	812.848	293.374	1332.32	4.54138	2.18313	8.98e-47	4.44e-45
8749	AT4G11500,1	9.38761	3.3943	15.3809	4.5314	2.17996	0.000339715	0.00262313
532	AT1G14870,1	1341.58	486.032	2197.13	4.52055	2.1765	6.4e-45	3.05e-43
12326	AT1G21130,1	4556.81	1654.79	7458.83	4.50741	2.1723	2.16e-35	8.37e-34
20306	AT3G50760,1	158.405	57.5852	259.225	4.50159	2.17044	1.6e-33	5.93e-32
19940	AT3G47090,1	55.9271	20.3413	91.513	4.49888	2.16957	4.97e-13	9.22e-12
14804	AT5G18150,1	174.027	63.3225	284.732	4.49654	2.16881	3.86e-36	1.51e-34
18372	AT3G16712,1	2.50305	0.911344	4.09476	4.4931	2.16771	0.0669833	0.197736
4694	AT3G18250,1	12.5135	4.55948	20.4675	4.489	2.1664	3.32e-05	0.000313431
2715	AT4G04510,1	6.78276	2.48433	11.0812	4.46043	2.15718	0.00349249	0.0199419
15054	AT1G15530,1	368.827	135.708	601.946	4.43561	2.14913	5.53e-46	2.68e-44
21284	AT5G23510,2	702.384	258.513	1146.26	4.43403	2.14862	4.1e-59	2.56e-57
11741	AT3G25600,1	367.113	135.119	599.106	4.43391	2.14858	1.91e-49	9.89e-48
2454	AT5G37485,1	5.01879	1.84996	8.18761	4.42583	2.14595	0.0109974	0.0502134
9004	AT1G59870,1	35579.7	13164	57995.5	4.40562	2.13935	1.22e-63	8.38e-62
1352	AT2G46430,1	841.555	311.905	1371.2	4.39623	2.13627	2.94e-55	1.7e-53
21140	AT1G35230,1	33.9559	12.5895	55.3223	4.3943	2.13563	2.48e-09	3.64e-08
3043	AT5G59510,1	20.4729	7.59499	33.3509	4.39117	2.13461	3.02e-07	3.69e-06
4118	AT1G15890,1	131.317	48.7502	213.885	4.38736	2.13335	2.12e-18	4.98e-17
2269	AT5G45090,1	4.08011	1.52121	6.639	4.3643	2.12575	0.0179901	0.0741827
5097	AT3G15356,1	4335.08	1621.13	7049.03	4.34821	2.12042	5.88e-40	2.5e-38
17367	AT4G23170,1	461.594	173.079	750.108	4.33391	2.11567	3.2e-34	1.2e-32
9161	AT4G19720,1	39.1211	14.6851	63.5572	4.32801	2.1137	2.47e-11	4.17e-10
14740	AT5G65920,1	624.919	235.123	1014.71	4.31567	2.10958	1.51e-54	8.58e-53
6364	AT4G06495,1	1.7536	0.660266	2.84693	4.3118	2.10829	0.111073	0.281184
3980	AT1G30040,1	131.584	49.6874	213.48	4.29646	2.10315	3.08e-07	3.76e-06
16026	AT1G53633,1	13.6653	5.16244	22.1681	4.29412	2.10236	2.43e-05	0.000235593
3810	AT4G18950,1	1969.07	745.054	3193.09	4.28571	2.09954	8.11e-67	5.86e-65
13955	AT1G80610,1	210.09	79.5251	340.656	4.28363	2.09883	1.34e-36	5.29e-35
2194	AT1G59265,1	55.925	21.219	90.631	4.27122	2.09465	9.15e-15	1.85e-13
20341	AT5G13190,1	782.128	296.825	1267.43	4.26997	2.09423	5.44e-59	3.38e-57
5043	AT3G46230,1	10.5393	4.00278	17.0758	4.266	2.09288	0.00037491	0.00285947
13424	AT3G18560,1	133.156	50.6126	215.699	4.26177	2.09145	2.01e-23	5.65e-22
8104	AT4G23320,1	14.0313	5.34782	22.7148	4.24748	2.08661	1.57e-05	0.000156007
8862	AT1G15430,1	216.364	82.4797	350.248	4.24648	2.08627	1.45e-36	5.75e-35
1475	AT4G33920,1	1303.06	496.906	2109.22	4.2447	2.08566	2.53e-62	1.67e-60
10468	AT3G58490,1	575.864	219.768	931.959	4.24065	2.08428	1.6e-53	8.9e-52
14214	AT5G02290,1	1369.2	522.574	2215.83	4.24023	2.08414	1.12e-63	7.66e-62
9030	AT5G48657,1	345.847	132.066	559.627	4.23748	2.08321	1.64e-39	6.94e-38
15974	AT3G61390,2	3.76556	1.43939	6.09173	4.23216	2.08139	0.0251213	0.0956353
13111	AT5G36920,1	5.6205	2.1542	9.08681	4.21818	2.07662	0.00319321	0.0185169
20561	AT2G15390,2	811.708	311.156	1312.26	4.21737	2.07634	2.69e-58	1.64e-56
6088	AT1G69790,1	41.7856	16.0195	67.5516	4.21683	2.07616	4.64e-12	8.17e-11
17614	AT1G17380,1	192.797	73.9511	311.643	4.21418	2.07525	5.81e-28	1.83e-26
14981	AT5G18490,1	553.564	212.528	894.6	4.20932	2.07359	4.39e-53	2.42e-51
6525	AT2G28210,1	37.7994	14.5297	61.069	4.20304	2.07143	2.61e-11	4.41e-10
16061	AT4G23270,1	1542.74	594.135	2491.34	4.19322	2.06806	4.89e-63	3.31e-61
11057	AT5G01950,1	795.187	306.899	1283.47	4.18207	2.06422	1.91e-56	1.13e-54
5375	AT3G08720,1	1981.09	766.526	3195.66	4.16902	2.05971	5.13e-34	1.91e-32
8425	AT4G35110,3	155.718	60.2732	251.163	4.16708	2.05904	7.36e-30	2.46e-28
541	AT3G08760,1	754.641	292.313	1216.97	4.16324	2.05771	1.44e-54	8.2e-53
17063	AT1G16640,1	49.6951	19.3018	80.0883	4.14926	2.05285	4.37e-14	8.59e-13
7478	AT3G13020,1	49.9025	19.4179	80.3871	4.13983	2.04957	2.14e-13	4.04e-12
15141	AT3G49530,1	1627.27	633.486	2621.05	4.1375	2.04876	7.76e-63	5.18e-61
6592	AT5G62570,2	1027.2	400.136	1654.26	4.13425	2.04763	2.23e-58	1.36e-56
7942	AT1G66880,1	898.536	350.023	1447.05	4.13416	2.04759	2.51e-57	1.52e-55
15428	AT2G34650,1	75.2202	29.3091	121.131	4.13288	2.04715	2.15e-19	5.24e-18
11891	AT3G25780,1	712.633	277.706	1147.56	4.13228	2.04694	6.79e-54	3.82e-52
2159	AT4G17250,1	721.856	281.391	1162.32	4.13063	2.04636	1.69e-55	9.87e-54
1937	AT3G05580,1	502.912	196.077	809.747	4.12973	2.04605	4.74e-49	2.41e-47
3775	AT2G39400,1	758.519	296.153	1220.88	4.12248	2.04351	4.89e-56	2.88e-54
15723	AT1G10340,1	213.006	83.2539	342.759	4.11703	2.0416	1.33e-17	3.03e-16
16587	AT5G57035,1	749.444	293.224	1205.66	4.11175	2.03975	6.4e-55	3.68e-53
13887	AT2G22890,1	75.2439	29.4525	121.035	4.10951	2.03897	1.04e-18	2.48e-17
67	AT5G06760,1	9.03206	3.53767	14.5265	4.10623	2.03781	0.0056083	0.0297063
4455	AT1G61890,1	1012.55	396.738	1628.37	4.10438	2.03716	1.2e-56	7.1e-55
21166	AT3G59740,1	3.16689	1.24148	5.09229	4.1018	2.03626	0.0527215	0.166367
4986	AT2G46620,1	427.547	167.751	687.343	4.0974	2.03471	1.09e-48	5.51e-47
8669	AT5G59790,1	161.144	63.2484	259.039	4.09559	2.03407	1.35e-30	4.65e-29
21551	AT3G57730,1	138.23	54.2667	222.194	4.09447	2.03368	3.65e-29	1.19e-27
17185	AT3G46080,1	57.2892	22.5066	92.0717	4.09087	2.03241	2.24e-17	5.04e-16
20228	AT5G40540,1	279.028	109.7	448.356	4.08711	2.03108	8.87e-40	3.76e-38
3196	AT4G11850,1	2294.35	902.401	3686.3	4.08499	2.03033	4.72e-64	3.25e-62
20378	AT5G18400,2	999.156	393.077	1605.23	4.08376	2.0299	7.52e-57	4.51e-55
9839	AT3G04300,1	24.8671	9.79038	39.9438	4.07991	2.02854	7.95e-08	1.01e-06
8970	AT5G60900,1	59.6476	23.4914	95.8038	4.07825	2.02795	4.03e-12	7.11e-11
5926	AT1G79360,1	30.9995	12.216	49.7829	4.07522	2.02688	7.02e-09	9.93e-08
16649	AT2G39518,1	134.642	53.0622	216.221	4.07486	2.02675	3.67e-17	8.21e-16
21935	AT4G01360,1	169.968	66.9854	272.95	4.07477	2.02672	1.65e-06	1.85e-05
299	AT5G61600,1	814.99	321.698	1308.28	4.0668	2.02389	2.3e-22	6.23e-21
9993	AT1G77390,1	37.5256	14.8353	60.2159	4.05895	2.02111	2.31e-11	3.93e-10
18169	AT4G05010,1	74.5302	29.4812	119.579	4.05613	2.0201	4.63e-18	1.08e-16
9050	AT1G73805,1	804.995	318.609	1291.38	4.05318	2.01905	1.45e-13	2.78e-12
6348	AT1G68330,1	117.455	46.7281	188.182	4.02717	2.00977	1.03e-24	2.97e-23
21720	AT1G76700,1	609.895	242.762	977.028	4.02463	2.00886	7.79e-51	4.1e-49
5900	AT1G76970,1	398.828	158.894	638.763	4.02005	2.00722	1.03e-44	4.87e-43
6734	AT1G20350,1	9.48065	3.77897	15.1823	4.01758	2.00633	0.000141999	0.00119462
6850	AT3G21630,1	816.977	326.152	1307.8	4.00979	2.00353	5.41e-54	3.06e-52
5110	AT1G64610,1	362.256	144.768	579.744	4.00464	2.00167	4.12e-44	1.92e-42
1771	AT2G28270,1	2.27922	0.911344	3.64709	4.00188	2.00068	0.106882	0.273919
8147	AT1G56140,1	1487.4	594.81	2380	4.00127	2.00046	6.95e-59	4.29e-57
7195	AT1G53110,1	146.923	58.7778	235.068	3.99926	1.99973	2.46e-27	7.67e-26
17428	AT4G34410,1	96.3293	38.5451	154.114	3.99827	1.99937	2.55e-07	3.13e-06
17714	AT1G07130,1	64.0159	25.624	102.408	3.99656	1.99876	4.42e-17	9.87e-16
19704	AT5G48390,1	12.2699	4.91274	19.627	3.99513	1.99824	0.00011981	0.00102323
901	AT2G41100,1	12307.1	4928.17	19686.1	3.9946	1.99805	6.06e-42	2.68e-40
12891	AT4G22690,1	8611.61	3451	13772.2	3.99079	1.99667	9.79e-67	7.05e-65
21753	AT4G29740,2	248.75	99.7016	397.798	3.98988	1.99635	1.03e-14	2.08e-13
1910	AT2G36650,1	99.2459	39.85	158.642	3.98098	1.99312	2.16e-13	4.07e-12
7473	AT3G28450,1	835.618	336.562	1334.67	3.96562	1.98755	2.26e-53	1.26e-51
20955	AT1G51800,1	1380.91	556.709	2205.11	3.96098	1.98586	4.63e-27	1.43e-25
1078	AT1G05340,1	109.127	44.0034	174.251	3.95995	1.98548	2.95e-23	8.23e-22
3887	AT3G52430,1	653.391	263.962	1042.82	3.95064	1.98209	9.12e-22	2.42e-20
119	AT4G24380,1	574.854	232.623	917.084	3.94235	1.97906	2.53e-41	1.1e-39
1613	AT1G59860,1	61.0683	24.721	97.4156	3.9406	1.97842	3.05e-15	6.3e-14
1158	AT5G25050,1	370.773	150.186	591.361	3.93753	1.97729	5.31e-43	2.42e-41
12713	AT5G61890,1	4.82252	1.95491	7.69014	3.93377	1.97591	0.017845	0.0737088
608	AT3G47820,1	224.737	91.2148	358.258	3.92763	1.97366	3.98e-35	1.54e-33
20843	AT1G07128,1	46.3072	18.8242	73.7903	3.91997	1.97084	4.29e-13	7.97e-12
13644	AT5G46520,1	627.064	255.195	998.933	3.91439	1.96879	2.77e-49	1.42e-47
8626	AT4G37770,1	18.2465	7.4355	29.0574	3.90793	1.9664	5.03e-06	5.31e-05
21157	AT1G69910,1	263.124	107.336	418.913	3.90283	1.96452	1.98e-36	7.81e-35
6192	AT1G76040,2	411.751	168.079	655.423	3.89949	1.96328	2.17e-42	9.66e-41
13254	AT1G20510,1	1879.77	769.422	2990.11	3.88618	1.95835	5.53e-59	3.42e-57
7568	AT1G33760,1	64.0729	26.2528	101.893	3.88122	1.95651	4.62e-08	6.04e-07
14927	AT2G15480,1	479.58	196.78	762.379	3.87427	1.95393	2.06e-45	9.93e-44
18621	AT2G17220,1	710.612	291.817	1129.41	3.87025	1.95243	2.92e-50	1.52e-48
10544	AT4G33930,1	2.76408	1.13515	4.39301	3.86998	1.95233	0.0855399	0.234812
17288	AT2G46940,1	58.0197	23.8285	92.211	3.86977	1.95225	6.42e-11	1.05e-09
5663	AT1G22890,1	189.086	77.7092	300.463	3.8665	1.95103	1.05e-20	2.66e-19
772	AT5G59490,1	117.972	48.5103	187.434	3.8638	1.95002	3.19e-11	5.38e-10
7594	AT5G12940,1	411.235	169.183	653.287	3.86141	1.94913	1.47e-24	4.23e-23
12962	AT1G21945,1	12.2651	5.06025	19.47	3.84763	1.94397	0.000166782	0.00138351
7158	AT3G44720,1	1067.12	440.525	1693.72	3.84478	1.9429	8.35e-44	3.84e-42
13584	AT3G22160,1	178.793	73.8118	283.775	3.84458	1.94282	3.48e-30	1.18e-28
21452	AT1G70140,1	240.951	99.6092	382.292	3.83792	1.94033	1.41e-34	5.35e-33
13482	AT3G45840,1	33.7739	13.9689	53.5789	3.83559	1.93945	2.61e-09	3.82e-08
13067	AT1G09860,1	2.67637	1.10788	4.24487	3.83153	1.93792	0.0985428	0.258571
4049	AT3G59350,1	1314.53	544.34	2084.71	3.8298	1.93727	9.2e-55	5.26e-53
11222	AT5G46910,1	476.5	197.393	755.606	3.82793	1.93656	1.34e-44	6.31e-43
13843	AT1G67810,1	256.696	106.421	406.97	3.82414	1.93514	1.13e-36	4.48e-35
1192	AT1G68340,1	105.872	43.9313	167.812	3.81988	1.93353	3.09e-22	8.36e-21
10441	AT4G32020,1	4678.12	1942.82	7413.43	3.81582	1.93199	6.22e-61	4.01e-59
14669	AT4G32630,2	3.59128	1.49255	5.69	3.81226	1.93065	0.124903	0.30539
15732	AT5G37760,1	4.19094	1.74225	6.63964	3.81095	1.93015	0.0311038	0.112391
8251	AT4G17900,1	1295.41	538.648	2052.17	3.80986	1.92974	2.4e-55	1.4e-53
5087	AT1G20400,1	5.64565	2.35074	8.94056	3.8033	1.92725	0.00987466	0.0463476
20695	AT5G63130,1	168.982	70.3842	267.58	3.80171	1.92665	7.43e-07	8.64e-06
6473	AT5G39000,1	56.9757	23.7347	90.2166	3.80104	1.92639	2.48e-14	4.93e-13
13940	AT4G19460,1	69.4975	28.9545	110.04	3.80046	1.92617	1.25e-15	2.64e-14
6389	AT5G39785,2	227.143	94.7858	359.5	3.79276	1.92325	2.59e-33	9.54e-32
4555	AT1G34420,1	148.519	62.1295	234.908	3.78094	1.91875	8.22e-27	2.5e-25
7080	AT5G44590,1	4.3557	1.82269	6.88872	3.77943	1.91817	0.030952	0.111972
17314	AT3G57280,1	1008.68	422.604	1594.75	3.77363	1.91595	1.88e-51	9.98e-50
3231	AT5G01380,1	15.0953	6.32624	23.8643	3.77227	1.91543	9.07e-05	0.000794158
11130	AT3G47570,1	759.07	318.301	1199.84	3.76951	1.91438	3.45e-49	1.76e-47
18835	AT5G44568,1	352.349	148.367	556.332	3.74971	1.90678	6.72e-17	1.49e-15
17202	AT1G11310,1	4584.02	1932.22	7235.81	3.74481	1.90489	8.48e-60	5.38e-58
1938	AT3G15340,1	35.0485	14.7753	55.3216	3.7442	1.90466	1.41e-09	2.12e-08
18398	AT2G40270,1	956.004	403.117	1508.89	3.74306	1.90422	4.94e-51	2.62e-49
21772	AT4G38560,2	153.724	65.0013	242.446	3.72987	1.89913	1.13e-28	3.65e-27
14904	AT5G09640,1	2.08965	0.884072	3.29523	3.72734	1.89814	0.164376	0.368024
10094	AT3G43850,1	4.24381	1.79818	6.68944	3.72012	1.89535	0.024047	0.0927636
10149	AT1G19210,1	4.9428	2.09966	7.78595	3.7082	1.89072	0.217019	0.44123
138	AT1G68840,1	2512.07	1067.3	3956.84	3.70735	1.89039	8.61e-57	5.15e-55
13942	AT3G59720,1	10.7157	4.55534	16.876	3.70466	1.88934	0.000275266	0.00218285
4993	AT5G22540,1	19.7964	8.44064	31.1521	3.69073	1.88391	7.37e-05	0.000657497
16778	AT4G31800,1	2807.06	1197.53	4416.58	3.68806	1.88286	5.32e-31	1.85e-29
9694	AT5G26340,1	920.564	393.326	1447.8	3.68091	1.88006	1.81e-49	9.4e-48
20233	AT4G29050,1	139.424	59.6257	219.222	3.67664	1.87839	1.6e-13	3.06e-12
9009	AT4G22780,1	473.576	202.792	744.359	3.67055	1.876	1.88e-42	8.4e-41
15198	AT5G40180,1	4.42077	1.90174	6.93979	3.64917	1.86757	0.0308975	0.11183
10525	AT4G30350,1	1001.74	431.503	1571.99	3.64305	1.86515	2.44e-49	1.26e-47
417	AT1G06140,1	40.7586	17.5666	63.9505	3.64046	1.86412	2e-10	3.2e-09
20285	AT1G14260,1	19.5406	8.42728	30.6539	3.63746	1.86293	1.01e-05	0.000103305
15120	AT1G62422,1	207.5	89.5432	325.457	3.63463	1.86181	1.09e-21	2.88e-20
20816	AT1G02390,1	32.9493	14.2255	51.6732	3.63244	1.86094	2.43e-09	3.56e-08
11981	AT5G42010,1	159.922	69.0544	250.789	3.63176	1.86067	2.88e-27	8.98e-26
18644	AT1G19180,1	1659.53	716.721	2602.34	3.63089	1.86032	1.09e-52	5.99e-51
15232	AT3G15200,1	69.5085	30.0624	108.955	3.62429	1.8577	1.17e-15	2.46e-14
20226	AT2G22860,1	53.2547	23.0361	83.4734	3.6236	1.85742	4.32e-07	5.18e-06
17779	AT1G65690,1	177.517	76.8052	278.228	3.62252	1.85699	1.33e-13	2.56e-12
915	AT2G41835,1	194.193	84.0661	304.32	3.62001	1.85599	3.71e-30	1.25e-28
19239	AT1G49210,1	1.4654	0.634374	2.29643	3.61999	1.85599	0.24984	0.481599
12454	AT3G17410,1	1656.92	717.514	2596.33	3.61851	1.85539	2.1e-52	1.14e-50
8195	AT3G59510,1	3.56806	1.54572	5.5904	3.6167	1.85467	0.054517	0.170375
18269	AT3G26680,1	359.437	155.754	563.121	3.61545	1.85418	8.94e-38	3.62e-36
13590	AT1G11055,1	4.20758	1.82407	6.5911	3.61341	1.85336	0.0351887	0.123219
12338	AT3G15210,1	835.922	362.41	1309.43	3.61313	1.85325	1.22e-47	6.07e-46
950	AT1G07520,1	350.122	151.878	548.365	3.61056	1.85222	4.18e-37	1.67e-35
14384	AT5G24590,2	1373.41	596.013	2150.8	3.60864	1.85146	5.54e-51	2.93e-49
5533	AT5G58720,1	1001.23	435.657	1566.8	3.59641	1.84656	5.61e-48	2.8e-46
13568	AT1G14370,1	507.168	220.707	793.628	3.59584	1.84633	3.41e-19	8.25e-18
1254	AT5G54165,1	19.6954	8.58677	30.804	3.58738	1.84293	1.03e-05	0.000104738
20747	AT5G45340,1	934.062	407.341	1460.78	3.58615	1.84243	3.12e-49	1.59e-47
7703	AT3G01840,1	7.08853	3.09144	11.0856	3.58591	1.84234	0.00539534	0.0288177
9441	AT5G12880,1	147.097	64.1787	230.016	3.58398	1.84156	4.43e-18	1.03e-16
20570	AT3G46690,1	116.604	50.9183	182.29	3.58004	1.83998	5.46e-21	1.39e-19
21247	AT2G19710,1	510.615	223.017	798.213	3.57916	1.83962	4.77e-41	2.06e-39
21192	AT2G12505,1	2.14183	0.938616	3.34504	3.5638	1.83342	0.15353	0.351266
9184	AT5G05490,1	4.22021	1.84996	6.59047	3.56249	1.83289	0.0293862	0.107834
18680	AT1G67000,1	21.7773	9.5499	34.0048	3.56075	1.83218	1.34e-06	1.51e-05
7253	AT1G29290,1	44.8242	19.6579	69.9906	3.56043	1.83205	0.00154043	0.0099074
18580	AT3G13430,1	337.179	147.89	526.469	3.55986	1.83182	4.12e-36	1.61e-34
16622	AT1G32970,1	9.17853	4.02729	14.3298	3.55817	1.83113	0.00382461	0.0215524
10227	AT3G08710,1	564.754	247.838	881.67	3.55744	1.83084	3.85e-42	1.71e-40
6500	AT4G31740,1	3.45481	1.51845	5.39118	3.55046	1.82801	0.0549861	0.171463
17548	AT1G10040,1	70.9418	31.1956	110.688	3.54819	1.82708	5.86e-16	1.25e-14
804	AT5G47710,1	205.228	90.2518	320.204	3.5479	1.82696	1.41e-28	4.52e-27
8149	AT1G55365,1	5.82409	2.56201	9.08618	3.54651	1.8264	0.00984087	0.0462384
7368	AT5G46710,1	408.063	179.666	636.461	3.54247	1.82476	3.93e-39	1.65e-37
7320	AT5G38200,1	280.045	123.529	436.561	3.53407	1.82133	1.82e-31	6.39e-30
7499	AT3G21650,1	438.74	193.745	683.735	3.52905	1.81928	3.1e-39	1.31e-37
8180	AT1G70530,1	572.362	253.092	891.633	3.52296	1.81679	1.42e-41	6.22e-40
21261	AT1G66480,1	116.153	51.3695	180.937	3.52227	1.8165	5.32e-20	1.32e-18
374	AT3G52800,1	2125.92	941.9	3309.93	3.5141	1.81316	6.49e-52	3.49e-50
15337	AT3G16510,1	86.7327	38.4457	135.02	3.51196	1.81227	9.23e-19	2.21e-17
16822	AT5G47960,1	155.276	68.8412	241.71	3.51113	1.81194	3.19e-26	9.56e-25
7768	AT1G04880,1	6.48024	2.8774	10.0831	3.50423	1.8091	0.0516995	0.163958
18276	AT4G15233,2	509.202	226.105	792.299	3.50413	1.80905	1.57e-40	6.72e-39
9227	AT1G70920,1	13.8	6.13109	21.4689	3.50164	1.80803	0.000320313	0.00249326
3306	AT3G63350,1	7.44845	3.31248	11.5844	3.4972	1.8062	0.0117803	0.053015
13975	AT3G11080,1	142.907	63.5836	222.231	3.4951	1.80533	4.38e-16	9.48e-15
236	AT1G70520,1	832.925	370.737	1295.11	3.49335	1.80461	1.2e-44	5.68e-43
5381	AT5G57500,1	29.3879	13.0889	45.6869	3.4905	1.80343	1.11e-07	1.4e-06
5576	AT4G01890,1	4.52931	2.01922	7.0394	3.48619	1.80165	0.049959	0.159867
1685	AT4G08555,1	213.073	95.122	331.024	3.47999	1.79909	3.32e-08	4.41e-07
4834	AT4G37640,1	1904.74	851.153	2958.32	3.47567	1.79729	2.04e-50	1.06e-48
6910	AT1G52200,1	720.617	322.278	1118.96	3.47203	1.79578	7.28e-44	3.36e-42
14264	AT4G15120,1	38.5921	17.273	59.9113	3.4685	1.79431	5.79e-09	8.26e-08
15388	AT3G14050,1	1267.79	568.988	1966.6	3.45631	1.78923	6.04e-18	1.4e-16
5385	AT5G11180,1	3.31632	1.49117	5.14146	3.44793	1.78573	0.0763686	0.217435
1738	AT4G36670,1	426.093	191.742	660.444	3.44443	1.78427	8.13e-18	1.86e-16
11388	AT2G38870,1	570.318	256.735	883.9	3.44285	1.7836	5.07e-41	2.19e-39
16238	AT5G46780,1	489.892	220.848	758.937	3.43647	1.78093	8.93e-39	3.69e-37
11694	AT1G18020,1	279.257	126.128	432.387	3.42816	1.77744	3.29e-22	8.89e-21
13709	AT5G04870,1	2113.79	954.719	3272.86	3.42809	1.7774	1.83e-49	9.46e-48
8708	AT4G35590,1	11.7421	5.30995	18.1743	3.42268	1.77512	0.000482126	0.00357904
17902	AT4G34480,1	885.07	400.248	1369.89	3.42261	1.7751	2.76e-44	1.3e-42
13436	AT2G27080,1	1248.5	564.684	1932.32	3.42194	1.77482	7.81e-32	2.79e-30
17089	AT3G59700,1	215.268	97.5728	332.963	3.41245	1.77081	1.18e-19	2.92e-18
14934	AT2G46160,1	43.5422	19.7397	67.3447	3.41164	1.77047	6.82e-09	9.65e-08
11287	AT5G02630,1	144.728	65.7152	223.74	3.40469	1.76752	1.98e-22	5.4e-21
8842	AT3G55090,1	39.6824	18.0415	61.3233	3.39901	1.76512	3.12e-09	4.54e-08
8545	AT3G48090,1	1007.02	457.988	1556.05	3.39759	1.76451	5.69e-40	2.43e-38
7430	AT2G27500,1	1087.89	494.941	1680.83	3.39602	1.76384	3.55e-45	1.7e-43
15162	AT4G31000,1	471.729	214.675	728.783	3.39481	1.76333	6.82e-37	2.72e-35
9976	AT5G50030,1	2.84383	1.29464	4.39301	3.39323	1.76266	0.0768569	0.21849
19077	AT4G25030,1	2733.33	1244.55	4222.11	3.39248	1.76234	2.57e-45	1.24e-43
954	AT1G26730,1	175.722	80.0284	271.416	3.3915	1.76192	4.28e-25	1.25e-23
18332	AT3G50900,1	142.181	64.816	219.546	3.38721	1.7601	1.33e-22	3.64e-21
11889	AT2G44380,1	160.507	73.2146	247.799	3.38456	1.75897	3.18e-23	8.87e-22
4493	AT3G15358,1	55.4702	25.3077	85.6327	3.38366	1.75858	1.35e-12	2.45e-11
11861	AT3G44400,1	331.773	151.433	512.112	3.38176	1.75778	4.64e-29	1.52e-27
18333	AT5G13205,1	40.5302	18.5052	62.5551	3.3804	1.7572	3.7e-10	5.82e-09
4508	AT2G39710,1	291.185	133.017	449.353	3.37816	1.75624	1.38e-12	2.5e-11
6714	AT1G74440,1	182.531	83.3918	281.67	3.37767	1.75603	3.87e-27	1.2e-25
850	AT1G08930,1	6880.03	3147.68	10612.4	3.3715	1.75339	1.85e-51	9.87e-50
11303	AT5G66631,1	36.0727	16.523	55.6224	3.36635	1.75119	9.6e-09	1.34e-07
14485	AT2G05940,1	803.528	368.331	1238.73	3.36308	1.74978	1.47e-42	6.58e-41
11917	AT5G42040,1	6.51109	2.98511	10.0371	3.36238	1.74948	0.0124971	0.055513
15126	AT1G67060,1	367.061	168.763	565.36	3.35002	1.74417	4.1e-34	1.53e-32
1414	AT5G40170,1	1080.64	497.03	1664.25	3.34838	1.74346	6.77e-35	2.6e-33
15195	AT1G31290,1	43.2907	19.9187	66.6627	3.34674	1.74276	4.51e-11	7.49e-10
15250	AT5G66480,1	100.437	46.2232	154.651	3.34575	1.74233	9.65e-19	2.3e-17
14714	AT1G63830,2	707.303	325.645	1088.96	3.34402	1.74158	1.87e-41	8.14e-40
4097	AT1G03740,1	1364.13	629.195	2099.06	3.33611	1.73817	1.37e-46	6.73e-45
1621	AT4G20920,1	2.56683	1.18831	3.94534	3.32012	1.73124	0.156909	0.356723
7048	AT5G65690,1	274.89	127.298	422.482	3.31883	1.73067	1.83e-17	4.15e-16
2249	AT5G36000,1	13.1614	6.10106	20.2217	3.31445	1.72877	0.000312896	0.00244072
9992	AT1G74450,1	786.343	364.616	1208.07	3.31326	1.72825	1.37e-41	5.97e-40
3864	AT3G49780,1	297.498	137.952	457.044	3.31306	1.72816	1.5e-30	5.16e-29
17657	AT4G11050,1	41.3786	19.2012	63.556	3.31001	1.72683	1.92e-08	2.6e-07
5066	AT3G05200,1	742.838	345.272	1140.4	3.30291	1.72374	3.19e-41	1.38e-39
9572	AT4G17785,1	9.20706	4.27975	14.1344	3.30261	1.72361	0.00988732	0.0463674
19909	AT2G23680,1	322.919	150.149	495.688	3.3013	1.72303	2.05e-33	7.54e-32
11102	AT1G63740,1	319.277	148.475	490.079	3.30075	1.7228	1.36e-31	4.83e-30
10833	AT1G62840,1	20.6332	9.61421	31.6521	3.29222	1.71906	1.29e-05	0.000129887
11990	AT3G01175,1	23.2168	10.8298	35.6038	3.28758	1.71702	2.77e-05	0.000266015
4216	AT4G31940,1	31.6375	14.7675	48.5075	3.28474	1.71578	0.00993292	0.046496
16874	AT1G65510,1	111.602	52.1075	171.096	3.28352	1.71524	6e-18	1.39e-16
7029	AT1G02810,1	390.436	182.362	598.511	3.28199	1.71457	7.08e-23	1.96e-21
18727	AT5G36002,1	76.8772	35.9096	117.845	3.28171	1.71445	9.36e-15	1.89e-13
8709	AT1G01340,2	326.735	152.724	500.747	3.27877	1.71316	5.3e-32	1.9e-30
9707	AT4G30850,1	412.525	192.858	632.191	3.27801	1.71282	3.2e-34	1.2e-32
169	AT2G37720,1	5.96323	2.78857	9.13788	3.2769	1.71233	0.0185336	0.0759248
18989	AT5G52740,1	5.73382	2.68225	8.78539	3.27538	1.71166	0.0228621	0.0893416
13817	AT3G15530,1	645.941	302.322	989.561	3.2732	1.7107	5.95e-39	2.47e-37
1793	AT5G43890,1	46.5038	21.7659	71.2416	3.27308	1.71065	2.93e-07	3.59e-06
5673	AT5G49920,1	3.78023	1.76952	5.79094	3.2726	1.71044	0.0838622	0.231764
20644	AT4G30910,1	624.574	292.435	956.714	3.27155	1.70997	5.81e-38	2.36e-36
10388	AT5G25440,1	198.142	92.8206	303.464	3.26936	1.70901	2.4e-25	7.09e-24
11196	AT3G27970,1	7.01349	3.28935	10.7376	3.26436	1.7068	0.0166573	0.0698805
10810	AT2G03830,1	9.84932	4.62103	15.0776	3.26282	1.70612	0.00491888	0.026706
21844	AT4G25719,1	13.867	6.51162	21.2223	3.25914	1.70449	0.000111598	0.000959058
5487	AT5G52830,1	95.2027	44.7733	145.632	3.25265	1.70162	1.02e-16	2.25e-15
10562	AT5G64750,1	31.3757	14.7661	47.9853	3.2497	1.70031	6.91e-08	8.85e-07
1913	AT1G53430,1	1933.88	910.284	2957.48	3.24897	1.69998	5.54e-46	2.68e-44
15959	AT2G17120,1	643.052	303.059	983.045	3.24374	1.69766	6.08e-38	2.47e-36
4486	AT1G04490,1	34.4278	16.2258	52.6298	3.24358	1.69759	2.65e-07	3.26e-06
10519	AT2G15490,1	326.038	153.694	498.382	3.24269	1.69719	3.34e-16	7.23e-15
10456	AT4G27654,1	10.1293	4.78191	15.4767	3.23652	1.69444	0.00167335	0.0106295
7683	AT2G31990,1	64.543	30.4724	98.6137	3.23617	1.69429	2.75e-13	5.18e-12
10648	AT5G45070,1	139.584	65.9415	213.227	3.23358	1.69313	7.2e-09	1.02e-07
12823	AT5G37770,1	1198.62	566.382	1830.86	3.23255	1.69267	1.81e-42	8.09e-41
12670	AT5G20480,1	428.848	202.652	655.044	3.23236	1.69259	3.98e-34	1.49e-32
9809	AT4G12040,1	1176.59	556.105	1797.08	3.23156	1.69223	8.34e-43	3.78e-41
17354	AT5G64060,1	45.8067	21.6637	69.9497	3.22888	1.69104	1.98e-09	2.94e-08
21675	AT3G55950,1	217.766	103.002	332.531	3.22841	1.69082	1.88e-27	5.89e-26
11513	AT5G01640,1	35.5542	16.8379	54.2704	3.22311	1.68846	1.67e-08	2.28e-07
1482	AT1G65790,1	75.312	35.6732	114.951	3.22232	1.6881	1.91e-15	3.97e-14
952	AT5G67310,1	11.7136	5.54988	17.8773	3.22121	1.6876	0.000668775	0.00477268
18857	AT3G23240,1	23.397	11.0956	35.6983	3.21734	1.68587	3.33e-06	3.59e-05
6692	AT5G56580,1	180.564	85.7514	275.377	3.21134	1.68317	1.06e-23	3.01e-22
2743	AT1G35610,1	3.83203	1.82269	5.84138	3.20482	1.68024	0.101169	0.263458
20214	AT5G14930,2	504.823	240.177	769.469	3.20376	1.67977	1.15e-35	4.48e-34
8807	AT4G14680,1	1233.63	587.294	1879.97	3.20108	1.67856	6.92e-43	3.14e-41
15604	AT4G23515,1	26.537	12.6372	40.4369	3.19983	1.678	4.86e-06	5.14e-05
12309	AT3G11650,1	186.335	88.8115	283.858	3.19618	1.67635	1.12e-23	3.16e-22
7295	AT1G73810,1	67.0515	31.9986	102.104	3.19091	1.67397	4.86e-10	7.57e-09
19203	AT1G02880,3	408.951	195.242	622.66	3.18916	1.67318	1.85e-32	6.69e-31
7171	AT1G69430,1	21.618	10.3276	32.9083	3.18643	1.67194	5.58e-06	5.86e-05
2952	AT3G50140,1	60.9131	29.1057	92.7205	3.18565	1.67159	4.14e-12	7.3e-11
6590	AT1G17990,1	289.444	138.376	440.513	3.18345	1.67059	1.87e-22	5.1e-21
5496	AT5G24640,1	13.0297	6.23742	19.8219	3.1779	1.66807	0.00190759	0.0119142
2966	AT1G58889,1	57.1447	27.3648	86.9246	3.17651	1.66744	1.22e-11	2.1e-10
12335	AT3G56710,1	222.996	107.077	338.915	3.16516	1.66228	6.96e-09	9.85e-08
17722	AT4G25810,1	1358.81	652.67	2064.96	3.16386	1.66169	1.24e-09	1.87e-08
4432	AT2G46750,1	127.532	61.3366	193.727	3.15842	1.6592	5.76e-18	1.33e-16
14674	AT3G57550,2	1461.59	703.238	2219.94	3.15674	1.65843	4.36e-42	1.93e-40
7508	AT5G64120,1	2887.49	1391.7	4383.27	3.14957	1.65516	3.35e-21	8.67e-20
16836	AT1G01480,1	30.8514	14.8746	46.8281	3.1482	1.65453	4.93e-07	5.85e-06
18236	AT5G66670,1	8.8166	4.2511	13.3821	3.14792	1.6544	0.00543202	0.0289611
9121	AT1G62090,1	2.631	1.26875	3.99325	3.14739	1.65416	0.131342	0.316205
20830	AT4G30290,1	974.355	470.18	1478.53	3.1446	1.65288	4.89e-09	7.03e-08
6299	AT1G28480,1	73.3609	35.4341	111.288	3.14069	1.65108	3.03e-14	6e-13
8019	AT1G13530,1	31.7053	15.3347	48.0759	3.1351	1.64851	2.92e-07	3.58e-06
3003	AT1G21230,1	5.13578	2.48433	7.78722	3.13453	1.64825	0.0272492	0.101623
5683	AT4G23210,3	170.275	82.3898	258.16	3.13339	1.64772	4.38e-09	6.32e-08
8280	AT4G24110,1	716.855	346.88	1086.83	3.13316	1.64762	6.65e-25	1.93e-23
6310	AT4G16780,1	113.069	54.7204	171.418	3.13262	1.64737	2.87e-18	6.72e-17
706	AT5G53110,1	91.3142	44.2272	138.401	3.12932	1.64585	1.58e-15	3.3e-14
8405	AT5G66850,1	601.53	291.384	911.675	3.12877	1.6456	2.24e-36	8.83e-35
21356	AT1G79670,1	535.894	259.622	812.165	3.12826	1.64536	1.04e-34	3.97e-33
10423	AT1G65490,1	677.46	328.571	1026.35	3.12368	1.64325	2.29e-26	6.91e-25
5303	AT1G66173,1	10.878	5.27992	16.4762	3.12053	1.64179	0.0030598	0.0178659
16901	AT1G51660,1	496.463	240.985	751.941	3.12028	1.64168	9e-16	1.91e-14
8308	AT1G14640,1	56.6138	27.4851	85.7424	3.1196	1.64136	5.66e-10	8.76e-09
7660	AT1G33590,1	6047.1	2935.77	9158.43	3.1196	1.64136	2.26e-46	1.1e-44
7878	AT3G13437,1	51.0401	24.793	77.2872	3.11729	1.64029	1.72e-09	2.57e-08
19993	AT5G52800,3	33.2748	16.167	50.3826	3.11638	1.63987	1.57e-07	1.97e-06
9488	AT4G35210,1	5.5721	2.70814	8.43606	3.11508	1.63927	0.0474199	0.153852
15366	AT1G10990,2	90.7608	44.1186	137.403	3.1144	1.63896	4.29e-15	8.83e-14
13775	AT2G35640,1	11.8759	5.77368	17.9782	3.11382	1.63868	0.000645718	0.00463675
3226	AT1G04360,1	50.4331	24.5217	76.3446	3.11335	1.63847	2.26e-06	2.5e-05
16903	AT2G21120,1	1070.58	520.943	1620.22	3.11017	1.63699	6.19e-40	2.63e-38
10	AT5G05850,1	205.302	99.9898	310.614	3.10645	1.63527	2.5e-24	7.16e-23
20813	AT1G65200,1	3.63111	1.76952	5.49269	3.10405	1.63415	0.116481	0.290924
21242	AT3G15740,1	3.63047	1.76952	5.49142	3.10333	1.63382	0.115581	0.289427
10757	AT3G03410,1	4.98658	2.43117	7.542	3.10221	1.6333	0.0365976	0.126877
174	AT4G18340,1	373.468	182.382	564.553	3.09544	1.63014	2.44e-29	8.04e-28
21624	AT4G37610,1	842.727	411.718	1273.74	3.09371	1.62934	2.06e-16	4.51e-15
20078	AT5G41170,1	45.864	22.4234	69.3046	3.09072	1.62794	8.77e-10	1.34e-08
13893	AT5G63790,1	1433.41	702.129	2164.69	3.08304	1.62436	6.45e-41	2.78e-39
14461	AT3G50200,1	4.89694	2.4039	7.38999	3.07417	1.6202	0.048642	0.156765
12097	AT5G11242,1	12.4753	6.12695	18.8237	3.07228	1.61931	0.000668682	0.00477268
5750	AT4G23250,1	710.335	349.092	1071.58	3.06962	1.61806	5.04e-36	1.97e-34
16870	AT4G34400,1	9.26862	4.55672	13.9805	3.06811	1.61735	0.00487469	0.0265111
6463	AT3G54000,1	129.233	63.5395	194.926	3.06779	1.6172	9.99e-18	2.28e-16
1170	AT5G58940,1	228.592	112.414	344.771	3.06698	1.61682	3.31e-25	9.73e-24
11636	AT4G38530,1	31.2193	15.3565	47.0822	3.06595	1.61633	0.000171202	0.0014159
4926	AT1G63530,1	120.537	59.3723	181.701	3.06037	1.61371	1.41e-13	2.71e-12
15709	AT3G44870,1	28.4227	14.0081	42.8373	3.05803	1.6126	0.0226314	0.0886449
3966	AT2G21900,1	3.64379	1.7968	5.49079	3.05588	1.61159	0.140071	0.329848
7759	AT2G32680,1	148.31	73.1793	223.441	3.05333	1.61039	0.000674092	0.00480594
5476	AT2G30720,1	413.406	203.987	622.825	3.05327	1.61035	4.89e-31	1.71e-29
21419	AT5G07070,1	84.1417	41.6615	126.622	3.0393	1.60374	6.76e-14	1.32e-12
12359	AT2G07699,1	2.45466	1.21559	3.69373	3.03864	1.60343	0.180441	0.391325
14163	AT4G17615,1	481.068	238.414	723.722	3.03557	1.60197	1.14e-24	3.3e-23
5534	AT1G63245,1	5.01253	2.48433	7.54073	3.03531	1.60185	0.0348187	0.122185
21024	AT4G36820,1	7.96658	3.94962	11.9835	3.0341	1.60127	0.0106308	0.048924
1711	AT4G11350,1	41.0288	20.3524	61.7052	3.03184	1.60019	6.24e-08	8.07e-07
3102	AT3G62720,1	690.391	342.489	1038.29	3.03162	1.60009	1.17e-34	4.46e-33
3638	AT1G25083,1	57.9488	28.7782	87.1194	3.02727	1.59802	7.08e-11	1.16e-09
19434	AT2G07777,1	1.7277	0.85818	2.59722	3.02642	1.59761	0.359804	0.602803
20091	AT2G47550,1	302.784	150.401	455.166	3.02634	1.59757	9.88e-16	2.09e-14
1543	AT5G02230,1	283.155	140.719	425.591	3.02441	1.59666	2.52e-26	7.58e-25
2278	AT4G26260,2	14.553	7.23621	21.8699	3.02228	1.59564	0.000447196	0.00334006
7501	AT3G47540,2	89.3905	44.4593	134.322	3.02123	1.59513	4.43e-15	9.11e-14
4374	AT5G48660,1	191.105	95.0698	287.14	3.02031	1.5947	8.78e-22	2.33e-20
93	AT3G05820,1	11.2038	5.57577	16.8319	3.01876	1.59395	0.00635173	0.0327133
19890	AT4G23130,2	162.271	80.797	243.745	3.01676	1.593	2.71e-20	6.79e-19
11103	AT2G44500,1	1934.43	964.644	2904.22	3.01067	1.59008	9.15e-41	3.93e-39
11498	AT1G53170,1	97.9349	48.9147	146.955	3.00432	1.58704	4.69e-16	1.01e-14
5386	AT3G32990,1	1.93031	0.964507	2.8961	3.00268	1.58625	0.216333	0.440527
21212	AT4G36030,1	177.364	88.8299	265.898	2.99334	1.58175	8.57e-22	2.28e-20
5947	AT3G49055,1	3.13429	1.57161	4.69696	2.98863	1.57949	0.235234	0.464128
6880	AT4G36032,1	158.273	79.3697	237.177	2.98826	1.5793	3.58e-17	8.03e-16
19150	AT4G21410,1	1395.15	699.628	2090.66	2.98825	1.5793	1.43e-38	5.85e-37
20211	AT5G42050,1	5262.62	2639.49	7885.76	2.98761	1.57899	1.07e-42	4.81e-41
3485	AT3G02880,1	1576.99	791.268	2362.72	2.986	1.57821	1.2e-38	4.91e-37
15024	AT1G76440,1	95.2215	47.7843	142.659	2.98547	1.57796	1.12e-14	2.27e-13
2677	AT1G68350,1	9.40512	4.73012	14.0801	2.97669	1.57371	0.00661854	0.0337002
6207	AT4G08500,1	737.535	371.21	1103.86	2.97368	1.57225	2.13e-29	7.04e-28
12501	AT4G24240,1	462.762	232.923	692.601	2.97352	1.57217	2.59e-30	8.81e-29
11976	AT1G52690,1	9.20847	4.63577	13.7812	2.97279	1.57182	0.0932019	0.248999
16897	AT3G45440,1	18.6499	9.39179	27.9079	2.97153	1.5712	0.000116694	0.00099973
6686	AT5G18360,1	128.536	64.7873	192.285	2.96794	1.56946	1.1e-17	2.5e-16
12267	AT2G41730,1	96.2365	48.5313	143.942	2.96596	1.5685	7.48e-09	1.05e-07
7281	AT1G30800,1	4.37237	2.20598	6.53876	2.9641	1.5676	0.060996	0.184573
10614	AT1G09575,1	91.8199	46.3302	137.31	2.96372	1.56741	6.65e-14	1.3e-12
9700	AT5G25450,1	25.1199	12.6895	37.5503	2.95916	1.56519	2.05e-05	0.000200424
14182	AT5G36001,1	61.8025	31.2248	92.3802	2.95855	1.56489	3.84e-11	6.4e-10
15607	AT1G28360,1	9.71958	4.91136	14.5278	2.958	1.56462	0.00833939	0.0405811
9432	AT3G13270,1	4.64457	2.34935	6.93979	2.95391	1.56263	0.0572265	0.176278
17348	AT3G21080,1	67.0256	33.9393	100.112	2.94974	1.56059	1.37e-11	2.35e-10
9239	AT4G08250,1	6.48818	3.28797	9.68838	2.94661	1.55906	0.0189568	0.0771833
13060	AT4G19370,1	23.6534	12.0056	35.3012	2.9404	1.55601	3.84e-06	4.1e-05
17009	AT1G09070,1	4558.7	2315.3	6802.1	2.93789	1.55478	3.04e-41	1.32e-39
3534	AT3G06220,1	1.74001	0.884072	2.59595	2.93636	1.55403	0.308441	0.550786
14306	AT5G66080,1	50.2483	25.5574	74.9391	2.93219	1.55198	2.67e-09	3.91e-08
20256	AT3G25900,1	311.958	158.758	465.157	2.92997	1.55089	2.69e-18	6.3e-17
14378	AT1G34750,1	300.214	152.829	447.6	2.92877	1.5503	5.51e-26	1.64e-24
21163	AT3G09940,1	737.414	375.838	1098.99	2.92411	1.548	1.66e-31	5.86e-30
20945	AT5G38990,1	1229.7	626.993	1832.41	2.92254	1.54722	1.15e-32	4.2e-31
8146	AT3G23170,1	621.57	316.941	926.198	2.9223	1.5471	4.96e-16	1.07e-14
16585	AT3G07040,1	329.108	167.819	490.396	2.92217	1.54704	7.29e-27	2.23e-25
2282	AT1G20680,1	6.50288	3.318	9.68775	2.91975	1.54585	0.0241686	0.0931219
5787	AT2G03240,1	683.612	348.976	1018.25	2.91781	1.54489	4.61e-32	1.65e-30
2530	AT3G10300,3	633.876	323.887	943.865	2.91418	1.54309	2.99e-32	1.08e-30
10611	AT1G36620,1	2.48187	1.26875	3.69499	2.91231	1.54217	0.176602	0.386616
4279	AT2G12540,1	2.48155	1.26875	3.69436	2.91182	1.54192	0.201343	0.420009
17032	AT1G55460,1	564.313	288.698	839.928	2.90936	1.5407	1.33e-30	4.58e-29
4592	AT1G02920,1	2880.9	1474	4287.81	2.90896	1.54051	1.79e-17	4.05e-16
18588	AT1G31130,1	2456.84	1258.08	3655.61	2.90571	1.53889	7.95e-39	3.29e-37
18402	AT1G25155,1	58.5435	30.0092	87.0778	2.9017	1.5369	6.09e-10	9.4e-09
14659	AT2G02860,1	622.224	319.081	925.367	2.9001	1.5361	5.97e-32	2.14e-30
15850	AT3G44630,3	2040.08	1046.6	3033.56	2.8985	1.53531	3.42e-21	8.82e-20
11028	AT1G68450,1	13.971	7.17051	20.7715	2.89679	1.53446	0.00111151	0.00748709
19497	AT5G43650,1	7.35402	3.77759	10.9304	2.89349	1.53281	0.117834	0.293097
9509	AT1G59740,1	133.038	68.3388	197.738	2.89349	1.53281	2.23e-17	5.03e-16
10996	AT1G58410,1	64.8347	33.3175	96.3518	2.89192	1.53203	2.89e-10	4.59e-09
19399	AT3G57210,1	6.98864	3.59221	10.3851	2.891	1.53157	0.0344146	0.121063
7893	AT4G16960,1	262.148	134.765	389.532	2.89045	1.53129	6.45e-25	1.88e-23
17536	AT4G14220,1	476.707	245.128	708.286	2.88945	1.5308	1.73e-29	5.73e-28
2229	AT1G77500,1	384.578	197.853	571.303	2.88751	1.52982	1.83e-22	5.01e-21
21834	AT1G01260,1	390.469	201.025	579.913	2.88478	1.52846	1.15e-27	3.62e-26
4238	AT1G44830,1	18.8679	9.72054	28.0152	2.88206	1.5271	0.000148087	0.00124156
6121	AT1G69710,1	8.8413	4.55534	13.1273	2.88173	1.52694	0.0290407	0.106834
6165	AT1G76640,1	15.5732	8.02869	23.1176	2.87938	1.52576	0.0319765	0.114733
16393	AT3G13650,1	245.229	126.534	363.923	2.87609	1.52411	1.16e-22	3.18e-21
7689	AT2G33100,1	2.99294	1.54434	4.44155	2.87602	1.52407	0.184716	0.397596
16553	AT5G36970,1	2.45729	1.26875	3.64582	2.87356	1.52284	0.214684	0.438063
18968	AT2G18090,1	1121.37	579.381	1663.37	2.87094	1.52152	5.18e-35	1.99e-33
1160	AT3G15760,1	134.993	69.7574	200.229	2.87037	1.52124	2.08e-18	4.88e-17
19286	AT4G36620,1	8.65426	4.47628	12.8322	2.86672	1.5194	0.0177076	0.0732652
3113	AT1G70170,1	66.1656	34.2246	98.1066	2.86655	1.51932	7.02e-11	1.15e-09
10894	AT2G28500,1	18.3833	9.51065	27.256	2.86584	1.51896	0.00176473	0.0111295
18487	AT3G07600,1	43.7145	22.6227	64.8062	2.86465	1.51836	3.06e-08	4.08e-07
21633	AT3G47550,3	514.042	266.07	762.015	2.86397	1.51801	1.17e-29	3.87e-28
2751	AT3G16530,1	4088.46	2117.68	6059.24	2.86127	1.51665	2.28e-21	5.97e-20
8765	AT4G23570,3	1052.46	545.14	1559.79	2.86126	1.51665	1.51e-34	5.75e-33
1903	AT1G69840,1	1206.89	625.258	1788.52	2.86045	1.51624	1.03e-15	2.18e-14
15016	AT2G39380,1	132.425	68.6286	196.221	2.85917	1.5156	3.66e-17	8.21e-16
17198	AT1G24148,1	97.8624	50.766	144.959	2.85543	1.51371	1.71e-12	3.08e-11
3926	AT3G47380,1	21.4037	11.1054	31.702	2.85465	1.51331	8.93e-05	0.000783093
21813	AT3G05320,1	197.608	102.627	292.59	2.85101	1.51147	3.06e-18	7.13e-17
2349	AT4G25470,1	27.9265	14.515	41.338	2.84795	1.50992	0.000288117	0.00227654
18315	AT2G21500,2	336.351	174.935	497.767	2.84545	1.50866	5.03e-26	1.5e-24
6811	AT3G60690,1	144.803	75.3164	214.29	2.8452	1.50853	2.55e-18	5.97e-17
8377	AT1G61260,1	141.406	73.6043	209.207	2.84233	1.50707	7.45e-18	1.71e-16
12980	AT1G61820,1	394.822	205.607	584.038	2.84056	1.50618	4.56e-16	9.82e-15
8507	AT4G04960,1	425.443	221.722	629.164	2.83763	1.50469	2.89e-28	9.19e-27
17087	AT3G29400,1	425.606	222.017	629.196	2.834	1.50284	2.37e-27	7.4e-26
10139	AT1G61415,1	16.6844	8.70425	24.6645	2.83361	1.50264	0.000454279	0.00338375
8172	AT1G35910,1	22.1989	11.5936	32.8042	2.8295	1.50055	5.49e-05	0.000502267
12436	AT1G61660,1	417.562	218.258	616.865	2.82631	1.49892	5.02e-27	1.54e-25
7060	AT1G51790,1	279.815	146.458	413.173	2.82111	1.49626	2.94e-20	7.34e-19
7618	AT5G44290,1	1714.41	897.532	2531.29	2.82028	1.49584	1.09e-35	4.24e-34
15542	AT1G18860,1	23.8794	12.505	35.2539	2.81919	1.49528	3.29e-05	0.000310926
19962	AT3G56410,2	1032.65	540.942	1524.35	2.81796	1.49465	9.42e-30	3.14e-28
19112	AT2G17480,1	662.771	347.269	978.274	2.81705	1.49419	7.05e-31	2.45e-29
553	AT5G44820,1	220.728	115.671	325.785	2.81647	1.49389	3.91e-21	1.01e-19
4876	AT5G49448,1	97.2836	51.0016	143.565	2.81492	1.49309	3.9e-12	6.89e-11
18215	AT2G41880,1	408.732	214.287	603.177	2.81481	1.49304	7.77e-27	2.37e-25
11914	AT1G25370,1	144.004	75.5068	212.501	2.81433	1.49279	3.97e-18	9.23e-17
6866	AT4G35600,2	457.674	239.99	675.357	2.8141	1.49268	2.8e-28	8.9e-27
13999	AT4G37030,1	32.8281	17.2239	48.4322	2.81191	1.49155	1.44e-06	1.62e-05
3931	AT3G27010,1	150.003	78.7182	221.287	2.81113	1.49115	3.32e-17	7.44e-16
1990	AT5G52870,1	146.718	76.9997	216.436	2.81087	1.49102	5.16e-17	1.15e-15
5167	AT4G09570,1	1125.17	591.122	1659.21	2.80689	1.48897	1.53e-33	5.69e-32
18596	AT3G12740,1	1454.06	764.002	2144.11	2.80642	1.48873	1.26e-31	4.49e-30
20013	AT4G12120,1	200.889	105.553	296.226	2.80641	1.48873	1.4e-20	3.54e-19
6763	AT5G57123,1	8.5703	4.50632	12.6343	2.80368	1.48732	0.012401	0.0551839
19898	AT2G47680,1	244.484	128.567	360.402	2.80323	1.48709	6.32e-22	1.69e-20
4950	AT1G19610,1	10.8107	5.69187	15.9295	2.79865	1.48473	0.00370935	0.0209836
6722	AT5G66800,1	60.0069	31.5956	88.4183	2.79844	1.48462	9.25e-10	1.41e-08
19415	AT5G64260,1	2913.03	1534.76	4291.29	2.79606	1.48339	3.48e-37	1.39e-35
6161	AT1G68390,1	25.8627	13.6304	38.0951	2.79487	1.48278	1.86e-05	0.000182519
3860	AT3G45638,1	6.81467	3.59359	10.0357	2.79268	1.48165	0.0355398	0.124053
8303	AT5G66900,1	652.925	344.445	961.405	2.79117	1.48087	2.21e-22	6e-21
20059	AT5G48570,1	317.435	167.54	467.331	2.78937	1.47994	5.32e-23	1.47e-21
19958	AT5G49450,1	101.688	53.723	149.653	2.78563	1.47801	3.63e-13	6.78e-12
1671	AT5G66310,1	558.971	295.564	822.379	2.7824	1.47633	2.44e-28	7.77e-27
20390	AT3G23630,1	23.7529	12.5609	34.9449	2.78204	1.47614	0.000157016	0.00130942
18972	AT3G15540,1	48.5366	25.6757	71.3975	2.78074	1.47547	1.82e-05	0.000179083
7401	AT5G43620,1	56.6024	29.9658	83.2391	2.7778	1.47394	4.52e-09	6.51e-08
2939	AT4G26120,1	78.0389	41.3391	114.739	2.77555	1.47277	3.54e-12	6.27e-11
6280	AT1G67530,1	518.371	274.617	762.124	2.77522	1.4726	1.98e-28	6.33e-27
400	AT1G56520,2	414.958	219.833	610.083	2.77522	1.4726	4.31e-21	1.11e-19
14939	AT2G43320,1	323.789	171.619	475.96	2.77335	1.47163	1.54e-24	4.44e-23
36	AT1G31540,2	991.641	526.125	1457.16	2.7696	1.46968	8.71e-21	2.21e-19
4235	AT1G21550,1	21.2765	11.2935	31.2594	2.7679	1.46879	4.17e-05	0.000388307
15828	AT3G49790,1	404.182	214.626	593.738	2.76638	1.468	2.5e-26	7.53e-25
13705	AT3G01820,1	409.637	217.705	601.569	2.76323	1.46636	6.05e-26	1.8e-24
15940	AT4G02380,1	6590.89	3503.23	9678.55	2.76275	1.4661	2.5e-37	1e-35
9805	AT2G22300,1	1966.4	1045.3	2887.5	2.76236	1.4659	2.37e-35	9.17e-34
15219	AT3G47960,1	1564.47	831.875	2297.06	2.76131	1.46535	2.73e-21	7.1e-20
11605	AT1G64980,1	786.31	418.421	1154.2	2.75846	1.46386	1.51e-30	5.18e-29
19912	AT5G57640,1	5.13744	2.73541	7.53947	2.75625	1.4627	0.0482553	0.155848
14217	AT1G55920,1	866.3	461.334	1271.27	2.75563	1.46238	2.61e-31	9.13e-30
8279	AT3G14640,1	4.46002	2.37939	6.54066	2.74889	1.45885	0.1008	0.262945
8562	AT3G45330,1	14.1699	7.56772	20.7721	2.74483	1.45672	0.00212899	0.0130849
14207	AT1G20300,1	228.434	122.021	334.848	2.74418	1.45637	6.6e-21	1.68e-19
14144	AT5G35580,1	126.65	67.6711	185.629	2.74311	1.45581	2.67e-12	4.77e-11
20676	AT3G63500,2	1738.11	929.21	2547	2.74104	1.45472	2.89e-34	1.09e-32
13623	AT5G20050,1	599.756	320.824	878.688	2.73885	1.45357	1.05e-28	3.39e-27
16079	AT3G50260,1	86.9777	46.527	127.428	2.73881	1.45355	1.14e-12	2.07e-11
18607	AT1G25220,2	830.532	444.285	1216.78	2.73874	1.45351	2.55e-30	8.69e-29
15773	AT5G15730,2	415.389	222.227	608.551	2.73842	1.45334	4.45e-26	1.33e-24
21721	AT4G22470,1	1438.01	769.527	2106.5	2.7374	1.4528	8.31e-06	8.58e-05
2776	AT1G33817,1	4.02232	2.15282	5.89182	2.73679	1.45248	0.132641	0.31846
9640	AT5G52720,1	11.4524	6.13109	16.7738	2.73586	1.45199	0.00297107	0.0174033
12191	AT5G59170,1	2.93415	1.57299	4.2953	2.73066	1.44925	0.139429	0.329004
20631	AT4G34180,1	2256.88	1211.74	3302.02	2.72504	1.44628	6.71e-35	2.58e-33
16861	AT1G21450,1	673.808	361.942	985.673	2.72329	1.44535	3.17e-29	1.04e-27
12306	AT3G09010,1	180.175	96.792	263.557	2.72293	1.44516	2.63e-16	5.74e-15
1226	AT1G07400,1	58.5635	31.4962	85.6307	2.71876	1.44295	7.24e-09	1.02e-07
16277	AT1G53620,1	7.06742	3.8021	10.3327	2.71764	1.44235	0.028563	0.105324
547	AT4G04655,1	4.71469	2.5375	6.89189	2.71602	1.44149	0.0577328	0.17734
7609	AT5G05140,1	975.332	525.522	1425.14	2.71186	1.43928	7.06e-31	2.45e-29
12076	AT2G23450,2	609.439	328.517	890.362	2.71025	1.43843	3.02e-28	9.54e-27
5014	AT1G72940,1	819.205	441.659	1196.75	2.70967	1.43812	2.51e-17	5.65e-16
4598	AT1G78830,1	9452.4	5102.3	13802.5	2.70515	1.43571	4.62e-34	1.73e-32
15534	AT5G13320,1	168.149	90.8937	245.404	2.69991	1.43291	3.11e-05	0.000295449
18293	AT4G17660,1	23.6681	12.7944	34.5419	2.69977	1.43284	0.0137933	0.060124
780	AT2G40340,1	29.0824	15.7355	42.4293	2.6964	1.43104	0.00255711	0.015351
20770	AT3G51890,1	205.622	111.367	299.877	2.6927	1.42905	2.07e-19	5.06e-18
11360	AT3G54200,1	292.782	158.66	426.904	2.69068	1.42797	4.54e-22	1.22e-20
13773	AT1G64760,1	363.127	196.79	529.463	2.69049	1.42787	1.47e-23	4.13e-22
6845	AT5G10830,1	163.686	88.7144	238.658	2.69019	1.42771	1.19e-16	2.62e-15
20419	AT4G33430,2	1594.54	864.625	2324.45	2.68839	1.42674	1.06e-32	3.87e-31
16478	AT3G60940,1	2.94609	1.5975	4.29467	2.68837	1.42673	0.156106	0.355486
395	AT2G28630,1	388.713	210.798	566.627	2.68801	1.42654	1.2e-11	2.07e-10
21493	AT5G46500,1	26.7182	14.4913	38.9451	2.68748	1.42625	0.000675745	0.00481616
16440	AT5G62020,1	256.169	138.997	373.342	2.68597	1.42544	3.17e-21	8.21e-20
364	AT3G05650,1	71.5697	38.8414	104.298	2.68523	1.42504	1.95e-08	2.64e-07
8381	AT4G36650,1	264.543	143.676	385.41	2.6825	1.42358	3.35e-21	8.67e-20
4448	AT1G78860,1	362.187	196.718	527.657	2.68231	1.42347	7.9e-24	2.23e-22
19456	AT3G50480,1	2303.87	1251.33	3356.41	2.68228	1.42346	7.38e-13	1.36e-11
14299	AT3G07190,1	203.194	110.475	295.912	2.67854	1.42145	1.27e-18	3e-17
9415	AT1G19310,1	229.162	124.609	333.716	2.67811	1.42121	3.59e-20	8.94e-19
1020	AT4G24150,1	6.65362	3.61948	9.68775	2.67656	1.42038	0.0348209	0.122185
17528	AT1G61420,1	119.228	64.8991	173.558	2.67427	1.41915	5.27e-14	1.03e-12
18979	AT5G62770,1	100.435	54.6751	146.194	2.67387	1.41893	1.69e-12	3.06e-11
18716	AT3G57880,1	880.07	479.186	1280.95	2.67319	1.41856	1.13e-29	3.76e-28
5095	AT1G11265,1	14.3825	7.84745	20.9176	2.66553	1.41442	0.00221814	0.0135721
16319	AT2G31870,1	137.465	75.0519	199.878	2.6632	1.41316	1.68e-15	3.5e-14
8209	AT4G26400,2	570.984	311.9	830.067	2.66132	1.41214	2.74e-10	4.36e-09
14918	AT1G29340,1	1210.85	661.678	1760.02	2.65994	1.41139	8.82e-31	3.06e-29
7145	AT1G72910,1	736.987	402.85	1071.12	2.65886	1.41081	8.09e-30	2.7e-28
19836	AT5G08240,1	190.576	104.196	276.956	2.65803	1.41036	6.52e-18	1.5e-16
19637	AT3G49810,1	418.233	228.887	607.579	2.65449	1.40844	3.26e-24	9.28e-23
12798	AT1G67520,1	61.7739	33.8269	89.721	2.65236	1.40728	3.98e-09	5.77e-08
15536	AT2G35000,1	97.394	53.3342	141.454	2.65221	1.4072	2.37e-11	4.02e-10
3191	AT3G22260,2	152.905	83.7549	222.056	2.65126	1.40668	9.22e-14	1.8e-12
5460	AT1G17860,1	996.014	545.887	1446.14	2.64916	1.40554	1.98e-29	6.57e-28
11770	AT5G59450,1	516.481	283.424	749.539	2.64459	1.40304	4.24e-26	1.27e-24
435	AT2G43620,1	641.324	351.944	930.704	2.64447	1.40298	0.00124741	0.00826812
19734	AT5G37750,1	11.1856	6.14086	16.2303	2.643	1.40218	0.00714712	0.0358843
13237	AT4G01740,1	76.4277	41.9624	110.893	2.64267	1.402	1.23e-10	1.99e-09
18534	AT5G09790,2	108.504	59.58	157.429	2.64231	1.4018	1.81e-13	3.44e-12
4749	AT2G35310,1	8.70715	4.78191	12.6324	2.64171	1.40147	0.01483	0.0636865
9861	AT2G30370,1	4.47465	2.45844	6.49086	2.64023	1.40066	0.0899196	0.24266
536	AT3G10100,1	4.374	2.40528	6.34271	2.637	1.3989	0.154579	0.352852
10394	AT4G37390,1	113.181	62.2883	164.075	2.63412	1.39732	2.1e-13	3.98e-12
15733	AT1G64700,1	31.7558	17.4805	46.0311	2.63327	1.39686	8e-06	8.28e-05
8363	AT2G39520,1	3.30704	1.82131	4.79277	2.6315	1.39589	0.164268	0.368006
9151	AT5G11970,1	348.302	191.878	504.726	2.63046	1.39531	6.22e-23	1.72e-21
1517	AT1G53440,1	2022.29	1115.79	2928.8	2.62487	1.39225	7.38e-29	2.39e-27
5300	AT3G62150,1	1812.1	999.894	2624.3	2.62458	1.39209	7.61e-32	2.72e-30
16730	AT3G50470,1	57.9793	32.0125	83.9461	2.62229	1.39083	5.01e-09	7.19e-08
14561	AT4G21903,2	69.8617	38.575	101.148	2.62212	1.39073	4.71e-10	7.37e-09
8591	AT1G30810,1	412.436	227.841	597.032	2.62039	1.38978	2.77e-24	7.9e-23
12343	AT3G28180,1	2889.86	1597.64	4182.09	2.61766	1.38828	1.11e-32	4.05e-31
6793	AT1G70510,1	2.7947	1.54572	4.04369	2.61606	1.38739	0.200665	0.419271
9883	AT3G56600,1	4.03732	2.23326	5.84138	2.61563	1.38716	0.114794	0.287897
18089	AT3G60200,1	140.101	77.5831	202.619	2.61164	1.38496	4.58e-15	9.39e-14
7026	AT3G22555,1	4.93721	2.73541	7.139	2.60985	1.38397	0.145243	0.337717
21170	AT4G12735,1	70.1286	38.856	101.401	2.60966	1.38386	0.000323802	0.00251348
9844	AT3G57750,1	205.532	113.928	297.135	2.6081	1.383	4.91e-18	1.14e-16
6922	AT5G59570,1	92.2422	51.1493	133.335	2.60678	1.38227	3.36e-07	4.07e-06
21653	AT5G48175,1	18.0664	10.022	26.1109	2.60535	1.38148	0.00110199	0.00743435
9691	AT4G10580,1	2.83255	1.57161	4.09349	2.60465	1.38109	0.22371	0.449754
7343	AT1G13540,1	21.9792	12.2035	31.7549	2.60212	1.37969	0.000154104	0.00128709
11623	AT3G52710,1	293.654	163.072	424.236	2.60153	1.37936	4.05e-21	1.04e-19
9864	AT4G12350,1	2.59178	1.43939	3.74416	2.60121	1.37919	0.269239	0.504531
13416	AT5G15190,1	23.4664	13.0372	33.8956	2.59992	1.37847	9.96e-05	0.000864689
7094	AT5G02970,1	483.61	268.783	698.437	2.59852	1.37769	9.03e-25	2.62e-23
10955	AT3G22370,1	927.071	515.404	1338.74	2.59746	1.3771	1.61e-28	5.16e-27
8684	AT3G15370,1	3.87129	2.15282	5.58976	2.59648	1.37656	0.175151	0.384813
16844	AT1G69490,1	37.4945	20.8609	54.128	2.59471	1.37557	9.96e-07	1.14e-05
13609	AT1G17240,1	20.9703	11.6768	30.2638	2.59178	1.37394	0.00091144	0.00629383
3700	AT3G20410,1	1109.13	617.657	1600.61	2.59142	1.37374	2.94e-29	9.66e-28
8536	AT1G01130,1	14.4642	8.05734	20.8711	2.59032	1.37313	0.00230728	0.0140173
5285	AT1G53163,1	15.1232	8.42452	21.822	2.59029	1.37312	0.00352639	0.020104
19929	AT3G54810,2	1922.19	1071.04	2773.34	2.58939	1.37261	1.56e-27	4.88e-26
5887	AT5G38770,1	2.62899	1.46528	3.7927	2.58838	1.37205	0.283903	0.522646
13365	AT5G46470,1	1327.07	739.677	1914.47	2.58825	1.37198	4.12e-30	1.39e-28
21286	AT2G01175,1	2.1807	1.21559	3.14582	2.58791	1.37179	0.24076	0.470594
1323	AT3G07780,1	1419.34	791.931	2046.76	2.58451	1.36989	4.89e-30	1.65e-28
9828	AT3G61450,2	2.77012	1.54572	3.99452	2.58425	1.36974	0.223136	0.449176
19612	AT1G17250,1	40.7859	22.7647	58.8072	2.58326	1.36919	5.28e-07	6.26e-06
8378	AT2G03530,1	147.885	82.5443	213.225	2.58316	1.36914	1.93e-09	2.86e-08
19967	AT3G17660,1	32.6616	18.2339	47.0893	2.58252	1.36878	1.04e-05	0.000105494
20467	AT1G69050,1	10.4253	5.82409	15.0265	2.58007	1.36741	0.017136	0.0714791
19627	AT4G33440,1	192.565	107.618	277.512	2.57867	1.36663	7.61e-17	1.69e-15
11643	AT3G55430,1	1714.61	960.503	2468.72	2.57024	1.3619	1.93e-30	6.61e-29
19570	AT3G21040,1	8.08284	4.53083	11.6349	2.56793	1.36061	0.0303982	0.110532
21036	AT2G20142,1	326.406	182.991	469.82	2.56745	1.36034	7.64e-09	1.07e-07
8287	AT1G32640,1	786.502	441.02	1131.98	2.56674	1.35993	2.91e-27	9.04e-26
18935	AT5G67250,1	790.91	443.504	1138.32	2.56664	1.35988	1.03e-26	3.12e-25
15636	AT1G20515,1	9.01868	5.05887	12.9785	2.56549	1.35923	0.0161355	0.0681339
6372	AT1G07630,1	548.769	307.829	789.708	2.56541	1.35919	3.56e-25	1.05e-23
7518	AT3G20510,1	568.131	318.914	817.347	2.56291	1.35778	5.56e-25	1.63e-23
1522	AT2G42350,1	73.8226	41.4524	106.193	2.5618	1.35716	1.55e-09	2.32e-08
8391	AT1G05670,1	150.422	84.4822	216.362	2.56104	1.35673	6.13e-13	1.13e-11
15826	AT5G08790,1	2231.86	1254.04	3209.67	2.55946	1.35584	9.84e-25	2.85e-23
7276	AT1G42560,1	2.60536	1.46528	3.74543	2.55611	1.35395	0.28328	0.522067
6169	AT1G14740,1	1984.51	1117.42	2851.59	2.55194	1.35159	2.31e-30	7.89e-29
7651	AT2G37880,1	7.99249	4.50079	11.4842	2.55159	1.3514	0.0391254	0.133224
9215	AT4G19230,2	155.289	87.4534	223.124	2.55134	1.35126	4.47e-15	9.17e-14
5178	AT2G32930,2	151.742	85.5488	217.936	2.5475	1.34908	5.89e-15	1.2e-13
21042	AT3G30350,2	8.52047	4.80642	12.2345	2.54546	1.34793	0.0269543	0.100762
10293	AT3G55050,1	427.359	241.179	613.54	2.54392	1.34705	7.5e-23	2.07e-21
12398	AT5G60270,1	783.621	442.412	1124.83	2.54249	1.34624	3.96e-23	1.1e-21
7678	AT2G20950,4	331.272	187.112	475.432	2.54089	1.34534	4.09e-21	1.05e-19
7638	AT5G66658,1	14.8584	8.39863	21.3181	2.53828	1.34385	0.00259899	0.0155515
20973	AT1G23200,1	71.003	40.186	101.82	2.53372	1.34126	1.25e-08	1.72e-07
16462	AT3G44735,1	112.087	63.5107	160.663	2.5297	1.33897	3.95e-12	6.99e-11
20914	AT2G35733,1	4.14485	2.34935	5.94035	2.5285	1.33828	0.151913	0.348577
11207	AT5G04760,1	273.88	155.249	392.511	2.52827	1.33815	1.91e-19	4.67e-18
19377	AT1G30620,1	287.337	162.879	411.794	2.52821	1.33812	7.97e-20	1.97e-18
19422	AT3G24780,1	12.7192	7.21308	18.2253	2.52671	1.33726	0.00886277	0.0425529
5227	AT5G62865,1	92.0532	52.2467	131.86	2.52379	1.33559	3.26e-11	5.48e-10
21818	AT2G01430,1	29.6655	16.8379	42.4931	2.52366	1.33552	6.17e-05	0.000558586
7566	AT2G26975,1	331.038	188.125	473.952	2.51935	1.33305	1.23e-20	3.12e-19
17209	AT5G18220,1	6.94319	3.94962	9.93677	2.51588	1.33106	0.049448	0.158658
6640	AT4G37900,1	107.081	60.9278	153.234	2.51501	1.33056	5.48e-12	9.59e-11
20028	AT3G11010,1	334.62	190.417	478.824	2.51461	1.33034	1.17e-07	1.47e-06
4223	AT4G24400,1	715.893	407.517	1024.27	2.51344	1.32966	2.75e-25	8.09e-24
10046	AT1G63580,1	3.38447	1.92763	4.84131	2.51153	1.32857	0.18097	0.392224
20553	AT4G00300,1	1098.86	626.273	1571.46	2.50922	1.32724	3.94e-27	1.22e-25
19577	AT5G25170,1	212.016	120.848	303.183	2.5088	1.327	2.17e-17	4.91e-16
13875	AT2G16900,1	411.427	234.552	588.302	2.5082	1.32665	5.41e-22	1.45e-20
11939	AT5G01480,1	4.60909	2.6277	6.59047	2.50807	1.32658	0.106612	0.273501
2935	AT3G61330,1	16.4161	9.3659	23.4664	2.50551	1.32511	0.00157178	0.0100775
19319	AT4G27652,1	111.839	63.8556	159.823	2.50288	1.32359	2.42e-12	4.34e-11
15533	AT3G62950,1	4.02088	2.29619	5.74557	2.50222	1.32321	0.211983	0.434449
18807	AT5G39970,1	184.425	105.368	263.481	2.50058	1.32226	2.41e-15	5.01e-14
6786	AT1G75020,1	327.152	186.957	467.347	2.49976	1.32179	5.25e-19	1.27e-17
8581	AT5G10410,1	71.2316	40.7146	101.749	2.49907	1.32139	5.4e-09	7.71e-08
16481	AT5G40920,1	365.096	208.699	521.493	2.49878	1.32123	3.02e-21	7.84e-20
14070	AT1G08450,1	1166.4	666.987	1665.81	2.49752	1.3205	3.04e-27	9.45e-26
15588	AT1G48710,1	13.7058	7.84331	19.5683	2.49491	1.31899	0.00530689	0.028425
2676	AT3G19350,1	5.97994	3.42295	8.53694	2.49403	1.31848	0.0571332	0.176015
1484	AT2G46500,1	1661.2	951.361	2371.03	2.49225	1.31745	2.59e-28	8.26e-27
2504	AT4G23010,3	1137.9	652.216	1623.59	2.48934	1.31576	4.37e-27	1.35e-25
3616	AT3G17330,1	288.316	165.256	411.376	2.48933	1.31576	3.77e-19	9.1e-18
9362	AT2G32660,1	49.4914	28.3741	70.6086	2.48849	1.31527	0.00111586	0.00750721
4334	AT3G61640,1	293.204	168.262	418.146	2.48508	1.31329	2.8e-19	6.8e-18
14596	AT3G09032,1	30.2797	17.3771	43.1823	2.48501	1.31325	3.28e-05	0.000310099
5270	AT2G11300,1	1.54045	0.884072	2.19682	2.48489	1.31318	0.446555	0.679941
6687	AT2G01300,1	24.5463	14.0877	35.0048	2.48477	1.31311	9.59e-05	0.000835152
7968	AT5G45110,1	1128.3	647.655	1608.95	2.48427	1.31282	7.65e-27	2.34e-25
7108	AT5G63300,2	6.30398	3.61948	8.98847	2.48336	1.31229	0.0524981	0.165876
1824	AT3G13435,1	66.6551	38.2857	95.0246	2.48199	1.3115	2.14e-06	2.37e-05
8560	AT2G41110,2	1529.09	878.317	2179.86	2.48186	1.31142	2.3e-27	7.21e-26
17617	AT1G58807,1	2190.03	1258.16	3121.9	2.48132	1.31111	9.93e-29	3.21e-27
20302	AT4G25020,1	31.988	18.385	45.5911	2.4798	1.31022	8.1e-06	8.37e-05
10267	AT4G27657,1	44.559	25.612	63.506	2.47954	1.31007	2.28e-06	2.52e-05
4952	AT5G10760,1	89.728	51.5777	127.878	2.47934	1.30995	0.052158	0.165134
7911	AT1G58140,1	13.5967	7.81742	19.3761	2.47858	1.30951	0.00406686	0.0227831
4692	AT2G18180,1	2.06616	1.18831	2.94401	2.47747	1.30887	0.391512	0.631653
20581	AT2G29010,1	27.2999	15.7014	38.8984	2.47739	1.30882	7.3e-05	0.000652085
1541	AT2G24550,1	745.097	428.546	1061.65	2.47732	1.30878	2.08e-25	6.15e-24
15694	AT2G46330,1	1461.8	840.88	2082.71	2.47683	1.30849	4.37e-28	1.38e-26
19404	AT3G22930,1	159.037	91.513	226.562	2.47574	1.30786	2.34e-14	4.66e-13
3780	AT2G12280,1	2.06748	1.18969	2.94528	2.47566	1.30781	0.330952	0.573863
14645	AT1G74890,1	5.18697	2.98649	7.38746	2.47363	1.30663	0.0876419	0.238585
3590	AT2G35730,1	22.1592	12.7588	31.5595	2.47355	1.30658	0.000483019	0.00358445
16463	AT5G50670,1	236.49	136.217	336.764	2.47226	1.30583	1.14e-17	2.6e-16
14816	AT5G47600,1	10.4117	5.99749	14.826	2.47203	1.3057	0.0211378	0.0840082
15802	AT4G25670,1	342.498	197.317	487.68	2.47156	1.30542	1.53e-20	3.84e-19
20051	AT4G14610,1	91.1671	52.5306	129.804	2.47101	1.3051	1.01e-10	1.65e-09
1156	AT1G53330,1	28.5547	16.4713	40.638	2.46721	1.30288	9.66e-05	0.000840559
15353	AT3G05550,1	5.7919	3.34251	8.24128	2.46559	1.30193	0.0703024	0.205
4730	AT5G48400,2	21.1944	12.2335	30.1553	2.46497	1.30157	0.0327585	0.116757
18840	AT4G16500,1	519.234	300.245	738.223	2.45874	1.29792	8.5e-23	2.34e-21
14611	AT5G53830,1	165.288	95.6496	234.926	2.45611	1.29637	1.14e-14	2.3e-13
4247	AT4G36150,1	203.484	117.837	289.131	2.45365	1.29493	1.15e-11	1.98e-10
8476	AT5G14470,1	14.6194	8.46791	20.7708	2.45289	1.29448	0.00314027	0.0182436
8215	AT5G51630,1	350.158	202.886	497.43	2.45177	1.29383	1.33e-19	3.28e-18
14510	AT5G35525,1	8.33097	4.83231	11.8296	2.44803	1.29162	0.0303955	0.110532
13354	AT4G26095,1	167.872	97.5101	238.234	2.44317	1.28875	7.98e-12	1.39e-10
1896	AT2G20110,2	42.9707	24.9623	60.9791	2.44285	1.28856	0.00125599	0.00832249
8458	AT2G28570,1	251.554	146.259	356.849	2.43984	1.28679	3.09e-08	4.11e-07
2799	AT3G14870,1	401.119	233.382	568.857	2.43745	1.28537	1.48e-20	3.74e-19
1535	ATCG01170,1	7.21685	4.19931	10.2344	2.43716	1.2852	0.0484059	0.156205
20125	AT1G07620,1	112.646	65.6721	159.62	2.43056	1.28129	2.48e-12	4.44e-11
20482	AT4G11170,1	41.0157	23.9126	58.1188	2.43047	1.28124	0.00192655	0.0120053
4542	AT5G05365,1	110.001	64.1395	155.862	2.43005	1.28098	1.55e-07	1.94e-06
12564	AT5G12930,1	141.101	82.2917	199.91	2.42928	1.28053	3.02e-13	5.67e-12
18243	AT5G53570,2	598.716	349.2	848.231	2.42907	1.2804	4.66e-23	1.3e-21
7880	AT3G55450,2	430.511	251.131	609.891	2.42857	1.28011	8.33e-21	2.12e-19
3917	AT4G32030,1	498.809	291.013	706.604	2.42808	1.27982	8.64e-22	2.3e-20
7950	AT4G18430,1	121.169	70.6959	171.642	2.42789	1.2797	1.42e-10	2.28e-09
3977	AT3G13210,1	17.0318	9.94711	24.1165	2.42447	1.27767	0.0019944	0.0123684
7516	AT3G57330,1	3134.55	1830.88	4438.22	2.42409	1.27744	2.91e-28	9.22e-27
3105	AT2G01340,1	96.7642	56.5725	136.956	2.42089	1.27554	2.51e-11	4.24e-10
8451	AT4G12200,1	2.50676	1.46666	3.54685	2.41831	1.274	0.294501	0.535252
17437	AT2G23420,1	840.23	491.831	1188.63	2.41674	1.27306	4.16e-24	1.18e-22
7542	AT1G03730,1	165.796	97.1013	234.49	2.41491	1.27197	1.23e-14	2.47e-13
561	AT3G14070,1	40.7119	23.8517	57.5721	2.41375	1.27128	3.83e-06	4.1e-05
13577	AT5G67350,1	79.4177	46.6353	112.2	2.40591	1.26658	2.23e-09	3.3e-08
20933	AT4G33020,1	8.79763	5.16658	12.4287	2.40559	1.26639	0.0644531	0.192257
11801	AT2G31800,1	1056.61	620.562	1492.66	2.40533	1.26624	4.16e-25	1.22e-23
14138	AT2G13660,1	28.0304	16.463	39.5977	2.40526	1.26619	9.24e-05	0.000808039
12242	AT5G06560,1	623.761	366.4	881.121	2.40481	1.26592	7.6e-23	2.09e-21
12599	AT4G38830,1	23.0465	13.5393	32.5538	2.40439	1.26567	0.000428029	0.00321769
5339	AT4G18890,1	162.624	95.5644	229.684	2.40345	1.26511	1.06e-13	2.05e-12
2829	AT4G31020,2	31.3947	18.4507	44.3388	2.4031	1.2649	4.36e-05	0.000404752
3193	AT3G18830,1	1019.22	599.231	1439.21	2.40177	1.2641	6.12e-25	1.79e-23
12551	AT1G49030,1	6.15332	3.62086	8.68578	2.39881	1.26232	0.141073	0.331318
19510	AT1G07660,1	379.278	223.202	535.354	2.39852	1.26214	2.51e-19	6.1e-18
8427	AT1G59124,1	2068.16	1217.61	2918.72	2.39708	1.26128	8.02e-27	2.44e-25
13892	AT5G24600,1	33.5108	19.7355	47.286	2.39598	1.26062	0.000245318	0.00196523
1637	AT3G01290,1	4233.11	2494.28	5971.94	2.39425	1.25957	1.54e-13	2.94e-12
21806	AT2G41430,1	7961.43	4691.4	11231.5	2.39406	1.25946	1.17e-28	3.77e-27
18537	AT1G12580,1	830.013	489.118	1170.91	2.39392	1.25937	1.41e-23	3.98e-22
7843	AT5G09980,1	33.633	19.8383	47.4277	2.39072	1.25744	0.000105882	0.000913517
10626	AT4G23230,1	18.4107	10.8598	25.9615	2.3906	1.25737	0.00953429	0.0451276
7207	AT3G17770,1	573.389	338.301	808.478	2.38982	1.2569	6.94e-22	1.85e-20
7380	AT5G63350,1	4.67482	2.75854	6.5911	2.38934	1.25661	0.226542	0.453068
15727	AT5G60800,2	139.839	82.5392	197.139	2.38842	1.25606	7.39e-09	1.04e-07
2718	AT4G22980,1	81.7501	48.3082	115.192	2.38452	1.2537	1.3e-09	1.96e-08
17165	AT1G63350,1	120.112	71.0617	169.163	2.38051	1.25127	1.32e-11	2.28e-10
8942	AT1G57850,1	1.02811	0.608483	1.44774	2.37926	1.25051	0.590075	0.793729
6350	AT5G46330,1	617.954	365.784	870.124	2.37879	1.25023	3.6e-22	9.71e-21
15932	AT5G57390,1	48.6233	28.7965	68.4502	2.37703	1.24916	2.12e-06	2.35e-05
14105	AT5G03320,1	380.863	225.623	536.103	2.3761	1.2486	2.04e-19	4.98e-18
6479	AT1G64280,1	638.416	378.283	898.55	2.37534	1.24813	1.24e-22	3.4e-21
9183	AT5G56510,1	2.51875	1.49255	3.54495	2.37509	1.24798	0.295637	0.536736
11065	AT5G45750,1	615.297	364.687	865.906	2.37438	1.24755	1.81e-21	4.74e-20
18546	AT1G34260,1	708.406	419.965	996.848	2.37364	1.2471	5.46e-23	1.51e-21
7583	AT5G11250,1	499.433	296.173	702.692	2.37257	1.24645	3.19e-21	8.25e-20
17949	AT1G30420,1	456.693	270.878	642.507	2.37195	1.24607	1.94e-20	4.86e-19
2112	AT1G20520,1	6.28145	3.72581	8.83709	2.37186	1.24602	0.0739044	0.212179
12860	AT5G22450,1	1250.57	742.082	1759.07	2.37045	1.24516	7.9e-25	2.3e-23
4939	AT5G18310,2	564.775	335.177	794.373	2.37001	1.24489	8.62e-22	2.3e-20
8060	AT5G50570,1	251.968	149.562	354.373	2.3694	1.24452	1.88e-16	4.12e-15
19804	AT5G01110,1	49.2107	29.2126	69.2088	2.36914	1.24437	2.48e-06	2.72e-05
19279	AT1G77138,1	9.6249	5.71638	13.5334	2.36748	1.24335	0.0226265	0.0886418
10638	AT5G01560,1	222.644	132.241	313.047	2.36725	1.24321	5.07e-16	1.09e-14
15115	AT5G01712,1	739.011	439.033	1038.99	2.36654	1.24278	1.03e-22	2.82e-21
6135	AT5G54850,1	95.9492	57.0384	134.86	2.36437	1.24146	4.91e-10	7.65e-09
10285	AT1G07900,1	12.3604	7.34805	17.3728	2.36428	1.2414	0.0167103	0.0700628
6668	AT1G17600,1	153.146	91.052	215.24	2.36392	1.24118	3.45e-07	4.18e-06
17833	AT4G33450,1	6.64146	3.94962	9.3333	2.36309	1.24067	0.0814824	0.227484
18705	AT1G51850,1	642.583	382.223	902.943	2.36235	1.24022	2.39e-07	2.94e-06
18347	AT1G58320,1	2.59445	1.54434	3.64456	2.35995	1.23876	0.309474	0.551688
13005	AT1G75810,1	116.219	69.1858	163.251	2.35961	1.23855	5.84e-11	9.64e-10
6823	AT5G06730,1	47.816	28.4902	67.1418	2.35666	1.23675	0.00010266	0.000887723
16697	AT4G13494,1	5.19065	3.09282	7.28848	2.35658	1.2367	0.0889724	0.240864
12059	AT3G53160,1	19.0677	11.3726	26.7629	2.35328	1.23467	0.00194017	0.0120696
4159	AT2G44070,1	9.21463	5.49671	12.9325	2.35278	1.23436	0.0264311	0.0991282
4889	AT3G53450,1	5.41166	3.23343	7.5899	2.34732	1.23102	0.136371	0.324325
16740	AT2G19410,1	5.59069	3.34113	7.84025	2.34658	1.23056	0.0897207	0.242292
1111	AT5G16170,1	63.6516	38.077	89.2261	2.34331	1.22855	7.59e-08	9.69e-07
2562	AT3G53960,1	99.1878	59.364	139.011	2.34168	1.22754	1.9e-10	3.05e-09
15468	AT5G01710,1	753.459	450.967	1055.95	2.34152	1.22745	6.31e-22	1.69e-20
15645	ATMG00520,1	11.8289	7.08086	16.577	2.34111	1.22719	0.0180641	0.074376
5406	AT1G74870,1	19.5228	11.6907	27.3549	2.33988	1.22643	0.00278109	0.0164573
14481	AT3G02832,1	15.9652	9.56243	22.368	2.33915	1.22599	0.00647897	0.0332051
19273	AT2G15040,1	46.4464	27.828	65.0649	2.33811	1.22534	0.000391989	0.00297733
3806	AT4G26090,1	211.52	126.749	296.291	2.33762	1.22504	1.79e-15	3.74e-14
2029	AT1G31310,1	23.4231	14.0387	32.8074	2.33692	1.22461	0.000544818	0.00399715
11938	AT1G18900,3	443.208	265.683	620.733	2.33637	1.22427	3.57e-19	8.63e-18
16177	AT2G18140,1	5.02595	3.01376	7.03813	2.33533	1.22363	0.153327	0.350953
17707	AT1G22510,2	157.014	94.2452	219.783	2.33203	1.22159	7.48e-13	1.37e-11
13219	AT5G13200,1	172.849	103.888	241.81	2.32759	1.21884	1.92e-13	3.64e-12
184	AT3G10590,1	2.57124	1.5471	3.59539	2.32396	1.21658	0.289644	0.529311
8734	AT4G07960,1	239.942	144.433	335.452	2.32254	1.2157	4.71e-15	9.66e-14
21862	AT3G13900,1	6.64406	4.0014	9.28672	2.32087	1.21466	0.0706199	0.205652
20246	AT5G44870,1	660.594	398.107	923.082	2.31868	1.2133	1.17e-21	3.07e-20
19229	AT5G66130,1	74.9102	45.1705	104.65	2.31677	1.21212	2.28e-08	3.06e-07
11386	AT1G24909,1	60.3039	36.3831	84.2247	2.31494	1.21097	4.51e-07	5.39e-06
10453	AT3G57930,1	451.303	272.299	630.307	2.31476	1.21086	6.93e-19	1.66e-17
19326	AT1G74550,1	7.22152	4.35742	10.0856	2.31458	1.21075	0.0617425	0.186411
3014	AT2G47560,1	32.8446	19.8516	45.8375	2.309	1.20727	8.89e-05	0.000780334
2977	AT5G59190,1	2.46828	1.49255	3.44401	2.30746	1.20631	0.381644	0.623338
14397	AT3G13240,1	2.79168	1.68909	3.89428	2.30555	1.20511	0.403901	0.643512
2683	AT3G44610,1	85.2411	51.5837	118.899	2.30497	1.20474	1.87e-09	2.79e-08
12604	AT5G04370,2	16.7164	10.1177	23.3151	2.30437	1.20438	0.00521094	0.0280136
17036	AT1G08940,1	128.133	77.5677	178.697	2.30376	1.20399	2.11e-11	3.6e-10
15615	AT4G35810,1	3.97294	2.40528	5.54059	2.30351	1.20384	0.20939	0.43054
11892	AT3G25060,1	19.2624	11.6648	26.86	2.30264	1.20329	0.00219557	0.0134489
4196	AT5G27760,1	846.828	513.206	1180.45	2.30015	1.20173	9.59e-22	2.54e-20
18027	AT1G16120,1	25.1605	15.2663	35.0547	2.29622	1.19926	0.000648133	0.00465258
3466	AT3G18530,1	2.04452	1.24148	2.84757	2.29369	1.19767	0.341356	0.583747
17491	AT4G21740,1	85.8121	52.1376	119.487	2.29176	1.19645	1.42e-08	1.95e-07
21134	AT4G22233,1	2.04553	1.24286	2.8482	2.29165	1.19639	0.340733	0.583041
17805	AT2G39880,1	36.6088	22.2436	50.9739	2.29163	1.19637	5.91e-05	0.000536623
7282	AT1G62420,1	33.9625	20.6392	47.2859	2.29108	1.19603	0.0104242	0.0481855
16151	AT5G03700,1	147.596	89.7202	205.472	2.29014	1.19544	1.08e-09	1.64e-08
15885	AT1G13390,1	237.844	144.613	331.076	2.2894	1.19497	1.64e-15	3.43e-14
5440	AT5G09585,1	5.95471	3.62086	8.28855	2.28911	1.19479	0.0778772	0.220192
16832	AT2G36950,1	507.218	308.64	705.796	2.28679	1.19333	9.9e-20	2.44e-18
19427	AT5G12300,1	49.618	30.1932	69.0428	2.2867	1.19327	5.15e-06	5.43e-05
19220	AT3G61930,1	4.66656	2.84036	6.49276	2.28589	1.19276	0.118148	0.29358
15508	AT1G05061,1	5.81353	3.53905	8.08801	2.28536	1.19242	0.128144	0.310686
605	AT4G38545,1	149.081	90.7958	207.365	2.28386	1.19148	2.84e-12	5.08e-11
11106	AT1G15415,1	4.70346	2.86625	6.54066	2.28196	1.19027	0.0948284	0.252271
16863	AT4G21930,1	1.36347	0.830909	1.89604	2.28188	1.19022	0.609095	0.806272
6643	AT4G02195,1	122.978	75.0063	170.95	2.27914	1.18849	7.98e-11	1.3e-09
7324	AT1G66080,1	160.691	98.011	223.37	2.27903	1.18842	4.64e-12	8.17e-11
5184	AT4G39360,1	3.16032	1.92763	4.39301	2.27897	1.18838	0.24331	0.473819
16669	AT4G16940,1	130.575	79.6443	181.505	2.27894	1.18837	1.11e-11	1.92e-10
5437	AT2G18630,1	443.537	270.792	616.282	2.27585	1.18641	1.32e-18	3.12e-17
7657	AT1G53635,1	2.44306	1.49255	3.39357	2.27367	1.18502	0.389647	0.630311
2487	AT4G39838,1	494.056	301.899	686.213	2.27299	1.18459	2.53e-18	5.93e-17
18747	AT1G59660,1	245.854	150.486	341.221	2.26746	1.18107	3e-14	5.95e-13
15391	AT1G66910,1	269.998	165.281	374.715	2.26713	1.18087	1.94e-12	3.49e-11
11820	AT3G23120,1	44.3531	27.1549	61.5513	2.26667	1.18057	0.00339979	0.0194987
2509	AT1G17310,1	4.78447	2.93057	6.63837	2.26522	1.17965	0.176374	0.386418
2457	AT5G48655,2	378.142	231.636	524.648	2.26497	1.17949	6.93e-18	1.59e-16
1725	AT3G23030,1	899.739	551.301	1248.18	2.26406	1.17891	6.64e-21	1.69e-19
17796	AT1G41797,1	3.06099	1.87585	4.24613	2.26358	1.1786	0.202751	0.421745
15869	AT4G03292,1	2.8448	1.74363	3.94598	2.26308	1.17829	0.315252	0.5576
17742	AT2G28890,1	514.923	315.645	714.201	2.26267	1.17803	9.32e-19	2.23e-17
14830	AT2G02370,1	138.644	85.0166	192.271	2.26157	1.17733	1.33e-11	2.29e-10
5972	AT1G65250,1	65.8124	40.3614	91.2634	2.26116	1.17706	1.88e-07	2.33e-06
8148	AT1G18075,1	3.96061	2.42979	5.49142	2.26004	1.17635	0.217821	0.442384
3720	AT1G10480,1	36.7296	22.5339	50.9254	2.25995	1.17629	0.000107161	0.000923094
791	AT4G36880,1	22.7638	13.9744	31.5531	2.25792	1.175	0.00862933	0.0417331
8772	AT4G37095,1	5.22406	3.20754	7.24058	2.25736	1.17464	0.1483	0.342823
6857	AT3G55720,1	33.9627	20.856	47.0695	2.25689	1.17433	0.0142469	0.0616768
2136	AT2G37710,1	936.589	575.249	1297.93	2.25629	1.17395	6.77e-20	1.68e-18
6773	AT5G24070,1	17.3714	10.6717	24.0711	2.25561	1.17352	0.0209865	0.0835125
7004	AT1G08315,1	121.016	74.4505	167.582	2.25092	1.17051	6.94e-11	1.14e-09
8876	AT4G22530,1	125.781	77.3846	174.177	2.2508	1.17044	0.000147541	0.00123792
2004	AT4G32950,1	2.92024	1.7968	4.04369	2.2505	1.17024	0.264575	0.499168
19113	AT5G45080,1	25.5709	15.7398	35.402	2.24921	1.16942	0.00054207	0.00398098
15458	AT1G19050,1	184.608	113.658	255.557	2.24848	1.16895	6.43e-10	9.92e-09
21822	AT5G16200,1	40.1512	24.7293	55.5732	2.24726	1.16817	3.46e-05	0.000325143
4453	AT3G45660,1	22.9819	14.157	31.8067	2.24671	1.16781	0.00227143	0.0138265
20442	AT1G05370,1	33.6636	20.7399	46.5873	2.24627	1.16753	0.000112823	0.000968833
4103	AT4G28170,1	3.89817	2.4039	5.39245	2.24321	1.16556	0.21687	0.44111
21876	AT2G31980,1	15.6279	9.63872	21.617	2.24272	1.16525	0.00520885	0.0280092
15963	AT5G48130,1	3.3592	2.07377	4.64463	2.23971	1.16331	0.273845	0.509856
6028	AT1G70185,1	2.09569	1.29464	2.89674	2.23748	1.16188	0.362319	0.604903
5098	AT5G01732,1	173.696	107.338	240.055	2.23644	1.1612	2.93e-12	5.23e-11
11282	AT3G47100,1	2.8189	1.74225	3.89554	2.23592	1.16087	0.295994	0.537118
6239	AT3G51450,1	153.803	95.096	212.51	2.23469	1.16007	1.43e-11	2.46e-10
20134	AT1G18890,1	775.003	479.254	1070.75	2.2342	1.15976	1.87e-20	4.68e-19
12360	AT5G44050,1	58.1588	35.9816	80.336	2.2327	1.15879	7.58e-07	8.8e-06
196	AT3G10985,1	1066.19	659.692	1472.69	2.2324	1.15859	1.53e-21	4.02e-20
5298	AT1G11200,1	302.53	187.427	417.633	2.22824	1.15591	1.47e-15	3.08e-14
21507	AT5G51451,1	6.32827	3.92096	8.73559	2.22792	1.1557	0.0834278	0.231085
16684	AT3G11420,1	300.493	186.204	414.782	2.22757	1.15547	3.32e-13	6.22e-12
14255	AT5G38930,1	6.04471	3.7517	8.33772	2.22238	1.15211	0.0847517	0.233331
2377	AT1G03610,1	700.378	434.739	966.016	2.22206	1.1519	5.08e-11	8.39e-10
10554	AT3G04110,1	337.125	209.317	464.933	2.22119	1.15133	4.5e-16	9.7e-15
18445	AT1G31350,1	115.918	72.015	159.82	2.21926	1.15008	4.07e-10	6.38e-09
21063	AT2G46150,1	48.7891	30.3254	67.2529	2.21771	1.14907	1.11e-05	0.00011215
18768	AT1G72920,1	307.609	191.281	423.937	2.2163	1.14816	1.42e-16	3.13e-15
11457	AT1G24405,1	5.28892	3.28935	7.28848	2.21578	1.14782	0.135204	0.322568
15176	AT5G39680,1	31.8182	19.7963	43.8401	2.21456	1.14702	0.000363514	0.00278804
19043	AT5G59310,1	3.58671	2.23188	4.94155	2.21408	1.14671	0.308834	0.551129
21141	AT4G31510,1	206.474	128.527	284.42	2.21291	1.14595	3.41e-11	5.72e-10
86	AT1G59620,1	227.681	141.729	313.632	2.2129	1.14594	2.71e-14	5.39e-13
21275	AT4G24340,1	169.431	105.482	233.38	2.2125	1.14568	9.89e-09	1.38e-07
15511	AT1G15010,1	79.7378	49.658	109.818	2.21148	1.14501	0.0316377	0.113815
21378	AT2G05280,1	6.78245	4.22521	9.33969	2.21047	1.14435	0.0724437	0.209414
18937	AT3G09290,1	5.3653	3.34251	7.38809	2.21034	1.14427	0.135798	0.323563
12124	AT2G30040,1	349.118	217.499	480.737	2.21029	1.14424	6.22e-06	6.49e-05
11785	AT2G27260,1	319.868	199.309	440.428	2.20978	1.1439	2.68e-15	5.55e-14
6193	AT3G05360,1	185.15	115.42	254.88	2.20828	1.14292	9.89e-12	1.72e-10
12569	AT3G22072,1	13.24	8.25526	18.2247	2.20765	1.14251	0.0101005	0.0470159
16143	AT5G40030,1	36.0207	22.4646	49.5767	2.20688	1.14201	0.000177185	0.00145933
9125	AT1G64710,1	607.486	378.901	836.07	2.20656	1.1418	1.88e-19	4.62e-18
4554	AT2G32120,1	56.3086	35.1249	77.4923	2.20619	1.14156	3.05e-06	3.31e-05
13305	AT5G35370,1	310.41	193.753	427.067	2.20418	1.14024	1.77e-15	3.7e-14
1437	AT5G55970,1	200.038	124.957	275.119	2.20171	1.13863	1.38e-12	2.5e-11
2962	AT5G53550,1	2185.68	1366.98	3004.39	2.19784	1.13609	4.37e-22	1.18e-20
18547	AT5G44582,1	23.7583	14.8598	32.6567	2.19764	1.13596	0.000996406	0.00680567
2831	AT3G04320,1	77.5365	48.5214	106.552	2.19597	1.13486	1.03e-06	1.17e-05
20116	AT4G13564,1	2.46996	1.54572	3.39421	2.19588	1.1348	0.344774	0.587123
19466	AT2G26520,1	15.0069	9.39179	20.6221	2.19575	1.13472	0.0115977	0.0524132
17132	AT5G56980,1	386.283	241.77	530.796	2.19545	1.13452	2.37e-16	5.17e-15
8822	AT3G44705,1	2.87075	1.7968	3.94471	2.19541	1.13449	0.307672	0.550047
5906	AT2G07696,1	3.92507	2.45706	5.39308	2.19493	1.13418	0.203348	0.422506
14867	AT4G33420,1	357.049	223.541	490.556	2.19447	1.13387	8.4e-16	1.78e-14
1762	AT4G36010,1	136.027	85.18	186.875	2.19388	1.13349	3.6e-10	5.67e-09
12431	AT5G51500,1	3.26993	2.04787	4.49199	2.19349	1.13323	0.355407	0.598595
14862	AT3G17110,1	70.2061	44.0005	96.4116	2.19115	1.13169	2.72e-06	2.97e-05
362	AT1G04500,1	15.6362	9.80097	21.4714	2.19075	1.13142	0.0174367	0.0724448
18761	AT1G05650,1	5.20178	3.2607	7.14287	2.19059	1.13132	0.203788	0.422981
6669	AT1G44100,1	1121.27	703.209	1539.33	2.18901	1.13028	3.33e-16	7.22e-15
16486	AT1G52640,1	19.2076	12.0552	26.36	2.18661	1.1287	0.00700585	0.0353284
7058	AT1G69810,1	191.853	120.434	263.273	2.18604	1.12832	4.85e-12	8.51e-11
4794	AT5G32540,1	2.94682	1.84996	4.04369	2.18582	1.12818	0.251413	0.483584
13342	AT5G20045,1	3.52917	2.21576	4.84258	2.18552	1.12798	0.316492	0.559062
2243	AT2G30250,1	588.445	369.526	807.364	2.18486	1.12754	2.35e-18	5.51e-17
14418	AT1G27130,1	945.382	593.7	1297.07	2.18472	1.12745	3.52e-20	8.78e-19
5038	AT1G35710,1	1027.93	645.744	1410.11	2.18371	1.12678	0.00176735	0.0111428
10333	AT3G29034,1	118.727	74.6336	162.82	2.18159	1.12538	1.39e-09	2.09e-08
14446	AT3G03110,1	622.602	391.647	853.558	2.17941	1.12394	7.25e-18	1.66e-16
13973	AT4G20170,1	535.057	336.581	733.533	2.17936	1.12391	7.81e-18	1.79e-16
15322	AT4G34380,1	23.6037	14.8528	32.3546	2.17835	1.12323	0.000673445	0.00480289
3733	AT1G59218,1	1200.67	755.603	1645.74	2.17805	1.12304	1.69e-20	4.26e-19
4618	AT4G17500,1	713.907	449.589	978.226	2.17582	1.12156	1.3e-09	1.96e-08
8824	AT2G18350,1	57.2466	36.0565	78.4367	2.17538	1.12127	2.38e-06	2.62e-05
5767	AT3G59068,1	3.90049	2.45706	5.34391	2.17492	1.12096	0.164734	0.3686
5324	AT3G53280,1	324.568	204.641	444.494	2.17206	1.11907	4.48e-16	9.68e-15
18811	AT1G48640,1	15.8965	10.0234	21.7696	2.17188	1.11895	0.00610823	0.0317079
18656	AT1G34200,1	220.895	139.359	302.432	2.17016	1.1178	2.82e-13	5.3e-12
20908	AT1G74080,1	16.1903	10.2143	22.1662	2.17012	1.11777	0.00714426	0.0358822
7187	AT5G12480,1	730.691	461.006	1000.38	2.16998	1.11768	5.5e-19	1.32e-17
12380	AT4G27350,1	111.031	70.0761	151.986	2.16887	1.11694	3.71e-09	5.39e-08
10746	AT4G01540,1	204.533	129.123	279.943	2.16804	1.11639	1.58e-12	2.87e-11
5111	AT1G58848,1	1282.68	809.943	1755.42	2.16734	1.11593	1.29e-20	3.25e-19
1024	AT3G15990,1	224.434	141.755	307.112	2.1665	1.11537	3.59e-07	4.34e-06
2013	AT5G39100,1	2.44538	1.54572	3.34504	2.16407	1.11374	0.384821	0.625945
21096	AT5G16830,1	637.194	402.91	871.477	2.16295	1.113	6.68e-18	1.54e-16
16398	AT3G50150,1	9.78568	6.18988	13.3815	2.16183	1.11225	0.0579124	0.177743
19936	AT1G11000,1	147.025	93.0214	201.028	2.16109	1.11176	5.63e-11	9.29e-10
19381	AT5G52640,1	636.715	402.961	870.47	2.16019	1.11116	1.88e-15	3.9e-14
18397	AT3G14140,1	2.92091	1.84858	3.99325	2.16017	1.11115	0.324217	0.567031
1072	AT4G13505,1	691.261	437.524	944.998	2.15988	1.11095	2.27e-12	4.07e-11
17190	AT5G48070,1	256.825	162.626	351.024	2.15848	1.11001	6.14e-09	8.73e-08
8061	AT5G46490,2	341.451	216.259	466.644	2.15781	1.10956	1.84e-07	2.28e-06
9182	AT2G31890,1	1344.76	851.718	1837.8	2.15776	1.10953	8.02e-20	1.99e-18
17641	AT3G48320,1	370.164	234.547	505.781	2.15642	1.10864	4.1e-09	5.93e-08
15307	AT4G19920,1	13.8527	8.78468	18.9208	2.15384	1.10691	0.014474	0.0624507
21492	AT3G27920,1	5.3038	3.36703	7.24058	2.15044	1.10463	0.119912	0.296653
20165	AT2G16005,1	204.058	129.547	278.568	2.15033	1.10456	0.0247398	0.0945308
5693	AT1G72900,1	1782.68	1132.49	2432.86	2.14823	1.10315	3.84e-08	5.06e-07
1840	AT1G01550,1	2546.38	1617.73	3475.03	2.14809	1.10305	2.94e-21	7.65e-20
13037	AT5G49480,1	1272.79	808.773	1736.8	2.14745	1.10263	1.15e-15	2.43e-14
20663	AT4G29440,1	394.137	250.519	537.755	2.14657	1.10203	7.71e-16	1.64e-14
4177	AT1G17180,1	115.307	73.3011	157.312	2.14611	1.10172	1.59e-08	2.19e-07
5018	AT4G39320,1	79.0847	50.3098	107.86	2.1439	1.10024	3.26e-07	3.96e-06
10770	AT4G20880,1	229.771	146.176	313.366	2.14376	1.10014	4.94e-13	9.18e-12
14743	AT1G35350,1	597.385	380.084	814.685	2.14343	1.09992	2.1e-13	3.98e-12
4222	AT3G09400,1	4.21227	2.68087	5.74367	2.14247	1.09927	0.20517	0.424692
14323	AT5G08310,1	44.097	28.0732	60.1208	2.14157	1.09867	0.000343915	0.00264961
11790	AT2G11520,1	544.418	346.631	742.205	2.1412	1.09842	5.98e-17	1.33e-15
3892	AT2G31090,1	255.477	162.699	348.254	2.14048	1.09794	1.89e-13	3.59e-12
7371	AT3G03855,1	159.549	101.658	217.439	2.13893	1.09689	4.63e-11	7.68e-10
42	AT2G47260,1	152.057	96.8906	207.223	2.13873	1.09676	2.8e-10	4.44e-09
700	AT5G57015,1	618.054	393.95	842.159	2.13773	1.09608	2.19e-17	4.93e-16
11410	AT2G13665,1	50.6503	32.2929	69.0077	2.13693	1.09554	9.5e-06	9.71e-05
15657	AT4G10970,6	253.931	161.92	345.943	2.13651	1.09526	2.28e-13	4.29e-12
13998	AT3G49350,1	547.144	348.891	745.397	2.13648	1.09523	5.74e-15	1.17e-13
13552	AT1G61380,1	639.326	407.689	870.962	2.13634	1.09514	1.4e-17	3.17e-16
16491	AT5G42930,1	20.7049	13.2037	28.2061	2.13623	1.09507	0.0904826	0.243571
3521	AT5G45280,2	911.644	581.421	1241.87	2.13592	1.09486	7.75e-19	1.86e-17
9763	AT5G13100,1	506.695	323.196	690.194	2.13553	1.09459	1.57e-16	3.45e-15
19403	AT5G23130,1	156.821	100.034	213.608	2.13535	1.09447	1.2e-10	1.94e-09
5649	AT1G76650,1	1069.8	682.675	1456.92	2.13413	1.09365	2.25e-12	4.04e-11
15121	AT4G25190,2	20.6165	13.175	28.0581	2.12964	1.09061	0.0189329	0.0771217
1514	AT5G11360,1	4.87785	3.11733	6.63837	2.12951	1.09052	0.17052	0.377394
10802	AT5G08335,1	110.545	70.6484	150.442	2.12945	1.09048	4.87e-09	7.01e-08
16209	AT1G02530,1	2.45933	1.57299	3.34567	2.12695	1.08879	0.35133	0.594464
273	AT3G51660,1	137.901	88.2702	187.532	2.12452	1.08714	2.32e-10	3.7e-09
6620	AT5G54730,1	519.112	332.503	705.721	2.12245	1.08573	6.65e-17	1.48e-15
15784	AT1G55475,1	68.2999	43.7788	92.821	2.12023	1.08422	1.02e-06	1.17e-05
17867	AT4G30600,1	2560.37	1641.99	3478.76	2.11862	1.08312	1.15e-20	2.93e-19
20605	AT3G57120,1	105.223	67.4969	142.949	2.11787	1.08261	8.3e-09	1.16e-07
16679	AT5G48410,1	41.9002	26.8829	56.9175	2.11723	1.08218	0.0793814	0.223236
16951	AT1G03905,1	110.825	71.1066	150.544	2.11716	1.08213	1.17e-08	1.62e-07
12391	AT2G07682,1	3.27023	2.09828	4.44218	2.11706	1.08206	0.307065	0.54931
10621	AT3G05660,1	60.7933	39.0085	82.5781	2.11693	1.08197	0.000257201	0.00205293
10502	AT1G24807,1	46.0202	29.5351	62.5053	2.1163	1.08154	0.00167193	0.0106266
14989	AT3G50460,1	8.63952	5.54712	11.7319	2.11496	1.08063	0.0506092	0.161464
1582	AT5G04550,1	1204.88	773.907	1635.86	2.11377	1.07982	4.11e-19	9.93e-18
12467	AT1G76360,1	390.259	250.701	529.817	2.11334	1.07953	1.27e-15	2.66e-14
14879	AT1G74930,1	23.2094	14.9116	31.5072	2.11293	1.07924	0.00184574	0.0115707
8760	AT4G24860,1	6.65996	4.27975	9.04017	2.11231	1.07882	0.0981625	0.258078
21909	AT1G18835,1	3.30946	2.12693	4.49199	2.11196	1.07858	0.343278	0.58562
7804	AT2G47730,1	6084.31	3913.73	8254.89	2.10922	1.07671	2.16e-21	5.64e-20
15492	AT1G05450,2	10.8946	7.0124	14.7768	2.10724	1.07535	0.0389898	0.132948
249	AT4G33290,1	2.87143	1.84858	3.89428	2.10663	1.07494	0.40542	0.644956
18585	AT5G05350,1	13.9484	8.97984	18.917	2.10661	1.07492	0.034198	0.120461
20255	AT1G64080,1	67.7853	43.6591	91.9116	2.10521	1.07396	1.72e-06	1.93e-05
13088	AT1G61280,1	9.42981	6.07655	12.7831	2.10367	1.07291	0.0497382	0.15938
4826	AT1G73740,1	201.688	130.005	273.372	2.10277	1.07229	5.82e-12	1.02e-10
5608	AT4G39840,1	658.327	424.875	891.779	2.09892	1.06965	1.8e-16	3.95e-15
12209	AT5G13080,1	76.4945	49.377	103.612	2.09839	1.06928	0.041844	0.140242
5488	AT1G61140,1	647.884	418.244	877.523	2.09811	1.06909	4.55e-17	1.02e-15
5024	AT5G52600,1	2.65582	1.71498	3.59665	2.0972	1.06846	0.394329	0.63466
16623	AT4G25672,1	326.927	211.131	442.724	2.09691	1.06827	2.41e-14	4.79e-13
10031	AT2G16870,1	91.1136	58.854	123.373	2.09626	1.06782	6.77e-08	8.69e-07
8220	AT5G66320,1	186.624	120.548	252.699	2.09624	1.06781	1.59e-11	2.72e-10
12180	AT1G56150,1	24.1539	15.6033	32.7046	2.096	1.06764	0.00111816	0.00751849
1420	AT4G08040,1	92.9219	60.0604	125.783	2.09428	1.06645	0.00234688	0.014225
19807	AT4G16892,1	10.4104	6.73681	14.0839	2.09059	1.06391	0.0337118	0.11908
12730	AT4G24920,1	1109.07	717.996	1500.15	2.08936	1.06306	2.92e-18	6.82e-17
14837	AT1G33940,1	2.73226	1.76952	3.69499	2.08813	1.06221	0.389465	0.630177
16377	AT3G10640,1	625.591	405.273	845.909	2.08726	1.06161	7.9e-17	1.75e-15
644	AT5G60310,1	12.9626	8.39863	17.5267	2.08685	1.06133	0.0332105	0.117858
5622	AT1G14750,1	24.0452	15.5844	32.506	2.0858	1.0606	0.00216184	0.0132682
5121	AT4G12890,1	2.1787	1.41212	2.94528	2.08571	1.06054	0.489515	0.715224
17782	AT5G37540,1	228.269	147.977	308.56	2.08519	1.06018	5.62e-12	9.82e-11
3533	AT2G07739,1	1.95693	1.26875	2.64512	2.08483	1.05993	0.463755	0.694637
20465	AT3G48390,1	12.302	7.97829	16.6256	2.08386	1.05926	0.0211612	0.0840626
19492	AT4G20730,1	25.4228	16.4972	34.3484	2.08208	1.05802	0.00263175	0.015709
7785	AT1G24530,1	381.343	247.475	515.21	2.08187	1.05788	1.53e-14	3.06e-13
4109	AT1G19330,3	148.679	96.5249	200.832	2.08063	1.05702	4.14e-10	6.5e-09
2510	AT5G64450,1	4.842	3.1446	6.5394	2.07956	1.05628	0.167926	0.373422
6933	AT5G40910,1	1153.55	749.29	1557.82	2.07906	1.05593	1.38e-18	3.25e-17
11019	AT5G37210,1	11.7264	7.62226	15.8305	2.07688	1.05442	0.0368767	0.127544
11456	AT5G46350,1	13.7201	8.92104	18.5191	2.07589	1.05373	0.0270058	0.100937
9176	AT5G41680,1	134.125	87.2671	180.983	2.0739	1.05234	4.73e-09	6.81e-08
10238	AT2G47130,1	122.476	79.7067	165.245	2.07316	1.05183	4.15e-06	4.42e-05
1740	AT3G53150,1	32.5325	21.1847	43.8803	2.07132	1.05055	0.00732414	0.0365807
14638	AT5G62460,1	353.709	230.367	477.051	2.07083	1.05021	4.47e-14	8.79e-13
7427	AT3G46280,1	613.075	399.295	826.854	2.07078	1.05018	0.00216362	0.0132754
4607	AT1G13470,1	49.2722	32.0948	66.4495	2.07041	1.04992	0.011632	0.0525092
5754	AT3G59310,2	430.989	280.748	581.231	2.07029	1.04983	6.83e-15	1.39e-13
6391	AT5G05410,1	183.685	119.714	247.656	2.06873	1.04875	2.24e-10	3.57e-09
12491	AT3G06490,1	14.2961	9.32471	19.2675	2.06629	1.04704	0.103	0.266678
11578	AT3G19040,1	15.3406	10.01	20.6712	2.06505	1.04618	0.0159771	0.0675948
4403	AT3G28630,1	8.63753	5.64147	11.6336	2.06216	1.04415	0.0759284	0.216547
1636	AT2G46270,1	188.235	122.982	253.488	2.06117	1.04346	9.04e-11	1.47e-09
11459	AT2G18670,1	220.263	143.952	296.574	2.06023	1.04281	3.01e-12	5.35e-11
646	AT2G31860,1	3.63381	2.37525	4.89238	2.05974	1.04246	0.314676	0.556939
7256	AT1G67025,1	10.3845	6.78859	13.9805	2.0594	1.04223	0.0449371	0.148012
1322	AT3G13275,1	24.6656	16.1272	33.2039	2.05888	1.04186	0.002074	0.0127827
1925	AT4G09030,1	522.275	341.58	702.971	2.058	1.04124	7.78e-11	1.27e-09
13178	AT4G13510,1	935.049	611.985	1258.11	2.05579	1.03969	1.46e-09	2.18e-08
2782	AT1G22190,1	752.017	492.224	1011.81	2.05559	1.03955	2.25e-16	4.9e-15
21322	AT3G02000,1	4.60154	3.01238	6.1907	2.05509	1.0392	0.246527	0.477996
457	AT3G48100,1	158.176	103.566	212.787	2.05461	1.03886	2.36e-09	3.47e-08
3435	AT5G51440,1	174.415	114.217	234.614	2.05412	1.03852	1.09e-09	1.65e-08
16364	AT3G17460,1	7.76207	5.08477	10.4394	2.05307	1.03778	0.0871133	0.237779
904	AT3G53270,1	230.186	150.821	309.551	2.05245	1.03734	1.13e-11	1.95e-10
10835	AT4G25390,1	186.796	122.434	251.157	2.05137	1.03659	7.15e-11	1.17e-09
12081	ATCG00380,1	8.09648	5.30719	10.8858	2.05114	1.03642	0.0876248	0.238568
3461	AT4G04700,1	223.552	146.582	300.521	2.05019	1.03575	1.87e-11	3.2e-10
19773	AT5G52290,1	13.8567	9.08893	18.6244	2.04914	1.03502	0.0250474	0.0954622
5846	AT3G50060,1	607.274	398.375	816.172	2.04875	1.03475	1.76e-15	3.68e-14
12818	AT3G15060,1	211.804	139.005	284.602	2.04742	1.0338	3.26e-11	5.48e-10
21238	AT4G03510,1	262.83	172.53	353.13	2.04678	1.03335	7.97e-12	1.39e-10
6204	AT2G26150,1	130.197	85.5013	174.892	2.04549	1.03245	1.31e-05	0.000131318
20606	AT2G37210,2	6.39237	4.19793	8.58681	2.04548	1.03244	0.137524	0.325839
7127	AT2G36840,1	116.477	76.5158	156.437	2.04451	1.03176	8.86e-09	1.24e-07
7993	AT5G24090,1	34.1707	22.4521	45.8894	2.04388	1.03131	0.0044566	0.0245964
20400	AT5G58650,1	93.0847	61.1873	124.982	2.04261	1.03042	7.88e-08	1.01e-06
14598	AT5G62620,1	301.895	198.491	405.3	2.0419	1.02992	6.06e-13	1.12e-11
17670	AT3G07580,2	52.971	34.8429	71.0992	2.04056	1.02897	3.42e-05	0.000322185
5836	AT5G43660,1	6.88413	4.52945	9.23882	2.03972	1.02837	0.106536	0.273415
10148	AT5G02020,1	71.2461	46.8794	95.6128	2.03955	1.02825	8.71e-05	0.000767241
9124	AT5G38344,1	10.9744	7.22367	14.7251	2.03845	1.02747	0.0895522	0.241986
20293	AT3G13950,1	21.0306	13.8485	28.2126	2.03723	1.02661	0.00860826	0.0416679
16476	AT1G51270,3	135.871	89.4914	182.251	2.03651	1.0261	8.34e-08	1.06e-06
20692	AT3G13050,1	250.407	164.976	335.838	2.03568	1.02551	7.49e-12	1.31e-10
17635	AT3G61850,4	180.79	119.135	242.446	2.03505	1.02506	5.69e-10	8.8e-09
5637	AT3G47210,1	83.2915	54.8926	111.69	2.03471	1.02482	2.08e-06	2.3e-05
2740	AT3G42475,1	3.68602	2.42979	4.94225	2.03402	1.02434	0.228312	0.45531
4741	AT5G01040,1	600.337	395.889	804.784	2.03285	1.0235	7.77e-15	1.57e-13
20365	AT3G13380,1	360.599	237.888	483.311	2.03167	1.02267	1.58e-13	3.03e-12
21499	AT1G08105,1	2.38431	1.57299	3.19563	2.03156	1.02259	0.365413	0.608081
18591	AT4G25210,1	947.797	625.418	1270.17	2.03092	1.02213	1.96e-16	4.28e-15
6990	AT2G02310,1	6.7825	4.47628	9.08871	2.03041	1.02177	0.131757	0.316788
5291	AT5G59580,1	6.56042	4.33291	8.78792	2.02818	1.02018	0.10077	0.262945
5212	AT4G15260,1	209.54	138.457	280.623	2.02679	1.01919	3.28e-11	5.51e-10
9129	AT2G31540,1	2.75789	1.82269	3.6931	2.02618	1.01876	0.409335	0.648278
20201	AT3G61980,1	117.758	77.8831	157.633	2.02398	1.01719	1.72e-08	2.35e-07
11014	AT1G76980,1	89.3454	59.1127	119.578	2.02288	1.01641	1.13e-06	1.28e-05
13754	AT2G41480,1	58.9283	39.0016	78.855	2.02184	1.01567	0.00521404	0.0280208
21001	AT3G57460,1	14.2208	9.42182	19.0198	2.01869	1.01342	0.0408271	0.137864
17440	AT4G16840,1	53.2396	35.285	71.1943	2.01769	1.01271	5.22e-05	0.000479345
7078	AT4G21840,1	44.7732	29.6799	59.8665	2.01707	1.01226	0.000168287	0.00139442
16772	AT4G21850,1	942.45	624.771	1260.13	2.01694	1.01217	1.58e-10	2.54e-09
3039	AT5G11670,1	7090.39	4700.52	9480.27	2.01686	1.01211	2.1e-19	5.12e-18
12213	AT5G03610,1	838.679	556.051	1121.31	2.01655	1.01189	1.13e-15	2.39e-14
11833	AT2G47950,1	9.7816	6.48573	13.0775	2.01634	1.01174	0.0921525	0.246977
6143	AT5G51920,1	33.2025	22.0184	44.3867	2.01589	1.01142	0.000964264	0.00660668
3332	AT5G44900,1	16.2479	10.7766	21.7191	2.01539	1.01106	0.0203076	0.0813064
2949	AT2G21460,1	7.361	4.88547	9.83653	2.01342	1.00965	0.0854074	0.234514
5803	AT4G30530,1	3722.97	2470.95	4975	2.0134	1.00963	9.46e-19	2.26e-17
19916	AT3G55470,1	194.115	128.903	259.326	2.01179	1.00848	1.61e-10	2.58e-09
15239	AT2G34180,1	79.391	52.7465	106.036	2.01028	1.0074	0.000180842	0.00148671
4847	AT3G61670,1	421.414	280	562.827	2.0101	1.00727	7.68e-14	1.5e-12
9945	AT5G24430,1	345.237	229.43	461.044	2.00952	1.00685	7.34e-13	1.35e-11
18294	AT5G22630,1	477.391	317.266	637.516	2.0094	1.00677	9.58e-11	1.56e-09
9387	AT5G66630,1	87.9771	58.4702	117.484	2.0093	1.00669	4.04e-07	4.86e-06
18702	AT1G74430,1	50.7834	33.7609	67.8058	2.00841	1.00606	2.74e-05	0.000262936
14431	AT5G45710,1	210.29	139.82	280.761	2.00802	1.00578	1.19e-10	1.93e-09
18880	AT2G13650,1	285.83	190.094	381.566	2.00725	1.00522	6.71e-12	1.17e-10
21681	AT1G69270,1	255.722	170.114	341.329	2.00647	1.00466	9e-12	1.56e-10
8515	AT4G36000,1	4.64107	3.09144	6.1907	2.00253	1.00183	0.224952	0.45126
17028	AT3G46600,1	1773.51	1182.05	2364.98	2.00075	1.00054	1.5e-17	3.41e-16
2908	AT3G19553,1	443.727	295.862	591.592	1.99956	0.99968	4.94e-14	9.68e-13
16582	AT5G48450,1	191.542	127.729	255.355	1.99919	0.999416	5.33e-10	8.27e-09
5051	AT1G10560,1	28.8749	19.2557	38.4942	1.99911	0.999355	0.00194374	0.012085
19978	AT2G06530,1	1005.36	670.446	1340.27	1.99908	0.999333	1.73e-16	3.81e-15
2436	AT1G10650,1	410.625	273.837	547.412	1.99904	0.999307	1.56e-13	2.98e-12
4644	AT5G49300,1	41.0134	27.3515	54.6754	1.99899	0.999274	0.000276949	0.00219382
15456	AT4G15060,1	2.43573	1.62477	3.24669	1.99825	0.998734	0.366386	0.609377
15603	AT1G71890,1	25.9956	17.3414	34.6498	1.99809	0.998624	0.00233098	0.0141404
19896	AT2G14080,1	423.598	282.629	564.567	1.99756	0.998236	1.08e-13	2.1e-12
10202	AT4G11900,1	271.732	181.43	362.033	1.99544	0.996707	1.32e-07	1.66e-06
3736	AT5G28830,1	148.624	99.2926	197.956	1.99366	0.995418	6.1e-09	8.67e-08
8340	AT5G55120,1	719.873	481.08	958.665	1.99273	0.994748	5.37e-15	1.1e-13
3301	AT2G34230,1	7.986	5.33722	10.6348	1.99257	0.994629	0.143549	0.335447
13403	AT2G34910,1	95.2341	63.7109	126.757	1.98957	0.992457	0.000266351	0.00211987
10361	AT1G60030,1	27.8714	18.6458	37.0969	1.98955	0.992445	0.0028457	0.0167698
11100	AT4G12790,1	723.273	483.985	962.561	1.98882	0.991916	5.36e-15	1.1e-13
4289	AT2G42720,1	10.6946	7.15715	14.2321	1.98851	0.991688	0.0811135	0.226734
14387	AT3G18370,1	783.582	524.535	1042.63	1.98772	0.991115	1e-15	2.12e-14
8345	AT2G33847,1	16.5123	11.0577	21.967	1.98657	0.990278	0.0286511	0.105578
1245	AT2G41440,1	94.8929	63.5547	126.231	1.98618	0.989997	6.26e-07	7.33e-06
6759	AT3G50800,1	84.3845	56.5286	112.24	1.98555	0.989537	0.00150962	0.00974729
11541	AT2G28940,2	170.498	114.24	226.756	1.98491	0.989074	9.32e-08	1.18e-06
19363	AT1G64385,1	409.319	274.305	544.332	1.98441	0.988707	5.64e-13	1.05e-11
13528	AT5G66830,1	6.34459	4.25248	8.4367	1.98395	0.988375	0.167139	0.372307
20475	AT5G46040,1	13.5926	9.11068	18.0746	1.98389	0.988332	0.0322287	0.11543
14295	AT4G25170,2	578.974	388.127	769.821	1.98342	0.987993	1.41e-07	1.77e-06
6554	AT3G23260,1	15.3254	10.2759	20.3749	1.98279	0.987532	0.019077	0.0775723
8643	AT5G04720,1	1500.36	1006.07	1994.64	1.9826	0.987391	5.81e-17	1.29e-15
6807	AT3G08520,1	11.7172	7.8586	15.5758	1.982	0.986959	0.0867149	0.237001
20542	AT4G13600,1	8.67929	5.82271	11.5359	1.98119	0.986366	0.0758305	0.216296
15310	AT3G52748,1	67.1771	45.084	89.2702	1.98009	0.985563	1.47e-05	0.000146469
4984	AT4G20380,8	346.098	232.296	459.901	1.97981	0.985359	2.94e-12	5.23e-11
13400	AT4G12400,2	225.052	151.072	299.032	1.9794	0.985066	6.37e-10	9.82e-09
17232	AT3G52870,1	1109.34	744.703	1473.98	1.97929	0.98498	3.01e-16	6.54e-15
20416	AT1G72760,1	3.53547	2.37525	4.6957	1.97693	0.983262	0.325286	0.567983
15257	AT1G32120,1	180.475	121.266	239.685	1.97653	0.982968	8.11e-10	1.24e-08
12967	AT4G02350,1	956.775	643.007	1270.54	1.97594	0.982539	1.21e-15	2.54e-14
4653	AT5G47160,1	5.26464	3.53905	6.99023	1.97517	0.981978	0.236391	0.465493
16586	AT3G29010,1	48.3577	32.5102	64.2052	1.97493	0.981798	0.000274991	0.0021821
11544	AT5G16910,1	1168.97	786.253	1551.68	1.97351	0.980765	5.71e-16	1.22e-14
20924	AT1G73910,1	3.20017	2.1542	4.24613	1.97109	0.978996	0.3396	0.582026
8839	AT1G49780,1	156.16	105.139	207.18	1.97054	0.978591	1.44e-07	1.8e-06
14699	AT4G11780,1	25.8192	17.384	34.2544	1.97046	0.978532	0.00714507	0.0358822
18679	AT5G58730,1	208.05	140.104	275.995	1.96993	0.978141	4.79e-10	7.49e-09
11335	AT2G44290,1	284.363	191.509	377.216	1.9697	0.977979	0.000107816	0.000928009
11058	AT3G04210,1	1647.75	1110.05	2185.44	1.96879	0.977307	3.53e-05	0.00033101
2342	AT4G35770,1	132.743	89.4783	176.008	1.96704	0.976027	0.0593726	0.18101
12020	AT1G17255,1	54.2601	36.5769	71.9434	1.96691	0.975931	5.05e-05	0.000465143
8531	AT3G57630,1	571.621	385.385	757.857	1.96649	0.975623	4.32e-14	8.51e-13
4389	AT4G40070,1	40.6338	27.3976	53.87	1.96623	0.975433	0.000429083	0.0032234
7814	AT1G73965,1	10.9222	7.36842	14.476	1.9646	0.974237	0.0694723	0.203173
16316	AT2G35350,1	104.327	70.3964	138.257	1.96398	0.973782	7.04e-07	8.22e-06
13629	AT5G13790,1	20.3466	13.7317	26.9615	1.96345	0.973391	0.00970357	0.0457499
6875	AT5G16850,1	6.10287	4.12026	8.08547	1.96237	0.972597	0.178599	0.389043
17146	AT4G36945,1	178.317	120.46	236.173	1.96059	0.971289	1.38e-09	2.08e-08
19071	AT4G15800,1	526.064	355.527	696.602	1.95935	0.970376	1.73e-13	3.28e-12
14367	AT3G07390,1	451.016	304.896	597.135	1.95849	0.96974	3.46e-13	6.47e-12
946	AT1G75860,1	279.246	188.852	369.64	1.9573	0.968866	4.1e-11	6.82e-10
13287	AT4G00390,1	39.6588	26.834	52.4836	1.95586	0.967803	0.00138446	0.00903479
18413	AT1G61640,1	223.525	151.327	295.724	1.95421	0.966587	7.24e-10	1.11e-08
1575	AT2G30140,1	681.595	461.675	901.515	1.9527	0.965474	1.48e-12	2.69e-11
5913	AT3G03280,1	11.7793	7.97967	15.5789	1.95232	0.96519	0.126982	0.308926
14423	AT4G34420,1	27.6403	18.729	36.5515	1.9516	0.964655	0.00343875	0.0196759
15100	AT1G18990,1	3.05835	2.07239	4.04432	1.95153	0.964605	0.420152	0.65809
16857	AT2G35910,1	50.8933	34.4905	67.2961	1.95115	0.964326	0.00193852	0.0120627
16154	AT1G78850,1	11093	7518.74	14667.2	1.95076	0.964033	7.12e-18	1.64e-16
7625	AT3G22945,1	3.6246	2.45706	4.79214	1.95035	0.963736	0.31628	0.558833
12516	AT2G15760,1	73.9436	50.1261	97.7611	1.9503	0.963698	6.42e-06	6.69e-05
9294	AT4G21120,1	45.9241	31.1373	60.7109	1.94978	0.963309	0.000303981	0.00238303
15274	AT1G28600,1	1974.51	1338.82	2610.21	1.94964	0.963208	9.04e-15	1.83e-13
15612	AT1G21140,1	29.8419	20.2406	39.4432	1.94872	0.962526	0.00247404	0.0149053
9810	AT2G20900,1	496.104	336.506	655.703	1.94857	0.962413	1.31e-13	2.52e-12
21855	AT1G09080,1	7.74484	5.25403	10.2357	1.94815	0.962108	0.140127	0.329895
9110	AT1G64380,1	41.7413	28.3187	55.1639	1.94796	0.961967	0.00548757	0.0292289
6118	AT2G31810,1	1672.42	1134.74	2210.11	1.94769	0.961762	1.13e-13	2.19e-12
16614	AT5G07390,1	41.4471	28.1251	54.7692	1.94734	0.961507	0.000850532	0.00591976
11667	AT1G77010,1	23.1242	15.6935	30.555	1.94698	0.961238	0.0106402	0.0489368
20623	AT4G13395,1	241.67	164.077	319.263	1.94581	0.960373	2.88e-10	4.57e-09
4410	AT4G15953,1	3.2507	2.20736	4.29404	1.94532	0.96001	0.326801	0.569407
19602	AT4G33060,1	446.195	303.027	589.363	1.94492	0.959709	7.92e-13	1.45e-11
1540	AT1G48800,1	2.75951	1.87447	3.64456	1.94431	0.959261	0.417315	0.655985
9562	AT5G26170,1	12.9307	8.78745	17.0739	1.94299	0.95828	0.0360438	0.125374
20748	AT1G17285,1	17.9658	12.216	23.7155	1.94134	0.957054	0.0242094	0.0932464
17094	AT2G32235,1	486.595	331.049	642.142	1.93972	0.955849	7.67e-13	1.41e-11
14118	AT4G01520,1	14.074	9.57579	18.5721	1.93949	0.955675	0.0302666	0.110145
4391	AT1G74710,2	339.149	230.777	447.521	1.93919	0.955456	6.73e-11	1.1e-09
8460	AT5G01730,1	310.273	211.258	409.289	1.93739	0.954112	1.84e-11	3.15e-10
7509	AT1G07150,1	45.6076	31.0541	60.1611	1.9373	0.954044	0.000266932	0.00212366
20634	AT2G39350,1	215.896	147.007	284.786	1.93723	0.953997	1.37e-09	2.06e-08
14715	AT1G67850,1	173.614	118.247	228.981	1.93647	0.953428	3.36e-09	4.89e-08
296	AT1G56260,1	59.6427	40.6475	78.6379	1.93463	0.952057	5.36e-05	0.000491447
13428	AT2G27150,1	469.537	320.036	619.038	1.93428	0.951793	1.44e-12	2.61e-11
21743	AT1G71100,1	239.187	163.068	315.306	1.93359	0.95128	3.7e-10	5.82e-09
5401	AT2G43120,1	327.458	223.282	431.633	1.93313	0.950936	2.13e-11	3.62e-10
9524	AT1G16220,1	67.6963	46.1721	89.2204	1.93235	0.950353	3.3e-05	0.000311536
21959	AT3G01620,1	5.38217	3.67127	7.09306	1.93205	0.950131	0.189864	0.404398
1358	AT5G20740,1	38.2381	26.0924	50.3838	1.93098	0.94933	0.0268825	0.100579
4470	AT3G02070,1	197.51	134.782	260.239	1.93082	0.949212	3.25e-07	3.95e-06
14702	AT5G48780,1	21.5228	14.6906	28.355	1.93015	0.94871	0.00959652	0.0453425
18751	AT4G12710,1	118.899	81.1614	156.637	1.92995	0.948563	1.02e-07	1.29e-06
3956	AT5G64990,2	14.8174	10.115	19.5198	1.92979	0.948442	0.0686579	0.201303
6137	AT4G21865,1	37.4916	25.5994	49.3838	1.92909	0.947924	0.000712272	0.00505354
9194	AT2G33260,1	2.95675	2.01922	3.89428	1.9286	0.947555	0.387963	0.628909
18954	AT1G77250,1	176.099	120.264	231.935	1.92854	0.947508	9.69e-09	1.36e-07
15957	AT1G31040,1	4.81404	3.28797	6.34012	1.92828	0.947312	0.24877	0.480647
19971	AT4G36988,1	462.042	315.611	608.472	1.92792	0.947043	1.82e-12	3.28e-11
9558	AT1G52830,1	2.95807	2.0206	3.89554	1.92791	0.947038	0.401808	0.641429
8497	AT5G55780,1	3.03345	2.07239	3.99452	1.9275	0.946728	0.381392	0.623224
20440	AT5G64300,1	2127.5	1453.84	2801.16	1.92673	0.946153	6.66e-16	1.42e-14
19834	AT1G66250,1	187.66	128.322	246.998	1.92484	0.944737	4.36e-09	6.3e-08
13180	AT5G59680,1	62.2494	42.5701	81.9288	1.92456	0.94453	4.56e-05	0.000421508
21363	AT3G28770,1	8.72878	5.97022	11.4873	1.92411	0.944189	0.0910997	0.244692
5762	AT3G27560,1	315.939	216.101	415.776	1.92399	0.944099	1.86e-11	3.19e-10
3785	AT5G36150,1	11.1895	7.65517	14.7238	1.92338	0.943642	0.434497	0.670814
19295	AT3G07150,1	4.44014	3.03827	5.84201	1.92281	0.943214	0.289641	0.529311
13891	AT5G56620,1	5.76944	3.94962	7.58927	1.92152	0.942248	0.182096	0.393886
4101	AT3G51160,1	1095.79	750.226	1441.35	1.92122	0.942023	1.16e-14	2.34e-13
7467	AT1G69960,1	497.65	340.823	654.476	1.92028	0.941319	1.48e-12	2.68e-11
8686	AT3G25882,1	76.8728	52.6508	101.095	1.9201	0.941181	0.00411325	0.0229744
1035	AT2G46610,1	78.3295	53.651	103.008	1.91996	0.941079	9.47e-06	9.69e-05
18994	AT5G41180,1	334.913	229.465	440.361	1.91908	0.940413	3.77e-11	6.3e-10
14319	AT5G61380,1	1362.75	934.32	1791.17	1.91708	0.938914	2.47e-15	5.13e-14
10793	AT1G05020,1	51.1731	35.0884	67.2578	1.91681	0.938707	0.00010223	0.000884784
10795	AT5G49380,1	3.98919	2.73541	5.24297	1.9167	0.938626	0.287518	0.526828
20176	AT2G41800,1	200.697	137.633	263.761	1.9164	0.938402	1.09e-08	1.51e-07
14541	AT5G59340,1	4.67612	3.20754	6.1447	1.91571	0.937877	0.375871	0.617715
18732	AT1G15760,1	12.0831	8.29092	15.8752	1.91477	0.937173	0.0769892	0.218689
20615	AT2G24240,1	59.6778	40.9614	78.3941	1.91385	0.936478	3.35e-05	0.000315276
12266	AT1G60190,1	26.8803	18.4577	35.303	1.91264	0.935568	0.0390823	0.13316
8236	AT2G21430,1	14.719	10.115	19.3231	1.91034	0.933832	0.0402438	0.136281
13176	AT5G37420,1	5.59041	3.84191	7.33892	1.91023	0.933744	0.261446	0.496041
21279	AT4G35200,1	11.4117	7.84607	14.9774	1.9089	0.932741	0.0817359	0.228018
20496	AT3G20340,1	30.2179	20.7825	39.6533	1.90801	0.932069	0.00928438	0.0441717
5611	AT1G53542,1	5.7821	3.97689	7.5873	1.90785	0.931947	0.315998	0.558605
13411	AT3G48780,1	686.857	472.513	901.2	1.90725	0.931494	1.34e-13	2.58e-12
14261	AT5G04310,1	83.9152	57.7356	110.095	1.90688	0.931213	5.99e-06	6.26e-05
13895	AT1G64010,1	2.17075	1.49393	2.84757	1.90608	0.930612	0.492821	0.717953
20339	AT4G26690,1	2532.89	1743.28	3322.49	1.90588	0.930458	1.44e-15	3.01e-14
9969	AT4G15400,1	40.5057	27.8809	53.1305	1.90562	0.930264	0.000893629	0.00618446
1137	AT1G14470,1	31.3283	21.5644	41.0921	1.90555	0.930208	0.0036598	0.0207407
17790	AT1G08630,1	18.5387	12.763	24.3145	1.90509	0.929856	0.0370754	0.12809
20788	AT2G46050,1	7.46201	5.13793	9.78609	1.90468	0.929546	0.148346	0.342842
12204	AT5G63490,1	373.652	257.42	489.884	1.90306	0.928318	1.92e-11	3.27e-10
5495	AT2G28710,1	5.29232	3.64676	6.93789	1.90248	0.927884	0.21821	0.442759
19085	AT5G18560,1	9.18207	6.32762	12.0365	1.90222	0.927682	0.101629	0.264094
14975	AT2G46410,1	32.0358	22.0786	41.9931	1.90199	0.927507	0.00311657	0.0181488
4115	AT5G51370,2	67.8868	46.7934	88.9803	1.90156	0.927181	1.77e-05	0.00017449
1862	AT5G02490,1	805.13	555.018	1055.24	1.90127	0.926966	6.34e-08	8.19e-07
8052	AT2G02180,1	598.752	412.82	784.683	1.90079	0.926597	5.67e-13	1.05e-11
12894	AT5G03720,1	59.852	41.2672	78.4369	1.90071	0.926537	3.78e-05	0.000353932
11105	AT3G19250,1	27.8507	19.2053	36.496	1.90031	0.926235	0.006117	0.031735
11899	AT5G14870,1	3.88753	2.68087	5.09419	1.9002	0.926153	0.312055	0.554265
11139	AT4G02075,1	64.4018	44.4257	84.3779	1.8993	0.92547	3.1e-05	0.000294428
17298	AT4G19140,1	286.67	197.781	375.559	1.89886	0.925135	2.11e-10	3.37e-09
5601	AT3G63010,1	333.772	230.312	437.231	1.89843	0.924808	6.05e-11	9.97e-10
18094	AT5G18290,1	164.292	113.426	215.158	1.89691	0.923648	3.31e-07	4.02e-06
10788	AT5G50890,1	102.362	70.6748	134.048	1.89669	0.923487	2.54e-05	0.000244903
2228	AT2G33120,2	1188.56	820.679	1556.44	1.89653	0.923361	2.87e-14	5.7e-13
8758	AT1G74310,1	491.932	339.72	644.144	1.89611	0.923039	1.11e-10	1.8e-09
13864	AT3G14090,1	396.065	273.613	518.518	1.89508	0.922257	1.12e-11	1.94e-10
21002	AT3G12720,1	11.7885	8.14755	15.4295	1.89375	0.921249	0.0769981	0.218689
2424	ATMG00660,1	9.1945	6.35628	12.0327	1.89305	0.920709	0.105057	0.270568
20206	AT1G22650,1	192.609	133.175	252.043	1.89256	0.92034	3.63e-08	4.79e-07
4422	AT2G35570,1	4.16078	2.8774	5.44415	1.89204	0.91994	0.368342	0.611297
8017	AT2G32240,1	4424.84	3060.77	5788.91	1.89133	0.919397	6.84e-16	1.46e-14
8837	AT3G55270,1	865.097	598.412	1131.78	1.89131	0.919386	1.23e-13	2.38e-12
12011	AT2G22821,1	3.43526	2.37663	4.49388	1.89087	0.919048	0.397801	0.637863
11072	AT3G56408,1	205.643	142.28	269.006	1.89068	0.918904	1.57e-09	2.34e-08
10819	AT3G24310,1	4.39129	3.03827	5.7443	1.89065	0.918881	0.318816	0.561653
9570	AT2G13460,1	5.23078	3.61948	6.84208	1.89035	0.918651	0.247635	0.479126
17228	AT2G41420,1	888.599	614.93	1162.27	1.89009	0.918451	9.99e-14	1.94e-12
21737	AT3G22830,1	32.7996	22.7165	42.8827	1.88773	0.916654	0.0191187	0.0776844
18778	AT5G67640,1	69.2436	47.9577	90.5295	1.88769	0.916624	3e-05	0.000285799
14876	AT1G08050,1	159.104	110.21	207.998	1.88729	0.916318	7.94e-05	0.000705104
16702	AT4G22640,1	11.9909	8.30704	15.6747	1.88692	0.916035	0.0627459	0.188471
1303	AT4G33300,1	1890.37	1309.73	2471.02	1.88666	0.915833	3.2e-11	5.4e-10
4361	AT2G37970,1	776.274	537.909	1014.64	1.88627	0.915533	3.18e-13	5.97e-12
8585	AT1G47510,1	16.277	11.2851	21.2689	1.88469	0.914324	0.0211429	0.0840134
12103	AT1G67310,1	812.681	563.684	1061.68	1.88346	0.913388	9.8e-14	1.91e-12
2863	AT1G15150,1	5.61838	3.89783	7.33892	1.88282	0.912895	0.258762	0.492886
21314	AT4G37260,1	781.895	542.647	1021.14	1.88178	0.912096	1.76e-13	3.34e-12
19726	AT4G30060,1	355.26	246.57	463.95	1.88162	0.911972	4.7e-11	7.8e-10
957	AT2G18969,1	7.80069	5.4149	10.1865	1.8812	0.91165	0.139972	0.329789
21052	AT2G26300,1	938.339	651.354	1225.32	1.88119	0.911648	1.23e-13	2.37e-12
11781	AT3G50130,1	32.7715	22.7522	42.7908	1.88073	0.911297	0.00284612	0.0167698
20438	AT5G66490,1	92.4747	64.225	120.724	1.87971	0.91051	7.07e-06	7.36e-05
20659	AT3G59790,1	8.9128	6.19264	11.633	1.87851	0.90959	0.148113	0.34247
20132	AT4G31877,1	5.20582	3.6181	6.79354	1.87765	0.908931	0.210599	0.432339
11825	AT5G47220,1	494.701	343.853	645.55	1.8774	0.908738	3.02e-05	0.000287425
9259	AT1G64060,1	558.123	388.121	728.125	1.87602	0.907679	2.94e-12	5.24e-11
12128	AT1G12360,1	1146.24	797.102	1495.37	1.87601	0.907668	5.49e-14	1.08e-12
20197	AT2G23100,1	129.963	90.4081	169.517	1.87502	0.906909	3.36e-07	4.07e-06
10220	AT2G29125,1	23.6947	16.4832	30.9062	1.87501	0.906899	0.0105923	0.0487882
[truncated: 19,968 more rows]
