# Supplementary material for: Comparative RNA-seq analysis of Arabidopsis thaliana response to AtPep1 and flg22, reveals the identification of PP2-B13 and ACLP1 as new members in pattern-triggered immunity
Source: PLoS One. 2024 Jun 4;19(6):e0297124. doi: 10.1371/journal.pone.0297124 (PMC11149889; doi:10.1371/journal.pone.0297124)
Supplement: S6 Table — (XLS) [file pone.0297124.s024.xls]

## Sheet: Supporting_S6_Table
Supporting_Table_S6_List of top up-regulated genes in response to flg22 treatment
name	description	log2FoldChange	padj
AT4G04480	AT4G04480	10.5364	1.47e-17
AT4G22030	AT4G22030	10.0404	6.3e-16
AT4G18540	AT4G18540	10.005	7.92e-16
AT3G12910	AT3G12910	9.74247	1.97e-29
AT1G07160	AT1G07160	9.12153	8.98e-120
AT5G11140	AT5G11140	8.67389	3.87e-108
AT1G06135	AT1G06135	8.15939	6.71e-14
AT1G14550	PER5	8.13526	2.32e-10
AT4G16820	PLA-I{beta]2	7.97777	9.98e-26
AT1G06137	AT1G06137	7.86459	2.59e-09
AT1G14540	PER4	7.77325	3.1e-197
AT4G28460	AT4G28460	7.4675	6.2e-68
AT5G24110	WRKY30	7.46509	1.75e-232
AT2G31345	AT2G31345	7.42759	1.16e-21
AT5G05300	AT5G05300	7.40947	6.37e-53
AT4G31950	CYP82C3	7.33857	1.54e-87
AT4G11470	CRK31	7.27374	1.71e-74
AT3G23230	ERF098	7.21473	9.52e-66
AT3G02840	AT3G02840	7.20382	0
AT2G37430	ZAT11	7.16837	1.47e-271
AT4G14450	AT4G14450	7.08193	5.23e-38
AT5G64905	PEP3	6.97597	8.13e-169
AT5G46295	AT5G46295	6.97337	5.93e-96
AT1G56240	PP2B13	6.9154	0
AT1G56242	AT1G56242	6.91528	0
AT5G47850	CCR4	6.85269	6.34e-84
AT5G37490	PUB21	6.82976	2.63e-31
AT1G56250	VBF	6.82012	0
AT1G22810	ERF019	6.69502	6.57e-54
AT2G36440	AT2G36440	6.63462	6.13e-09
AT5G42380	CML37	6.58178	2.27e-249
AT1G21326	AT1G21326	6.56503	1.67e-168
AT2G32200	AT2G32200	6.51468	6.74e-53
AT3G13433	AT3G13433	6.26436	5.87e-15
AT1G05675	UGT74E1	6.23085	0
AT3G43250	AT3G43250	6.1538	1.27e-05
AT3G01830	CML40	6.02369	1.05e-169
AT5G56960	BHLH41	5.98446	1.51e-16
AT3G48650	AT3G48650	5.9709	9.83e-185
AT1G16150	WAKL4	5.94765	2.7e-08
AT5G28610	AT5G28610	5.92694	5.13e-58
AT1G58420	AT1G58420	5.90245	3.41e-139
AT5G36925	AT5G36925	5.8981	5.22e-117
AT1G21120	AT1G21120	5.89578	3.15e-270
AT1G65385	AT1G65385	5.86112	7.79e-10
AT4G37290	AT4G37290	5.81757	4.34e-47
AT1G26380	AT1G26380	5.81228	5.78e-26
AT3G29000	CML30	5.80413	1.18e-179
AT1G71520	ERF020	5.80389	4.71e-68
AT4G22710	CYP706A2	5.77541	3.24e-252
AT1G56060	AT1G56060	5.7476	6.78e-86
AT3G23955	AT3G23955	5.70612	0.000104381
AT4G18195	PUP8	5.69977	4.02e-103
AT2G18680	AT2G18680	5.66513	3.6e-95
AT1G51913	AT1G51913	5.65011	3.26e-06
AT2G22880	AT2G22880	5.60894	1.7e-180
AT2G23270	AT2G23270	5.53887	5.09e-05
AT1G04645	AT1G04645	5.52972	0.000342707
AT2G45760	BAP2	5.52177	4.38e-25
AT1G17147	VQ1	5.47777	2.23e-153
AT3G09870	AT3G09870	5.44017	1.13e-22
AT1G19320	AT1G19320	5.43722	0.000300067
AT2G29110	GLR2.8	5.42268	4.88e-28
AT4G29780	AT4G29780	5.40565	0
AT3G10930	AT3G10930	5.39449	1.71e-178
AT1G43000	AT1G43000	5.38676	3.14e-32
AT1G67270	AT1G67270	5.33328	0.000674393
AT3G21520	DMP1	5.31061	2.7e-67
AT4G39670	AT4G39670	5.305	4.32e-210
AT1G05575	AT1G05575	5.29979	1.57e-176
AT1G30370	AT1G30370	5.26315	3.93e-117
AT4G24570	PUMP4	5.25825	0
AT1G49000	AT1G49000	5.22231	2.4e-68
AT2G29100	GLR2.9	5.21175	6.3e-12
AT4G23215	AT4G23215	5.18213	3e-54
AT2G25295	LCR81	5.15722	0.00368718
AT1G79680	WAKL10	5.15323	3.94e-77
AT1G72520	LOX4	5.14639	3.48e-242
AT1G64065	AT1G64065	5.1446	1.88e-168
AT1G35210	AT1G35210	5.13164	1.3e-102
AT1G08860	BON3	5.12027	2.28e-09
AT3G21150	BBX32	5.09382	4.76e-110
AT2G32210	AT2G32210	5.08143	1.01e-128
AT5G22520	AT5G22520	5.07318	2.41e-75
AT1G61470	CAF1-5	5.07118	3.94e-77
AT1G61340	AT1G61340	5.05525	2.91e-263
AT1G51920	AT1G51920	5.03048	9.18e-05
AT3G06962	AT3G06962	5.00643	0.00684978
AT1G01560	MPK11	4.99713	5.23e-156
AT1G30190	AT1G30190	4.99435	1.3e-22
AT1G65390	PP2A5	4.99097	0
AT3G23250	MYB15	4.98814	3.03e-132
AT5G65600	LECRK92	4.97684	4.08e-40
AT2G36690	AT2G36690	4.97359	2.25e-237
AT1G66090	AT1G66090	4.97001	1.06e-151
AT1G51915	AT1G51915	4.96778	0.0084844
AT4G15975	ATL17	4.96339	6.52e-115
AT3G02800	AT3G02800	4.92681	1.71e-74
AT1G42980	FH12	4.92623	5.07e-08
AT2G31945	AT2G31945	4.91912	1.73e-40
AT1G23710	AT1G23710	4.89485	4.63e-213
AT4G01250	WRKY22	4.89394	2.08e-232
AT5G22380	NAC090	4.87808	2.87e-35
AT5G52050	AT5G52050	4.87314	8.61e-243
AT1G11925	AT1G11925	4.85401	0.0129099
AT1G53080	AT1G53080	4.84674	2.62e-26
AT5G52400	CYP715A1	4.83945	0.000232479
AT5G22680	AT5G22680	4.81228	0.003523
AT2G31335	AT2G31335	4.80351	0.00444166
AT1G20310	AT1G20310	4.79033	2.25e-115
AT4G21920	AT4G21920	4.77738	3.94e-31
AT2G32030	AT2G32030	4.76547	3.86e-31
AT5G57220	CYP81F2	4.74129	1.86e-172
AT1G53625	AT1G53625	4.73765	4.77e-79
AT1G72950	AT1G72950	4.70787	1.48e-75
AT2G39200	MLO12	4.70766	1.57e-220
AT5G66020	SAC6	4.69663	0.00612203
AT1G24145	AT1G24145	4.68873	3.97e-19
AT3G25250	OXI1	4.67653	1.32e-131
AT1G73540	NUDT21	4.67077	3.46e-197
AT1G80840	WRKY40	4.64389	0
AT4G28420	AT4G28420	4.64178	0.00630744
AT1G69890	AT1G69890	4.62767	7.56e-202
AT4G23310	CRK23	4.60607	1.78e-05
AT2G33580	LYK5	4.60128	1.24e-222
AT4G23220	CRK14	4.58521	8.78e-155
AT3G07195	AT3G07195	4.58183	3.4e-269
AT3G01840	LYK2	4.5426	2.55e-22
AT3G44350	NAC061	4.53353	1.43e-25
AT2G24165	AT2G24165	4.50839	1.91e-08
AT4G17490	ERF6	4.49772	3.86e-122
AT4G30430	TET9	4.49633	2.08e-56
AT5G09876	AT5G09876	4.49565	1.17e-31
AT2G46400	WRKY46	4.48666	5.57e-118
AT1G18300	NUDT4	4.48496	1.76e-126
AT1G28370	ERF11	4.48461	7.14e-172
AT5G64870	FLOT3	4.48338	1.07e-89
AT5G47230	ERF5	4.47275	7.49e-32
AT3G18710	PUB29	4.46963	1.94e-270
AT2G25735	AT2G25735	4.45915	1.78e-171
AT3G11840	PUB24	4.44532	2.19e-138
AT5G14700	AT5G14700	4.43155	1.7e-200
AT1G24140	AT1G24140	4.42221	1.59e-13
AT4G23280	CRK20	4.41925	6.74e-22
AT5G57510	AT5G57510	4.40867	2.51e-19
AT1G23840	AT1G23840	4.40554	2.75e-40
AT5G59820	ZAT12	4.39762	1.34e-152
AT2G35710	PGSIP8	4.39673	8.17e-210
AT1G70420	AT1G70420	4.39601	1.89e-156
AT1G69900	AT1G69900	4.36362	1.36e-159
AT1G21110	AT1G21110	4.36266	2.63e-257
AT5G62150	AT5G62150	4.33975	3.75e-50
AT5G01100	AT5G01100	4.33033	1.16e-222
AT5G65130	ERF057	4.32206	0.0176895
AT1G36622	AT1G36622	4.28609	2.78e-71
AT5G38310	AT5G38310	4.28402	1.69e-15
AT3G23010	AtRLP36	4.28294	5.87e-47
AT5G57010	AT5G57010	4.26168	1e-74
AT5G27420	ATL31	4.24897	1.72e-20
AT4G25490	DREB1B	4.24438	0.00495245
AT2G35658	AT2G35658	4.24282	6.53e-54
AT2G40740	WRKY55	4.23859	5.93e-06
AT4G39580	AT4G39580	4.2358	5.23e-87
AT2G32130	AT2G32130	4.23362	0.0253666
AT5G46080	AT5G46080	4.2196	8.94e-117
AT1G59590	ZCF37	4.21632	3.73e-176
AT5G17350	AT5G17350	4.20792	5.69e-105
AT2G35930	PUB23	4.20566	9.3e-204
AT1G07135	AT1G07135	4.20546	1.62e-153
AT5G41750	AT5G41750	4.19151	3.26e-87
AT3G61190	BAP1	4.19026	5.22e-121
AT2G24600	AT2G24600	4.18712	1.92e-195
AT1G16130	WAKL2	4.18348	6.38e-195
AT3G25490	WAKL16	4.17868	0.028284
AT2G27390	AT2G27390	4.17539	4.88e-33
AT3G55840	HSPRO1	4.17376	2.46e-236
AT1G61360	AT1G61360	4.16956	1.57e-185
AT2G47190	ATMYB2	4.15617	1.81e-12
AT3G52450	PUB22	4.1513	1.76e-216
AT2G27389	AT2G27389	4.14734	3.18e-38
AT1G09930	OPT2	4.14684	0.00531823
AT1G17420	LOX3	4.13977	1.37e-263
AT3G52520	AT3G52520	4.11538	6.07e-72
AT1G13520	AT1G13520	4.11187	1.46e-44
AT5G26920	CBP60G	4.09828	5.83e-149
AT3G54420	ATEP3	4.09698	4.42e-113
AT5G01550	LECRK63	4.08832	1.73e-28
AT4G23810	WRKY53	4.08399	6.2e-119
AT5G52750	AT5G52750	4.06904	9.48e-89
AT2G32190	AT2G32190	4.06826	3.98e-47
AT5G41550	AT5G41550	4.06784	1.95e-41
AT5G52760	AT5G52760	4.06382	1.66e-82
AT2G44840	ERF13	4.06085	2.54e-67
AT1G59865	AT1G59865	4.0581	9.7e-19
AT2G36770	UGT73C4	4.05652	8.75e-71
AT1G27730	ZAT10	4.05318	4.65e-159
AT1G53820	ATL60	4.05105	0.0519386
AT5G61090	AT5G61090	4.0419	0.044088
AT1G61560	MLO6	4.04143	7.18e-136
AT1G50750	AT1G50750	4.03711	9.33e-106
AT5G59550	AT5G59550	4.02981	6.64e-206
AT5G66650	AT5G66650	4.02604	1.6e-119
AT3G46090	ZAT7	4.0241	3.54e-139
AT5G03210	AT5G03210	4.0212	4.94e-45
AT4G18170	WRKY28	4.02069	1.63e-79
AT1G26410	AT1G26410	3.99629	3.95e-05
AT1G76600	AT1G76600	3.99494	3.91e-110
AT3G52400	SYP122	3.98629	5.59e-152
AT5G38250	AT5G38250	3.98257	0.0451911
AT2G40000	HSPRO2	3.98248	1.26e-274
AT4G04540	CRK39	3.97227	2.4e-55
AT2G44370	AT2G44370	3.97094	2.12e-96
AT2G24160	AT2G24160	3.94948	5.1e-84
AT4G03480	AT4G03480	3.94784	7.4e-07
AT5G41755	AT5G41755	3.94702	0.047828
AT4G31550	WRKY11	3.94488	1.07e-183
AT1G32928	AT1G32928	3.93905	3.3e-112
AT2G17740	AT2G17740	3.93892	2.22e-06
AT2G40095	AT2G40095	3.92238	3.86e-122
AT5G51190	ERF105	3.91868	1.59e-28
AT1G36640	AT1G36640	3.91326	9.94e-05
AT1G57990	PUP18	3.91288	2.88e-165
AT5G58120	AT5G58120	3.89817	9.55e-231
AT3G21781	AT3G21781	3.89774	1.65e-31
AT1G30755	AT1G30755	3.8895	2.18e-193
AT1G30720	AT1G30720	3.88828	1.33e-86
AT4G03460	AT4G03460	3.88458	3.98e-13
AT1G19020	AT1G19020	3.8844	9.42e-26
AT4G30280	XTH18	3.87793	2.17e-215
AT3G54150	AT3G54150	3.87316	2.6e-82
AT2G40140	CZF1	3.86796	2.06e-129
AT5G28630	AT5G28630	3.86187	3.75e-144
AT1G69920	GSTU12	3.8597	2.5e-23
AT5G59730	ATEXO70H7	3.85873	1.73e-279
AT2G43000	JUB1	3.85487	2.47e-13
AT1G19770	PUP14	3.84958	7.61e-221
AT5G39670	CML45	3.83871	1.77e-24
AT2G40180	PP2C5	3.83743	5.72e-25
AT5G41740	AT5G41740	3.83604	3.52e-157
AT5G44910	AT5G44910	3.82904	3.92e-91
AT5G20230	BCB	3.8203	1.17e-129
AT5G59732	AT5G59732	3.81738	1.39e-276
AT2G25460	AT2G25460	3.8109	6.32e-96
AT5G45630	AT5G45630	3.80869	2.18e-39
AT2G01180	LPP1	3.8076	1.11e-224
AT4G36550	PUB5	3.80488	4.45e-223
AT5G15870	AT5G15870	3.79739	6.52e-250
AT3G21780	UGT71B6	3.79578	4.3e-79
AT2G26530	AR781	3.79101	9.89e-97
AT5G58680	AT5G58680	3.78835	2.58e-43
AT5G67450	AZF1	3.78577	1.49e-101
AT5G44990	AT5G44990	3.78498	0.00260196
AT3G17690	CNGC19	3.78038	3.43e-61
AT1G78410	VQ10	3.77987	2.11e-54
AT4G37370	CYP81D8	3.7729	9.56e-87
AT4G36500	AT4G36500	3.76931	1.42e-101
AT3G21660	PUX6	3.76689	3.43e-07
AT2G38470	WRKY33	3.75717	3.98e-103
AT2G38790	AT2G38790	3.75626	1.57e-82
AT4G18197	PUP7	3.74972	6.44e-90
AT5G64660	PUB27	3.74765	2.3e-145
AT2G36220	AT2G36220	3.74638	1.68e-189
AT2G18210	AT2G18210	3.7461	1.03e-59
AT4G14365	XBAT34	3.74565	6.34e-87
AT5G01540	LECRK62	3.7429	1.1e-110
AT5G01542	AT5G01542	3.73879	4.99e-111
AT5G48540	CRRSP55	3.73853	1.45e-231
AT2G33710	ERF112	3.73656	3.95e-77
AT2G30020	AT2G30020	3.72926	6.77e-206
AT5G66640	DAR3	3.72692	7.39e-67
AT5G64890	PEP2	3.71973	1.71e-20
AT5G48430	AT5G48430	3.71405	2.48e-33
AT1G13480	AT1G13480	3.71257	1.44e-36
AT1G58225	AT1G58225	3.70619	9.72e-11
AT1G16420	AMC8	3.69862	1.87e-60
AT5G35735	AT5G35735	3.68474	2.71e-168
AT1G30757	AT1G30757	3.68473	8.52e-33
AT3G19615	AT3G19615	3.67707	0.0332362
AT4G28085	AT4G28085	3.66879	4.48e-67
AT2G47140	SDR3B	3.66865	2.2e-55
AT1G16110	WAKL6	3.66332	9.99e-111
AT4G18205	PUP21	3.66251	1.18e-131
AT4G28350	LECRK72	3.65179	2.14e-67
AT2G22500	PUMP5	3.64349	3.95e-131
AT5G44585	AT5G44585	3.64291	8.38e-41
AT4G35480	ATL45	3.6401	1.92e-65
AT4G39640	GGT1	3.6393	1.09e-167
AT1G51700	DOF1.7	3.62258	3.48e-170
AT4G23190	CRK11	3.61961	8.47e-183
AT2G33110	VAMP723	3.61792	1.24e-79
AT2G35980	YLS9	3.61698	2.83e-32
AT4G18880	HSFA4A	3.61345	2.79e-123
AT4G15417	ATRTL1	3.61077	1.65e-18
AT2G31880	SOBIR1	3.60983	4.52e-177
AT3G09520	ATEXO70H4	3.60057	2.16e-55
AT3G55980	SZF1	3.59718	1.49e-215
AT3G50930	BCS1	3.59588	5.05e-67
AT2G20960	pEARLI4	3.59126	1.19e-203
AT1G26420	AT1G26420	3.5778	7.87e-39
AT4G14370	AT4G14370	3.57695	4.02e-106
AT5G04340	ZAT6	3.57339	5.87e-21
AT5G39580	PER62	3.56987	8.5e-22
AT2G29720	CTF2B	3.56783	6.51e-142
AT4G27280	AT4G27280	3.56671	5.16e-96
AT1G68765	IDA	3.55915	4.74e-06
AT5G36970	NHL25	3.55372	0.00163834
AT5G66210	CPK28	3.55298	5.04e-193
AT3G46080	ZAT8	3.54756	3.12e-59
AT1G57630	AT1G57630	3.54736	3.17e-45
AT4G19520	AT4G19520	3.54469	7.72e-137
AT1G65790	SD17	3.54144	8.3e-27
AT4G23180	CRK10	3.54107	7.93e-126
AT3G46930	AT3G46930	3.53909	6.07e-156
AT1G55450	AT1G55450	3.53604	7.46e-150
AT2G37810	AT2G37810	3.52185	0.00647931
AT2G20562	AT2G20562	3.51933	1.1e-68
AT3G46620	AT3G46620	3.51484	1.21e-209
AT3G57530	CPK32	3.50643	1.85e-230
AT4G21390	B120	3.50068	7.43e-109
AT1G07000	ATEXO70B2	3.49956	1.74e-109
AT1G16090	WAKL7	3.49644	4.39e-57
AT3G09830	AT3G09830	3.49106	1.38e-147
AT3G19580	AZF2	3.48225	3.01e-88
AT3G21070	NADK1	3.47579	5.86e-279
AT2G32020	AT2G32020	3.4745	4.86e-48
AT5G22690	AT5G22690	3.4678	1.66e-172
AT5G22530	AT5G22530	3.46726	1.9e-14
AT4G00970	CRK41	3.46247	6.34e-130
AT3G28340	GATL10	3.4623	1.64e-87
AT2G26190	AT2G26190	3.46023	6.72e-257
AT5G44070	PCS1	3.45326	1.07e-162
AT1G20350	TIM17-1	3.44946	3.02e-07
AT2G32140	AT2G32140	3.44839	1.89e-63
AT4G38940	AT4G38940	3.44498	3.58e-84
AT3G50160	AT3G50160	3.44393	0.00736446
AT4G39830	AT4G39830	3.44062	2.36e-47
AT5G09800	PUB28	3.43931	5.5e-76
AT3G44260	CAF1-9	3.43798	2.84e-185
AT3G04640	AT3G04640	3.43445	6.39e-83
AT2G14290	AT2G14290	3.42088	7.05e-05
AT2G02010	GAD4	3.42002	7.1e-83
AT4G11070	WRKY41	3.41817	7.1e-44
AT3G15518	AT3G15518	3.41627	6.69e-130
AT1G56470	AT1G56470	3.41403	0.00187367
AT1G67980	CCOAMT	3.40692	6.65e-05
AT5G22250	CAF1-11	3.40418	1.36e-88
AT3G60120	BGLU27	3.39957	4.09e-05
AT1G80450	VQ11	3.39457	1.18e-34
AT4G20000	AT4G20000	3.39353	5.16e-39
AT1G09940	HEMA2	3.3906	1.64e-229
AT4G28140	ERF054	3.38841	0.0700632
AT1G63720	AT1G63720	3.38576	1.22e-103
AT3G45640	MPK3	3.38497	1.65e-107
AT1G19780	CNGC8	3.38492	0.00254262
AT5G39020	AT5G39020	3.37405	5.96e-95
AT3G57740	AT3G57740	3.3707	1.08e-15
AT1G65484	AT1G65484	3.36686	4.77e-15
AT1G67856	AT1G67856	3.36642	1.71e-18
AT1G67855	AT1G67855	3.34902	7.17e-17
AT1G13550	AT1G13550	3.34656	0.000182672
AT5G45090	PP2A7	3.34282	0.00482163
AT1G19380	AT1G19380	3.34249	2.45e-147
AT5G61600	ERF104	3.3367	1.58e-101
AT1G42990	BZIP60	3.33511	2.29e-184
AT5G52670	AT5G52670	3.33352	1.94e-08
AT3G14225	GLIP4	3.32665	1.03e-10
AT5G19240	AT5G19240	3.32343	4.79e-173
AT1G50740	FAX5	3.32006	4.62e-119
AT3G45730	AT3G45730	3.31551	1.57e-58
AT2G17040	anac036	3.31243	4.82e-61
AT3G09020	AT3G09020	3.30043	7.62e-65
AT5G40590	AT5G40590	3.29504	1.23e-54
AT1G30740	AT1G30740	3.29293	0.0037415
AT3G57640	AT3G57640	3.28727	2.12e-52
AT4G01950	GPAT3	3.2733	4.28e-178
AT2G24130	AT2G24130	3.26399	1.82e-09
AT1G21100	AT1G21100	3.26194	1.66e-166
AT5G54490	PBP1	3.25191	3.14e-74
AT5G05190	Y-1	3.25019	1.62e-141
AT1G32920	AT1G32920	3.24794	2.35e-101
AT4G11521	CRK34	3.23931	6.25e-39
AT1G02360	AT1G02360	3.23782	6.5e-102
AT5G54710	AT5G54710	3.2314	4.81e-107
AT5G38210	AT5G38210	3.2285	9.83e-126
AT5G61560	PUB51	3.22733	4.8e-109
AT5G25250	FLOT1	3.22483	6.6e-16
AT2G41640	AT2G41640	3.22465	4.62e-184
AT4G12720	NUDT7	3.22298	5.58e-115
AT1G21010	AT1G21010	3.21867	1.8e-75
AT5G61900	BON1	3.21707	3.04e-103
AT1G59910	FH7	3.20168	7.76e-217
AT4G23610	AT4G23610	3.1938	9.91e-31
AT4G20780	CML42	3.18889	6.53e-108
AT1G18570	MYB51	3.18772	2.94e-70
AT5G59070	AT5G59070	3.18118	2.94e-16
AT5G40460	AT5G40460	3.17961	8.32e-23
AT1G33610	AT1G33610	3.17409	5.36e-71
AT5G38212	AT5G38212	3.17353	2.75e-127
AT3G13600	AT3G13600	3.17037	5.21e-62
AT1G66700	PXMT1	3.16632	2.7e-09
AT1G13340	AT1G13340	3.16419	2.27e-46
AT4G02410	LECRK43	3.15925	1.98e-140
AT1G57850	AT1G57850	3.14977	0.0320853
AT2G39650	AT2G39650	3.14779	2.5e-79
AT4G11000	AT4G11000	3.14734	3.84e-34
AT5G62470	MYB96	3.14683	4.63e-138
AT4G01360	AT4G01360	3.14333	1.59e-11
AT1G73550	AT1G73550	3.13906	4.66e-13
AT4G26200	ACS7	3.13321	2.15e-67
AT2G36985	ROT4	3.11978	0.0951846
AT1G17240	RLP2	3.11865	2.58e-19
AT4G33050	EDA39	3.11249	7.27e-65
AT4G39570	AT4G39570	3.11231	3.23e-71
AT3G09405	PAE4	3.10851	8.05e-47
AT3G61390	PUB36	3.1073	0.00112241
AT2G04495	AT2G04495	3.10574	2.75e-25
AT5G47070	AT5G47070	3.10572	1.21e-108
AT3G57450	AT3G57450	3.10452	2.85e-99
AT3G16720	ATL2	3.10273	2.59e-91
AT1G30730	AT1G30730	3.09561	2.77e-77
AT5G41100	AT5G41100	3.08851	3.02e-144
AT1G27770	ACA1	3.08383	1.75e-180
AT5G54720	AT5G54720	3.07909	1.97e-118
AT4G11300	AT4G11300	3.07615	3.81e-70
AT2G26560	PLP2	3.0751	1.23e-11
AT1G61460	AT1G61460	3.07279	5.27e-34
AT2G46620	AT2G46620	3.07109	7.63e-111
AT1G13210	ALA11	3.06717	1.41e-82
AT1G24150	ATFH4	3.06715	6.55e-113
AT5G66070	ATL27	3.06226	7.64e-102
AT4G34150	AT4G34150	3.06126	4.18e-126
AT5G64310	AGP1	3.06067	1.15e-127
AT4G38560	AT4G38560	3.0596	5.2e-73
AT1G56540	AT1G56540	3.05794	8.22e-49
AT5G57560	XTH22	3.04272	2.75e-175
AT1G74650	ATY13	3.03521	1.03e-69
AT1G30700	AT1G30700	3.03033	3.67e-84
AT3G17700	CNGC20	3.02917	8.82e-86
AT1G51820	AT1G51820	3.02798	1.86e-96
AT3G26500	PIRL2	3.02748	7.15e-82
AT2G03540	AT2G03540	3.02359	5.9e-06
AT2G27660	AT2G27660	3.02284	1.87e-68
AT1G72910	AT1G72910	3.02177	7.11e-15
AT3G13850	LBD22	3.01958	0.000352759
AT1G25400	AT1G25400	3.01887	1.58e-100
AT5G25930	AT5G25930	3.01876	4.44e-94
AT3G56880	AT3G56880	3.01481	5.42e-107
AT4G18422	AT4G18422	3.01256	0.00144096
AT1G16160	WAKL5	3.01061	7.18e-09
AT1G76070	AT1G76070	3.00987	6.59e-63
AT1G09932	AT1G09932	3.0085	6.49e-59
AT4G11330	MPK5	3.00767	5.3e-121
AT5G48550	AT5G48550	3.00744	0.116826
AT4G18250	AT4G18250	3.00041	2.99e-61
AT1G70740	AT1G70740	2.99618	2.89e-94
AT1G20823	ATL80	2.99528	7.43e-67
AT3G28850	AT3G28850	2.99076	2.06e-66
AT1G67880	AT1G67880	2.99058	9.55e-132
AT3G10720	PME25	2.98737	1.74e-212
AT4G25350	PHO1-H4	2.98717	3.73e-17
AT4G34390	XLG2	2.98443	2.93e-103
AT1G74360	AT1G74360	2.98401	1.87e-95
AT5G38240	AT5G38240	2.97856	1.92e-07
AT3G22910	ACA13	2.97045	1.26e-39
AT5G58430	EXO70B1	2.95322	2.58e-168
AT3G52430	PAD4	2.95221	1.1e-79
AT4G02200	DI19-5	2.95007	1.83e-106
AT3G16030	CES101	2.94559	1.65e-85
AT2G42060	AT2G42060	2.94423	4.54e-14
AT1G70130	LECRK52	2.9339	0.0006252
AT5G10695	AT5G10695	2.93378	1.12e-70
AT1G14480	AT1G14480	2.92733	2.72e-46
AT3G49540	AT3G49540	2.9248	0.144185
AT5G12340	AT5G12340	2.92087	2.58e-17
AT2G37940	IPCS2	2.91698	2.13e-156
AT1G75000	AT1G75000	2.89753	6.99e-37
AT5G58630	AT5G58630	2.89271	4.98e-07
AT2G18690	AT2G18690	2.88865	1.41e-61
AT5G22545	AT5G22545	2.88845	0.0166934
AT1G65850	AT1G65850	2.88819	5.82e-13
AT1G18740	AT1G18740	2.88816	2.47e-156
AT5G06320	NHL3	2.88392	2.93e-137
AT2G23810	TET8	2.88186	1.38e-121
AT3G48630	AT3G48630	2.87322	0.0587094
AT5G05290	EXPA2	2.86603	0.0613671
AT1G51620	AT1G51620	2.86352	1.74e-33
AT4G03450	AT4G03450	2.86085	9.94e-14
AT2G41010	CAMBP25	2.85253	7.92e-106
AT1G28190	AT1G28190	2.84711	1.07e-38
AT2G27310	AT2G27310	2.83967	6.54e-86
AT3G59080	AT3G59080	2.83806	5.64e-155
AT5G11210	ATGLR2.5	2.83618	2.28e-14
AT1G66160	PUB20	2.83148	2.42e-120
AT2G15390	FUT4	2.82334	3.9e-49
AT2G46495	ATL21A	2.82134	0.000210828
AT1G29690	CAD1	2.81887	4.65e-150
AT1G32960	SBT3.3	2.81686	1.22e-10
AT5G44060	AT5G44060	2.81366	5.16e-71
AT5G66790	WAKL21	2.81114	1.38e-43
AT1G69490	NAC029	2.81028	4.32e-21
AT5G19230	AT5G19230	2.80905	4.81e-134
AT1G62300	WRKY6	2.80847	1.75e-70
AT1G10340	AT1G10340	2.80264	1.32e-46
AT1G63860	AT1G63860	2.80059	1.71e-127
AT4G01090	AT4G01090	2.7992	2.9e-162
AT1G35230	AGP5	2.79687	5.93e-15
AT1G73805	SARD1	2.7925	8.96e-50
AT1G28380	NSL1	2.79171	2.13e-120
AT1G29860	WRKY71	2.7888	0.0500879
AT4G33930	AT4G33930	2.7883	0.0422906
AT4G11890	CRK45	2.78553	2.34e-32
AT3G05370	AtRLP31	2.77843	7.02e-70
AT5G45340	CYP707A3	2.7779	5.37e-59
AT4G34460	GB1	2.77735	9.88e-146
AT4G01010	CNGC13	2.77574	8.62e-61
AT3G16860	COBL8	2.76849	3.24e-85
AT2G19130	AT2G19130	2.76526	8e-61
AT4G11170	AT4G11170	2.76451	4.83e-05
AT4G30090	AT4G30090	2.76282	1.14e-20
AT5G61910	BON1	2.76129	6.09e-87
AT1G67540	AT1G67540	2.75398	0.0510939
AT3G16510	AT3G16510	2.73355	9.04e-43
AT4G24310	AT4G24310	2.73157	4.47e-25
AT3G50950	RPP13L4	2.72869	1.95e-111
AT5G13190	AT5G13190	2.72775	6.55e-90
AT1G21130	AT1G21130	2.72356	8.16e-69
AT1G18382	AT1G18382	2.72231	1.61e-31
AT1G02400	GA2OX6	2.72198	2.42e-50
AT4G34410	ERF109	2.71727	9.87e-07
AT5G66620	DAR6	2.71639	1.23e-60
AT4G23030	AT4G23030	2.71496	2e-16
AT2G39400	AT2G39400	2.71412	3.38e-88
AT4G08555	AT4G08555	2.71364	8.12e-26
AT1G15890	AT1G15890	2.71161	5.9e-49
AT5G65300	AT5G65300	2.70555	1.25e-33
AT3G11820	SYP121	2.70466	4.14e-76
AT2G41835	SAP11	2.69932	3.37e-65
AT3G06890	AT3G06890	2.69847	3.99e-13
AT5G66675	AT5G66675	2.69537	6.06e-92
AT2G34930	AT2G34930	2.69356	1.49e-70
AT3G62260	AT3G62260	2.69216	2.49e-72
AT1G72940	AT1G72940	2.6919	4.17e-57
AT5G18470	AT5G18470	2.69014	1.64e-48
AT4G23550	WRKY29	2.68885	8.12e-42
AT4G04500	CRK37	2.68533	0.112347
AT1G09950	RAS1	2.68127	1.31e-13
AT3G25600	CML16	2.67931	1.59e-73
AT1G11055	AT1G11055	2.67804	1.26e-08
AT5G40000	AT5G40000	2.67559	0.000552949
AT3G20600	NDR1	2.67375	2.47e-55
AT1G64380	ERF061	2.67216	2.42e-26
AT1G27100	AT1G27100	2.66893	4.95e-145
AT4G29740	CKX4	2.66733	5.54e-50
AT1G18390	AT1G18390	2.66109	2.41e-102
AT3G57645	U2.2	2.65995	0.0226315
AT1G71700	AT1G71700	2.65606	0.100328
AT5G25910	AtRLP52	2.65572	1.21e-14
AT5G18150	AT5G18150	2.65349	1.01e-80
AT2G35640	AT2G35640	2.65204	1.11e-12
AT3G26910	AT3G26910	2.64872	2.5e-80
AT2G35637	AT2G35637	2.64809	2.07e-13
AT2G31230	ERF15	2.64396	1.13e-43
AT4G37710	VQ29	2.64315	0.00142757
AT3G26980	MUB4	2.64292	8.96e-121
AT4G11480	CRK32	2.64158	0.000197919
AT5G61210	SNAP33	2.6385	7.66e-143
AT5G67340	PUB2	2.63291	2.06e-45
AT4G17250	AT4G17250	2.63228	8.41e-75
AT1G68690	PERK9	2.62958	4.18e-79
AT5G55460	AT5G55460	2.62865	1.95e-07
AT2G28830	PUB12	2.62138	2.38e-60
AT3G14050	RSH2	2.62123	1.8e-81
AT5G26038	MIR860A	2.62071	3.21e-92
AT2G44490	BGLU26	2.61836	5.62e-114
AT3G49530	NAC062	2.61529	5.5e-128
AT5G11650	AT5G11650	2.61512	1.8e-97
AT5G48530	AT5G48530	2.6144	8.69e-45
AT3G15356	LEC	2.61002	1.84e-100
AT1G56510	WRR4	2.60977	1.19e-92
AT3G03030	AT3G03030	2.60648	2.52e-51
AT3G03020	AT3G03020	2.603	5.11e-80
AT1G31290	AGO3	2.60268	1.51e-21
AT5G21960	ERF016	2.60192	0.0274749
AT1G70581	AT1G70581	2.59982	1.65e-05
AT4G18950	AT4G18950	2.59509	2.66e-129
AT2G19710	AT2G19710	2.59115	5.6e-83
AT1G74450	AT1G74450	2.58985	7e-124
AT5G49520	WRKY48	2.58726	7.86e-51
AT4G30210	ATR2	2.58484	7.9e-165
AT4G08850	AT4G08850	2.57844	2.04e-103
AT3G46110	AT3G46110	2.57797	3.99e-22
AT3G60940	AT3G60940	2.57771	0.0479621
AT2G39660	BIK1	2.5749	8.4e-102
AT4G38530	PLC3	2.57322	5.25e-16
AT3G58060	MTPC3	2.57219	0.125675
AT1G30040	GA2OX2	2.56522	3.94e-28
AT3G15760	AT3G15760	2.56444	4.61e-52
AT1G21230	WAK5	2.56328	0.00213797
AT1G64610	AT1G64610	2.56132	5.34e-63
AT5G47910	RBOHD	2.55839	7.69e-69
AT5G46710	AT5G46710	2.55669	3.36e-65
AT5G48380	BIR1	2.55549	1.14e-135
AT2G03290	AT2G03290	2.55042	0.126673
AT4G17230	SCL13	2.54852	7.13e-106
AT3G48640	AT3G48640	2.5449	0.000470993
AT1G36620	AT1G36620	2.54039	0.0741391
AT1G74440	AT1G74440	2.53509	2.82e-59
AT5G60900	RLK1	2.53016	2.16e-18
AT2G18670	ATL56	2.53006	1.73e-54
AT1G51660	MKK4	2.52723	1.56e-70
AT3G63060	EDL3	2.52605	0.0130253
AT1G33600	AT1G33600	2.5251	2.74e-109
AT5G48410	GLR1.3	2.52415	1.25e-12
AT4G28703	AT4G28703	2.52305	2.31e-09
AT5G01830	PUB16	2.52286	4.17e-53
AT2G28400	AT2G28400	2.52053	1.42e-34
AT4G27980	AT4G27980	2.5203	4.98e-06
AT2G41342	AT2G41342	2.5147	0.00891664
AT1G68840	RAV2	2.51435	3.84e-109
AT2G37830	AT2G37830	2.50998	0.152606
AT2G42360	ATL41	2.50741	4.49e-28
AT4G17900	AT4G17900	2.50519	7.12e-102
AT3G25610	ALA10	2.50474	6.7e-68
AT2G23320	WRKY15	2.50269	1.79e-77
AT1G14370	APK2A	2.50143	7.71e-64
AT2G20835	AT2G20835	2.50124	9.73e-10
AT1G71697	CK1	2.49529	4.17e-94
AT4G29050	LECRK59	2.49326	1.06e-32
AT5G43520	AT5G43520	2.49305	5.69e-27
AT4G20830	AT4G20830	2.49267	1.56e-85
AT4G13820	AT4G13820	2.49181	4.84e-09
AT2G23680	AT2G23680	2.4909	2.84e-36
AT1G33840	AT1G33840	2.48998	0.17913
AT4G11280	ACS6	2.48739	8.66e-109
AT3G57730	AT3G57730	2.48671	1.96e-33
AT5G42440	AT5G42440	2.48297	9.89e-32
AT3G56710	SIB1	2.48242	3.31e-29
AT2G13790	SERK4	2.47919	3.9e-61
AT4G40020	AT4G40020	2.47837	6.98e-06
AT5G62570	CBP60A	2.47787	7.3e-104
AT4G38550	AT4G38550	2.47713	3.27e-52
AT1G56520	AT1G56520	2.47662	5.28e-69
AT1G28480	GRXC9	2.47257	5.45e-22
AT3G13432	AT3G13432	2.47142	8.7e-08
AT1G11050	AT1G11050	2.46999	1.16e-38
AT4G39890	RABH1C	2.46801	3.22e-51
AT3G22060	CRRSP38	2.46773	1.41e-95
AT4G38552	AT4G38552	2.46505	2.83e-52
AT4G26400	AT4G26400	2.46284	5.1e-63
AT5G52710	AT5G52710	2.46224	1.03e-07
AT1G67470	AT1G67470	2.45978	3.89e-84
AT1G16670	AT1G16670	2.45593	6.99e-71
AT1G65690	AT1G65690	2.4513	4.19e-34
AT4G01750	RGXT2	2.44897	2.33e-69
AT4G22690	CYP706A1	2.44444	7.71e-64
AT3G04220	AT3G04220	2.43862	4.06e-21
AT1G72920	AT1G72920	2.43717	1.39e-34
AT5G23510	AT5G23510	2.43697	1.11e-73
AT1G71400	RLP12	2.43484	7.78e-69
AT5G47960	RABA4C	2.43436	1.89e-37
AT5G03380	AT5G03380	2.4317	5.03e-85
AT5G54860	AT5G54860	2.43009	5.54e-82
AT5G42010	AT5G42010	2.42965	1.73e-41
AT5G26030	HEM15	2.42841	4.08e-157
AT2G47060	AT2G47060	2.42739	2.91e-68
AT5G60800	AT5G60800	2.42475	1.7e-43
AT1G76610	AT1G76610	2.42208	0.108036
AT5G17680	AT5G17680	2.41622	8.75e-20
AT3G44630	AT3G44630	2.41431	5.25e-96
AT5G60350	AT5G60350	2.41271	0.0670344
AT3G51920	CML9	2.41244	1.26e-83
AT2G32660	AtRLP22	2.41125	7.29e-15
AT3G47090	AT3G47090	2.40554	2.12e-14
AT5G43420	ATL16	2.40438	3.07e-56
AT3G47820	PUB39	2.39875	3.59e-55
AT1G61370	AT1G61370	2.39731	2.47e-42
AT5G12940	AT5G12940	2.39708	4.66e-49
AT4G19370	AT4G19370	2.39596	7.83e-11
AT3G55950	CCR3	2.39535	3.31e-40
AT2G31865	PARG2	2.39498	2.65e-42
AT1G69840	HIR2	2.39062	1.44e-76
AT3G50470	HR3	2.38695	4.28e-16
AT4G11500	AT4G11500	2.38624	0.000957013
AT1G17750	PEPR2	2.38396	2.67e-36
AT1G73810	AT1G73810	2.37869	0.000428648
AT2G32800	LECRKS2	2.37814	7.93e-78
AT4G23170	CRK9	2.37784	2.29e-38
AT3G53280	CYP71B5	2.37579	1.41e-70
AT3G57760	AT3G57760	2.37425	5.37e-31
AT4G24160	AT4G24160	2.37361	4.04e-77
AT5G37485	AT5G37485	2.37003	0.0392281
AT2G41100	CML12	2.36754	1.07e-83
AT1G67810	SUFE2	2.36751	4.16e-29
AT3G11080	AtRLP35	2.36344	2.12e-25
AT1G32910	AT1G32910	2.35501	0.0021341
AT3G19010	AT3G19010	2.34294	1.11e-62
AT2G40270	AT2G40270	2.34157	6.02e-93
AT3G55150	ATEXO70H1	2.34049	3.24e-26
AT1G20680	AT1G20680	2.33975	0.00819889
AT3G28580	AT3G28580	2.33608	3.16e-18
AT5G15130	WRKY72	2.33593	2.36e-44
AT5G22540	AT5G22540	2.32739	1.06e-05
AT4G33920	AT4G33920	2.32707	1.14e-119
AT5G06740	LECRKS5	2.32647	1.83e-11
AT4G06746	RAP2-9	2.32424	7.9e-17
AT1G80820	CCR2	2.32278	7.24e-25
AT1G03740	AT1G03740	2.3212	5.61e-61
AT5G19880	PER58	2.31562	0.0824918
AT1G69930	GSTU11	2.31559	9.49e-05
AT1G10040	AT1G10040	2.31492	7.69e-22
AT5G25260	FLOT2	2.31047	2.68e-18
AT2G13800	SERK5	2.3089	4.08e-49
AT3G08720	ATPK2	2.30767	1.44e-36
AT4G40080	AT4G40080	2.30743	1.09e-38
AT4G11370	RHA1A	2.30637	1.23e-08
AT1G20510	4CLL5	2.30591	1.98e-73
AT1G73080	PEPR1	2.3049	3.41e-99
AT1G35140	EXL1	2.30319	4.1e-76
AT5G24590	ANAC091	2.30268	6.27e-116
AT3G50800	AT3G50800	2.29802	3.59e-22
AT1G51670	AT1G51670	2.29595	0.00633977
AT3G44720	ADT4	2.29258	1.12e-45
AT1G79245	AT1G79245	2.29257	1.59e-73
AT3G53810	LECRK42	2.29156	5.94e-53
AT4G01700	AT4G01700	2.28783	7.63e-84
AT1G65486	AT1G65486	2.28421	1.32e-42
AT4G40085	AT4G40085	2.28412	2.5e-34
AT5G18490	AT5G18490	2.28408	1e-69
AT1G24147	AT1G24147	2.2809	2.88e-16
AT4G29610	CDA6	2.27449	1.64e-08
AT1G02390	GPAT2	2.27365	1.97e-11
AT3G15210	ERF4	2.26777	5.38e-54
AT1G63750	AT1G63750	2.26624	8.96e-50
AT1G61550	AT1G61550	2.26584	3.71e-05
AT3G48090	EDS1	2.25925	2.66e-77
AT3G59700	LECRK55	2.2584	3.47e-32
AT4G35770	STR15	2.25746	3.56e-29
AT5G02290	NAK	2.25186	4.43e-74
AT3G58490	LPPD	2.24811	2.16e-74
AT1G63820	AT1G63820	2.24268	1.86e-09
AT4G11850	PLDGAMMA1	2.23975	8.24e-78
AT1G19210	ERF017	2.2344	0.0557277
AT1G21550	CML44	2.23258	4.8e-08
AT4G27654	AT4G27654	2.22967	0.000610127
AT1G11310	MLO2	2.22936	3.04e-70
AT1G35710	AT1G35710	2.22691	2.51e-25
AT4G16960	AT4G16960	2.22271	2e-47
AT2G17705	AT2G17705	2.22061	5.6e-32
AT5G40180	AT5G40180	2.21702	0.0108191
AT1G59870	ABCG36	2.20972	4.12e-66
AT3G18560	AT3G18560	2.2083	3.08e-21
AT3G50190	AT3G50190	2.20573	5.92e-10
AT1G33760	ERF022	2.20338	1.58e-16
AT1G63245	CLE14	2.20273	0.000948262
AT2G34650	PID	2.19994	1.21e-19
AT4G22780	ACR7	2.19845	3.88e-61
AT1G23830	AT1G23830	2.1915	4.59e-25
AT5G06310	POT1B	2.18728	1.17e-40
AT5G25920	AT5G25920	2.18612	0.00714414
AT4G23200	CRK12	2.18579	1.26e-36
AT2G21120	AT2G21120	2.16624	4.01e-82
AT1G25390	AT1G25390	2.16513	3.94e-77
AT3G05200	ATL6	2.16395	9.49e-58
AT1G22890	AT1G22890	2.16383	9.74e-28
AT4G28400	AT4G28400	2.15857	3.43e-48
AT5G59570	BOA	2.15753	5.83e-18
AT1G08930	ERD6	2.15675	1.25e-71
AT1G80610	AT1G80610	2.15624	2.55e-29
AT5G03390	AT5G03390	2.1519	2.13e-28
AT4G24380	AT4G24380	2.14894	5.6e-53
AT1G68340	AT1G68340	2.14238	2.42e-24
AT5G36920	AT5G36920	2.14188	0.000956067
AT5G42830	AT5G42830	2.13857	8.94e-20
AT5G66850	MAPKKK5	2.13837	1.78e-55
AT1G62422	AT1G62422	2.13395	9.18e-33
AT2G28270	AT2G28270	2.13316	0.185358
AT4G37780	MYB87	2.1293	0.00626845
AT3G52800	SAP6	2.12242	9.13e-75
AT2G04515	AT2G04515	2.12219	0.128887
AT2G03530	UPS2	2.12171	4.35e-29
AT1G34420	AT1G34420	2.11988	6.8e-30
AT1G74330	AT1G74330	2.11892	8.75e-71
ATCG00510	PSAI	2.11422	0.140244
AT5G39785	AT5G39785	2.10775	3.03e-38
AT1G17380	TIFY11A	2.10636	2.56e-30
AT2G44500	AT2G44500	2.10585	1.19e-67
AT4G35180	LHT7	2.10579	1.34e-20
AT2G15040	AtRLP18	2.10537	1.42e-08
AT4G37640	ACA2	2.10257	2.08e-108
AT1G67060	AT1G67060	2.10205	2.28e-64
AT2G39520	AT2G39520	2.1013	5.14e-09
AT1G74430	MYB95	2.09996	7.62e-25
AT1G03220	AT1G03220	2.09708	2.86e-79
AT3G22160	VQ22	2.09695	3.8e-32
AT4G35590	RKD5	2.09516	0.000231112
AT5G66480	AT5G66480	2.09419	3.21e-21
AT4G10530	AT4G10530	2.09375	0.134587
AT3G16530	AT3G16530	2.09249	2.95e-30
AT5G48655	AT5G48655	2.09159	3.18e-59
AT3G12740	ALIS1	2.09075	5.79e-53
AT1G76650	CML38	2.08935	4.46e-48
AT5G48657	AT5G48657	2.08293	7.49e-32
AT3G50060	MYB77	2.07812	1.73e-56
AT5G40540	AT5G40540	2.07683	1.45e-46
AT1G17600	AT1G17600	2.07491	1.78e-29
AT1G53440	AT1G53440	2.07489	3.76e-62
AT2G46430	CNGC3	2.07276	2.04e-30
AT5G25050	AT5G25050	2.07269	4.06e-38
AT2G02220	PSKR1	2.07165	5.36e-76
AT5G46910	AT5G46910	2.07067	2.05e-54
AT5G64900	PEP1	2.05939	3.6e-10
AT4G34380	AT4G34380	2.05866	7.37e-07
AT1G29290	AT1G29290	2.05796	8.04e-07
AT5G46510	AT5G46510	2.05741	2.9e-60
AT2G22890	FAD4L2	2.0558	3.53e-15
AT2G01300	AT2G01300	2.05537	1.06e-08
AT1G24148	AT1G24148	2.05536	9.88e-18
AT1G07128	AT1G07128	2.05376	3.45e-19
AT5G46500	AT5G46500	2.05151	1.45e-06
AT1G72280	AERO1	2.04769	1.33e-34
AT5G66900	AT5G66900	2.04302	2.16e-64
AT5G18400	AT5G18400	2.04218	1.03e-57
AT3G60690	AT3G60690	2.04079	9.58e-26
AT2G20142	AT2G20142	2.03998	3.92e-30
AT1G03370	AT1G03370	2.03743	2.43e-71
AT4G32020	AT4G32020	2.03375	1.7e-67
AT3G21650	B'ZETA	2.03059	7.6e-54
AT1G65870	DIR21	2.02818	1.63e-08
AT4G02210	AT4G02210	2.02737	1.99e-48
AT2G17220	AT2G17220	2.02524	5.59e-66
AT1G76360	AT1G76360	2.02047	1.02e-49
AT3G28210	SAP12	2.0203	1.64e-18
AT1G62420	AT1G62420	2.02019	2.67e-09
AT4G28405	AT4G28405	2.01507	1.28e-08
AT5G11000	AT5G11000	2.01176	2.74e-71
AT2G24550	AT2G24550	2.00777	2.39e-55
AT1G72900	AT1G72900	2.00604	1.46e-23
AT4G36032	AT4G36032	2.00422	1.39e-35
AT1G22280	PAPP2C	2.00328	2.71e-78
AT4G36030	ARO3	2.00184	1.06e-35
AT1G53170	ERF8	2.00151	1.34e-18
AT5G62020	HSFB2A	1.99895	6.19e-36
AT1G63830	AT1G63830	1.99849	9.48e-44
AT3G50480	HR4	1.99573	2.89e-32
AT4G11360	RHA1B	1.99535	2.08e-31
AT1G05340	AT1G05340	1.9906	1.01e-18
AT2G31990	AT2G31990	1.99001	1.17e-13
AT5G52740	AT5G52740	1.98935	0.0159892
AT2G46940	AT2G46940	1.98781	2.56e-12
AT4G37610	BT5	1.98625	1.48e-75
AT1G76700	ATJ10	1.98393	3.55e-66
AT4G23270	CRK19	1.98283	6.85e-75
AT1G05880	ARI12	1.98158	0.040974
AT5G57190	PSD2	1.97848	2.81e-20
AT2G39518	AT2G39518	1.97729	3.59e-21
AT4G25030	AT4G25030	1.97428	4.2e-61
AT1G07130	STN1	1.9729	5.37e-19
AT3G23240	ERF1B	1.9702	8.68e-06
AT1G77390	CYCA1-2	1.96983	5.06e-09
AT1G17610	AT1G17610	1.96863	5.72e-13
AT5G52720	AT5G52720	1.96588	0.00081777
AT1G65845	AT1G65845	1.96556	1.27e-29
AT5G46490	AT5G46490	1.96494	1.22e-33
AT4G30290	XTH19	1.96388	4.55e-28
AT4G23320	CRK24	1.96255	0.00151467
AT1G66500	PCFS1	1.96061	8.54e-15
AT1G25370	AT1G25370	1.95956	1.31e-17
AT4G35600	CONNEXIN	1.95644	1.52e-57
AT4G16780	HAT4	1.95274	2.11e-23
AT3G56410	AT3G56410	1.95268	2.56e-61
AT1G63350	AT1G63350	1.94849	1.29e-25
AT3G47570	AT3G47570	1.94795	2.38e-50
AT1G70140	FH8	1.94432	5.02e-30
AT3G50760	GATL2	1.94421	1.55e-20
AT4G31800	WRKY18	1.94354	1.13e-46
AT3G05580	TOPP9	1.94185	1.05e-50
AT2G25440	AtRLP20	1.94139	0.000671221
AT1G03730	AT1G03730	1.93894	2.44e-28
AT3G21630	CERK1	1.93802	3.01e-46
AT1G15530	LECRKS1	1.93725	3.52e-41
AT3G16040	AT3G16040	1.93434	0.153098
AT2G28630	KCS12	1.93346	3.69e-32
AT5G52830	WRKY27	1.9333	3.86e-20
AT5G59580	UGT76E1	1.93151	0.00634528
AT1G07520	SCL31	1.93128	1.22e-38
AT3G57210	AT3G57210	1.92869	0.0271659
AT2G31890	ATRAP	1.92308	3.32e-77
AT5G14930	SAG101	1.91842	3.03e-37
AT1G67530	PUB7	1.91336	3.43e-52
AT1G66880	AT1G66880	1.91329	3.69e-38
AT1G31540	AT1G31540	1.91207	6.03e-45
AT1G51270	PVA14	1.91193	4.79e-27
AT2G23770	LYK4	1.91139	5.65e-24
AT1G76970	AT1G76970	1.90942	5.5e-35
AT1G15010	AT1G15010	1.90771	0.0875701
AT3G44400	AT3G44400	1.90725	1.82e-36
AT4G25020	AT4G25020	1.90432	5.56e-09
AT1G56140	AT1G56140	1.89958	7.58e-62
AT2G15480	UGT73B5	1.8993	1.19e-37
AT1G03230	AT1G03230	1.89881	1.17e-55
AT5G16170	AT5G16170	1.89697	1.24e-11
AT5G41170	AT5G41170	1.89695	1.15e-10
AT1G53430	AT1G53430	1.89618	9.41e-56
AT2G38870	AT2G38870	1.8928	3.4e-32
AT5G01950	AT5G01950	1.89131	4.74e-53
AT4G29110	AT4G29110	1.88847	7.43e-08
AT1G15190	FLA19	1.88835	0.00145623
AT2G39210	AT2G39210	1.88617	3.1e-41
AT1G05020	AP180	1.88268	9.76e-14
AT1G51800	AT1G51800	1.87428	2.72e-26
AT3G47540	AT3G47540	1.87395	7.16e-19
AT3G55240	AT3G55240	1.87371	4.35e-12
AT3G15358	AT3G15358	1.87194	7.07e-13
AT3G28450	AT3G28450	1.87001	1.87e-49
AT2G15220	AT2G15220	1.86726	6.79e-16
AT4G33985	AT4G33985	1.86522	2.02e-12
AT4G21410	CRK29	1.86446	1.71e-85
AT1G64280	NPR1	1.8628	1.31e-52
AT3G13210	AT3G13210	1.86225	2.64e-05
AT4G20860	AT4G20860	1.86121	1.17e-61
AT5G58720	AT5G58720	1.85731	3.54e-44
AT5G13205	AT5G13205	1.85708	1.1e-05
AT3G26680	SNM1	1.85572	1.05e-43
AT5G57035	AT5G57035	1.85564	5.62e-47
AT2G26390	AT2G26390	1.85294	0.0153548
AT5G42050	AT5G42050	1.85218	3.92e-47
AT1G14870	PCR2	1.85204	6.41e-28
AT5G01640	PRA1B5	1.84797	2.17e-07
AT4G23210	CRK13	1.84733	1.6e-09
AT2G05940	AT2G05940	1.84683	6.88e-43
AT2G46330	AGP16	1.84576	4.27e-56
AT1G68330	AT1G68330	1.84361	3.03e-15
AT3G55470	AT3G55470	1.84318	1.01e-31
AT4G02330	PME41	1.84251	3.54e-20
AT5G46470	RPS6	1.84193	3.8e-55
AT1G51890	AT1G51890	1.83882	1e-13
AT2G02860	SUC3	1.83809	5.55e-55
AT1G07620	TRM32	1.83682	4.58e-18
AT4G30350	AT4G30350	1.83554	8.88e-58
AT4G32300	SD25	1.83389	1.18e-61
AT4G24110	AT4G24110	1.83271	4.1e-19
AT3G07040	RPM1	1.83072	1.81e-42
AT1G30800	AT1G30800	1.82965	1.38e-05
AT4G00390	AT4G00390	1.82954	8.43e-10
AT4G23271	AT4G23271	1.8278	0.00952518
AT1G48640	AT1G48640	1.82393	1.63e-05
AT3G49790	AT3G49790	1.82175	1.56e-39
AT5G12880	AT5G12880	1.81992	7.54e-18
AT3G45290	MLO3	1.81916	2.49e-18
AT1G15430	AT1G15430	1.81872	3.4e-28
AT3G13437	AT3G13437	1.81132	4.79e-10
AT4G08500	MEKK1	1.80569	6.79e-46
AT1G06140	PCMP-E61	1.80509	3.82e-08
AT3G09032	AT3G09032	1.80181	4.42e-08
AT1G53060	AT1G53060	1.80092	1.62e-09
AT3G13430	AT3G13430	1.79792	8.53e-39
AT3G59350	PTI13	1.79691	9.88e-65
AT3G57280	FAX1	1.79536	1.05e-62
AT1G01340	CNGC10	1.79526	9.68e-34
AT5G63130	AT5G63130	1.79511	8.43e-14
AT4G13395	DVL10	1.79354	7.6e-34
AT2G22300	CMTA3	1.78992	8.2e-49
AT5G36001	AT5G36001	1.78541	3.5e-22
AT2G42950	AT2G42950	1.78426	2.28e-26
AT5G36002	AT5G36002	1.78044	1.36e-20
AT1G02920	GSTF7	1.7789	5.3e-23
AT4G14680	APS3	1.77564	9.19e-38
AT1G17250	AtRLP3	1.77526	2.3e-15
AT3G18250	AT3G18250	1.77399	0.0274373
AT4G23150	CRK7	1.77399	0.00910719
AT3G60420	AT3G60420	1.77134	2.9e-19
AT1G67000	AT1G67000	1.77113	0.000308291
AT4G04960	LECRK71	1.77082	4.2e-29
AT2G21900	WRKY59	1.77078	0.126791
AT1G76040	CPK29	1.76949	1.56e-34
AT5G49450	BZIP1	1.76489	3.36e-27
AT5G49448	CPuORF4	1.76489	3.36e-27
AT1G19180	TIFY10A	1.76353	2.63e-42
AT2G46160	ATL67	1.76345	3.64e-06
AT2G39380	ATEXO70H2	1.76068	9.65e-18
AT4G23570	SGT1A	1.75998	6.79e-59
AT1G02660	AT1G02660	1.75978	7.57e-31
AT1G30810	JMJ18	1.75735	9.37e-42
AT1G32640	MYC2	1.75539	7.42e-49
AT3G56408	AT3G56408	1.75384	2.66e-45
AT5G58940	CRCK1	1.75349	1.81e-19
AT1G69430	AT1G69430	1.75204	0.000125927
AT3G50260	ERF011	1.75137	2.44e-11
AT4G15236	ABCG43	1.75052	0.00758327
AT3G08710	TRX9	1.7495	2.4e-44
AT5G44590	AT5G44590	1.74502	0.108095
AT1G31130	AT1G31130	1.74469	8.93e-65
AT5G36000	AT5G36000	1.74342	1.67e-12
AT3G25880	AT3G25880	1.74273	0.0522873
AT1G75020	LPAT4	1.74179	2.92e-31
AT5G01560	LECRK64	1.73826	8.85e-30
AT3G45960	EXLA3	1.7377	1.67e-10
AT3G04210	AT3G04210	1.73453	9.91e-05
AT1G20515	AT1G20515	1.734	0.00052634
AT1G67920	AT1G67920	1.73356	1.13e-12
AT5G07100	WRKY26	1.73295	5.28e-20
AT4G35170	AT4G35170	1.73239	0.147312
AT2G15042	AT2G15042	1.72997	0.0112256
AT5G40170	AtRLP54	1.72826	7.63e-45
AT1G63740	AT1G63740	1.72646	9.25e-31
AT5G05850	PIRL1	1.72316	1.15e-24
AT1G09070	SRC2	1.72239	8.52e-50
AT2G27080	AT2G27080	1.71989	5.79e-45
AT1G11210	AT1G11210	1.71856	4.82e-14
AT1G77500	AT1G77500	1.71836	6.23e-30
AT3G43850	AT3G43850	1.71784	0.140372
AT5G43890	YUC5	1.71292	2.51e-08
AT5G37420	AT5G37420	1.71269	0.0781981
AT3G57550	GK-2	1.71069	1.23e-57
AT1G29340	PUB17	1.71006	4.09e-64
AT4G12040	SAP7	1.7053	1.52e-43
AT5G03720	HSFA3	1.70193	2.29e-14
AT2G27830	AT2G27830	1.69919	2.19e-27
AT1G69910	AT1G69910	1.69847	9.09e-29
AT1G20520	AT1G20520	1.69797	0.00257654
AT4G22960	AT4G22960	1.69457	0.000278227
AT3G50900	AT3G50900	1.69451	4.04e-19
AT4G27300	SD11	1.69303	4.35e-34
AT2G18630	AT2G18630	1.69258	3.18e-45
AT3G45638	AT3G45638	1.69205	0.0452251
AT5G46520	VICTR	1.69192	5.63e-17
AT1G34260	FAB1D	1.69095	4.89e-36
AT5G37770	CML24	1.68645	5.82e-64
AT3G01175	AT3G01175	1.68639	0.000234187
AT2G27500	AT2G27500	1.68613	1.41e-46
AT3G47340	ASN1	1.68583	2.27e-17
AT1G53450	AT1G53450	1.68549	5.08e-36
AT1G20290	AT1G20290	1.68407	0.0757287
AT2G43320	AT2G43320	1.68341	2.81e-28
AT4G31510	AT4G31510	1.68288	1.77e-26
AT3G52710	AT3G52710	1.68264	5.8e-34
AT1G19970	AT1G19970	1.68202	5.18e-18
AT4G26095	AT4G26095	1.68122	7.7e-26
AT1G17255	AT1G17255	1.68102	1.18e-14
AT4G02380	SAG21	1.67536	7.28e-51
AT2G46500	PI4KG4	1.67494	1.78e-70
AT3G50460	HR2	1.67469	0.0093178
AT5G39000	AT5G39000	1.67384	0.00421037
AT1G67460	AT1G67460	1.67306	0.0062337
AT1G52200	PCR8	1.66793	6.13e-23
AT5G56580	MKK6	1.66676	3.2e-21
AT1G17340	SAC5	1.66448	6.75e-32
AT1G49030	PCR6	1.6621	0.129632
AT4G35110	AT4G35110	1.66077	3.15e-16
AT2G04490	AT2G04490	1.65967	0.157731
AT1G33590	AT1G33590	1.65753	2.24e-29
AT4G26090	RPS2	1.65646	1.15e-24
AT5G16200	AT5G16200	1.65549	1.14e-07
AT5G59680	AT5G59680	1.65524	2.44e-11
AT1G30620	MUR4	1.6548	2.35e-27
AT1G65890	AAE12	1.65032	0.051711
AT3G15530	AT3G15530	1.64799	7.4e-35
AT3G01820	AT3G01820	1.6475	1.83e-25
AT3G27920	GL1	1.6469	0.0936873
AT3G51890	AT3G51890	1.6461	1.65e-22
AT5G61160	ACT	1.64504	2.97e-13
AT3G18690	MKS1	1.64147	9.94e-39
AT3G10300	CML49	1.64051	1.67e-46
AT5G25170	AT5G25170	1.63909	1.98e-27
AT1G58848	RF9	1.63784	4.43e-11
AT3G25060	PCMP-E96	1.63699	0.000388165
AT4G31940	CYP82C4	1.63642	0.00731338
AT2G36950	AT2G36950	1.63466	5.37e-32
AT5G44870	LAZ5	1.63308	1.55e-40
AT4G22980	AT4G22980	1.63305	1.17e-13
AT4G36670	PLT6	1.63275	1.57e-24
AT3G46690	UGT76E4	1.63213	7.15e-13
AT4G15233	AT4G15233	1.63099	1.26e-34
AT5G54730	ATG18F	1.62764	1.6e-30
AT3G17330	ECT6	1.62757	1.74e-31
AT1G64710	AT1G64710	1.62648	1.49e-26
AT3G01290	HIR3	1.62257	2.16e-20
AT4G33300	ADR1-L1	1.62248	8.08e-28
AT5G64260	EXL2	1.62145	3.65e-39
AT5G08240	AT5G08240	1.61579	2.08e-21
AT5G59790	AT5G59790	1.61235	1.61e-15
AT1G20300	AT1G20300	1.61055	9.31e-20
AT4G26120	NPR2	1.6088	6.07e-09
AT1G01680	PUB54	1.60572	0.000335686
AT2G21500	AT2G21500	1.60294	4.09e-30
AT5G13200	AT5G13200	1.5982	4.72e-21
AT3G62720	XXT1	1.59801	2.43e-45
AT5G45110	NPR3	1.5957	1.9e-45
AT5G47220	ERF2	1.59463	1.93e-14
AT3G25780	AOC3	1.59423	4.89e-22
AT2G47730	GSTF8	1.59387	6.65e-40
AT2G20900	DGK5	1.59333	4.31e-45
AT4G12120	SEC1B	1.59249	1.42e-20
AT1G13390	AT1G13390	1.59195	7.95e-27
AT1G56150	SAUR71	1.58932	0.000132294
AT3G07600	AT3G07600	1.58896	1.3e-07
AT3G14870	AT3G14870	1.58835	1.26e-35
AT3G09010	AT3G09010	1.58615	1.78e-18
AT5G06560	MYOB7	1.58589	6.57e-37
AT1G35350	PHO1-H8	1.58556	6.61e-30
AT1G65490	AT1G65490	1.58475	7.67e-22
AT4G08040	ACS11	1.58393	1.61e-10
AT1G59740	NPF4.3	1.58389	5.8e-16
AT2G24570	WRKY17	1.58363	5.36e-29
AT1G55365	AT1G55365	1.58284	0.162547
AT5G44568	AT5G44568	1.58265	2.24e-17
AT5G50540	AT5G50540	1.58091	0.0843937
AT1G05670	AT1G05670	1.5787	2.46e-16
AT3G53960	NPF5.7	1.57776	3.77e-14
AT1G67520	AT1G67520	1.57762	4.83e-07
AT1G61890	AT1G61890	1.57609	7.95e-36
AT1G33612	AT1G33612	1.57423	0.00196548
AT1G67310	CMTA4	1.57396	8.59e-40
AT1G44020	AT1G44020	1.57186	0.0103907
AT1G59950	AT1G59950	1.57022	0.159443
AT4G05110	ENT6	1.56891	0.00976279
AT4G25670	AT4G25670	1.56819	4.04e-35
AT4G23250	EMB1290	1.56725	8.22e-33
AT4G34400	AT4G34400	1.56692	0.0578761
AT4G25672	CPuORF12	1.5651	3.99e-35
AT4G26260	MIOX4	1.56452	0.0063544
AT1G70170	MMP	1.5645	2.09e-09
AT4G17500	ERF1A	1.5624	2.25e-12
AT3G05320	AT3G05320	1.56017	4.04e-17
AT5G39680	EMB2744	1.55917	5.16e-06
AT1G59620	CW9	1.55874	4.32e-19
AT3G44610	AT3G44610	1.5562	4.4e-13
AT5G38990	AT5G38990	1.55572	5.9e-41
AT1G34750	AT1G34750	1.55433	5.02e-26
AT2G31980	CYS2	1.5528	0.00260679
AT5G05140	MED26B	1.55184	5.8e-47
AT4G23140	CRK6	1.55015	8.08e-06
AT1G74930	ERF018	1.54913	0.000115387
AT4G24390	FBX14	1.54358	2.8e-36
AT5G07070	CIPK2	1.54296	2.6e-11
AT2G30720	AT2G30720	1.54183	3.4e-24
AT1G64980	CDI	1.54142	3.72e-35
AT3G55430	AT3G55430	1.54094	1.35e-42
AT5G57123	AT5G57123	1.53797	0.102939
AT2G36840	ACR10	1.53797	4.31e-14
AT4G30910	AT4G30910	1.53784	2.72e-36
AT5G13080	WRKY75	1.53764	0.000101859
AT5G64750	ABR1	1.53706	0.000125972
AT3G02880	AT3G02880	1.5338	4.11e-55
AT1G13540	AT1G13540	1.53321	0.000334175
AT5G50530	CBSCBSPB4	1.52977	0.0643445
AT5G09790	ATXR5	1.52827	3.3e-14
AT1G13330	HOP2	1.52685	8.56e-10
AT3G10985	SAG20	1.52238	7.25e-40
AT4G05010	AT4G05010	1.52085	6.86e-11
AT5G39030	AT5G39030	1.52036	1.42e-15
AT1G53990	GLIP3	1.51904	0.0285073
AT5G58650	PSY1	1.51721	2.45e-16
AT2G44380	AT2G44380	1.51703	2.4e-14
AT4G16892	AT4G16892	1.5164	0.0256471
AT1G21450	SCL1	1.51634	7.47e-35
AT2G20110	TCX6	1.51407	2.42e-06
AT4G28550	AT4G28550	1.51335	1.38e-21
AT3G17410	AT3G17410	1.51085	3.17e-38
AT1G60130	JAL18	1.50969	0.0397511
AT4G37770	ACS8	1.50714	0.0165447
AT5G15730	CRLK2	1.50667	4e-30
AT3G04110	GLR1.1	1.50599	1.1e-30
AT2G31100	AT2G31100	1.50482	0.104612
AT5G53110	AT5G53110	1.50365	2.57e-09
AT3G26230	CYP71B24	1.50189	3.48e-14
AT1G61260	AT1G61260	1.50151	2.33e-12
AT4G37030	AT4G37030	1.50024	0.000139
AT1G51790	AT1G51790	1.49797	5.61e-23
AT3G63500	OBE4	1.49669	9.3e-48
AT5G45070	PP2A8	1.49473	2.07e-09
AT5G64530	ANAC104	1.49091	0.000103536
AT5G65920	PUB31	1.49079	4.9e-33
AT5G25440	AT5G25440	1.49011	3.58e-16
AT5G55090	MAPKKK15	1.48972	1.93e-05
AT1G65240	AT1G65240	1.48851	0.00019142
AT1G08630	THA1	1.48793	0.00428878
AT5G59450	SCL11	1.48455	6.37e-27
AT2G13665	AT2G13665	1.48404	2.35e-10
AT2G13660	AT2G13660	1.48404	2.35e-10
AT3G47550	AT3G47550	1.48099	3.36e-28
AT5G47710	AT5G47710	1.48079	1.64e-17
AT4G30850	HHP2	1.48073	1.7e-23
AT4G34480	AT4G34480	1.4792	5.06e-37
AT5G20480	EFR	1.47796	4.29e-20
AT3G51680	SDR2A	1.4775	0.151843
AT4G25390	AT4G25390	1.47722	3.58e-18
AT2G16870	AT2G16870	1.47617	1.66e-13
AT1G65510	AT1G65510	1.47611	2.74e-12
AT2G17480	MLO8	1.47254	2.43e-36
AT3G28180	CSLC4	1.47076	4.14e-37
AT3G10640	VPS60.1	1.4702	1.02e-29
AT2G20950	AT2G20950	1.46952	2.37e-27
AT3G11650	NHL2	1.46847	3.66e-18
AT3G29400	ATEXO70E1	1.46803	3.95e-30
AT5G53830	VQ33	1.46468	6.33e-17
AT5G04870	CPK1	1.46441	1.2e-55
AT1G14740	OBE3	1.46317	7.18e-44
AT1G13530	AT1G13530	1.46087	9.75e-05
AT3G61640	AGP20	1.45896	5e-21
AT5G48400	GLR1.2	1.45716	0.00684669
AT3G62150	ABCB21	1.4568	4.42e-35
AT3G51660	AT3G51660	1.45564	3.08e-12
AT3G52742	AT3G52742	1.45383	0.0767298
AT1G76680	OPR1	1.45382	0.000196064
AT2G28080	UGT86A2	1.45348	5.7e-23
AT3G13950	AT3G13950	1.45347	0.0123008
AT1G32690	AT1G32690	1.45335	4.16e-06
AT5G04720	ADR1-L2	1.45247	1.06e-33
AT2G18090	AT2G18090	1.44793	1.03e-40
AT4G36950	MAPKKK21	1.44747	0.0131401
AT1G64080	MAKR2	1.44505	2.81e-09
AT5G18360	AT5G18360	1.44427	2.64e-11
AT5G01380	GT-3A	1.4425	0.049286
AT5G64667	IDL2	1.44195	0.0297009
AT4G25810	XTH23	1.44192	8.59e-12
AT1G66910	AT1G66910	1.44083	3.2e-22
AT5G48660	AT5G48660	1.43751	8.92e-17
AT1G72060	AT1G72060	1.43476	1.35e-09
AT3G22260	AT3G22260	1.43466	4.43e-13
AT5G62620	B3GALT19	1.43462	6.26e-25
AT1G16640	AT1G16640	1.43366	0.000195227
AT3G15770	AT3G15770	1.432	4.32e-25
AT2G25470	AtRLP21	1.43151	0.00159498
AT5G20050	AT5G20050	1.42661	1.44e-26
AT3G17770	AT3G17770	1.42644	1.05e-34
AT3G05820	INVH	1.42593	0.0849525
AT3G62780	AT3G62780	1.42111	0.00186558
AT5G63790	NAC102	1.4198	4.95e-28
AT1G53633	AT1G53633	1.41959	0.0535069
AT3G15270	SPL5	1.41948	0.0481681
AT2G23420	NAPRT2	1.41692	2.52e-39
AT4G32030	AT4G32030	1.41571	8.57e-33
AT5G66130	RAD17	1.41553	1.95e-09
AT3G07780	OBE1	1.41523	6.36e-44
AT5G53570	AT5G53570	1.41469	7.1e-33
AT2G02370	AT2G02370	1.41238	1.84e-14
AT3G57750	AT3G57750	1.40878	2.48e-19
AT5G44290	AT5G44290	1.40799	2.69e-35
AT3G26220	CYP71B3	1.40736	7.57e-09
AT3G54810	GATA8	1.40547	1.29e-25
AT1G12580	PEPKR1	1.40255	1.09e-32
AT4G00300	AT4G00300	1.40087	2.64e-38
AT1G52030	F-ATMBP	1.39963	0.00479367
AT3G19030	AT3G19030	1.39935	1.97e-22
AT1G79670	WAKL22	1.399	1.8e-24
AT4G09570	CPK4	1.39894	2.56e-35
AT1G11200	AT1G11200	1.39732	3.52e-22
AT3G27560	ATN1	1.39705	2.21e-21
AT2G31800	AT2G31800	1.39704	1.28e-34
AT4G27652	AT4G27652	1.396	2.83e-12
AT1G78830	AT1G78830	1.3948	2.99e-16
AT4G02195	SYP42	1.39403	5.95e-13
AT3G23170	AT3G23170	1.39193	3.87e-10
AT1G70530	CRK3	1.39176	2e-29
AT5G14730	AT5G14730	1.39111	2.43e-09
AT2G41430	ERD15	1.3886	1.92e-33
AT1G19050	ARR7	1.38715	1.55e-12
AT1G66170	MMD1	1.38693	0.183287
AT1G47510	AT5PTASE11	1.38603	0.0333894
AT1G65800	SD16	1.38347	5.89e-26
AT1G19300	GATL1	1.38049	1.54e-10
AT1G78860	AT1G78860	1.37941	4.19e-20
AT1G19310	AT1G19310	1.37887	2.8e-12
AT1G24530	AT1G24530	1.37714	2.21e-23
AT1G07630	PLL5	1.37607	5.54e-27
AT4G21740	AT4G21740	1.37605	3.2e-09
AT4G16500	CYS4	1.37515	3.94e-25
AT5G26340	STP13	1.37449	1.4e-12
AT2G35000	ATL9	1.37077	1.42e-08
AT1G77890	AT1G77890	1.3695	3.16e-15
AT3G20410	CPK9	1.36875	1.13e-30
AT5G56980	AT5G56980	1.36462	6.7e-14
AT1G68450	VQ8	1.36089	0.085451
AT4G02075	PIT1	1.35839	1.41e-08
AT5G40910	AT5G40910	1.3572	1.11e-25
AT2G28210	ATACA2	1.35714	0.000429553
AT1G59860	HSP17.6A	1.35553	7.05e-05
AT1G18890	CPK10	1.35538	2.71e-28
AT2G47550	PME20	1.35528	8.23e-15
AT1G75490	DREB2D	1.35432	0.0102046
AT3G15540	IAA19	1.35096	0.000101027
AT1G17860	AT1G17860	1.34846	4.35e-35
AT4G24150	GRF8	1.34778	0.163352
AT4G34180	AT4G34180	1.34739	2.41e-18
AT1G73870	COL7	1.34571	0.00335208
AT1G08450	CRT3	1.34524	5.5e-35
AT5G11250	AT5G11250	1.34428	8.85e-19
AT4G21400	CRK28	1.34383	6.48e-17
AT3G04300	AT3G04300	1.34375	0.0431201
AT5G62865	AT5G62865	1.34371	1.72e-09
AT1G30420	ABCC11	1.3418	2.15e-22
AT2G06530	VPS2.1	1.33963	3.67e-28
AT5G09430	AT5G09430	1.33959	0.0735206
AT1G35910	TPPD	1.33744	0.0204795
AT2G23450	WAKL14	1.33608	8.65e-30
AT2G31870	PARG1	1.33576	2.24e-12
AT5G02630	AT5G02630	1.33572	1.02e-09
AT3G47960	NPF2.10	1.33369	3.79e-27
AT3G57880	AT3G57880	1.33303	2.45e-35
AT1G16120	WAKL1	1.32644	0.00345175
AT2G01450	MPK17	1.32566	1.41e-31
AT3G49350	AT3G49350	1.32563	3.47e-18
AT1G74590	GSTU10	1.32538	1.62e-08
AT5G40920	AT5G40920	1.32428	1.41e-16
AT5G24420	PGL5	1.32336	0.00983106
AT4G12710	AT4G12710	1.32104	1.94e-12
AT5G13320	GH3.12	1.31877	1e-06
AT2G41880	GK-1	1.31649	5.63e-16
AT5G15190	AT5G15190	1.31573	0.00451764
AT5G24920	GDU5	1.31474	0.0126496
AT5G27760	AT5G27760	1.31352	8.9e-29
AT4G39230	AT4G39230	1.31299	8.61e-12
AT3G54100	AT3G54100	1.3126	4.43e-24
AT5G66490	AT5G66490	1.3124	1.45e-08
AT1G10650	AT1G10650	1.31199	5.18e-26
AT3G54200	AT3G54200	1.31141	2.79e-20
AT4G33160	FBX13	1.30729	1.54e-11
AT4G33430	BAK1	1.30652	2.72e-29
AT3G49780	PSK3	1.30634	1.38e-15
AT4G16890	SNC1	1.30603	2.59e-32
AT1G05650	AT1G05650	1.30556	0.164603
AT2G44600	AT2G44600	1.30518	1.05e-05
AT5G46780	AT5G46780	1.30463	7.62e-14
AT5G04550	AT5G04550	1.29937	1.07e-36
AT2G16900	AT2G16900	1.2967	7.93e-20
AT2G11520	CRCK3	1.29639	3.23e-26
AT1G14040	PHO1;H3	1.29324	1.24e-18
AT5G10700	AT5G10700	1.29271	2.4e-11
AT2G30040	MAPKKK14	1.29215	5.28e-14
AT5G46350	WRKY8	1.29213	0.0811395
AT3G08760	ATSIK	1.29209	1.44e-26
AT1G69270	RPK1	1.28722	5.11e-18
AT3G46600	SCL30	1.28374	1.93e-30
AT4G14220	RHF1A	1.28359	4.08e-19
AT3G12360	ITN1	1.28334	8.77e-21
AT4G36650	ATPBRP	1.28333	3.35e-16
AT3G19970	AT3G19970	1.2832	6.29e-16
AT4G38830	CRK26	1.2825	0.00703315
AT5G44050	AT5G44050	1.28141	3.77e-06
AT4G19920	AT4G19920	1.27729	0.0407928
AT4G28150	AT4G28150	1.27519	0.0156392
AT3G19040	TAF1B	1.27497	0.0327419
AT2G32930	ZFN2	1.27421	2.25e-12
AT5G67140	AT5G67140	1.27336	1.29e-05
AT1G22510	AT1G22510	1.27221	5.77e-14
AT4G31980	AT4G31980	1.27061	3.99e-12
AT5G67250	SKIP2	1.26973	4.26e-24
AT5G52800	AT5G52800	1.26857	0.00374623
AT5G56340	ATCRT1	1.26835	2.74e-19
AT4G37900	GRDP2	1.26572	1.68e-09
AT3G11010	AtRLP34	1.26432	1.39e-10
AT5G08350	AT5G08350	1.26258	8.98e-10
AT3G55050	PP2C6	1.25947	4.58e-20
AT4G21903	AT4G21903	1.25833	1.84e-05
AT5G63160	BT1	1.2578	7.85e-15
AT1G65250	AT1G65250	1.25757	1.19e-06
AT5G01712	CPuORF48	1.25411	7.02e-36
AT5G01710	AT5G01710	1.25411	7.02e-36
AT5G57015	ckl12	1.25291	1.49e-25
AT3G50140	AT3G50140	1.25205	0.000111898
AT2G30750	CYP71A12	1.24875	0.0210868
AT3G20510	FAX6	1.24734	3.54e-20
AT1G11000	MLO4	1.2465	1.03e-12
AT1G76440	AT1G76440	1.24592	5.67e-08
AT3G61980	AT3G61980	1.24552	2.47e-09
AT3G22370	AOX1A	1.24334	2.78e-18
AT5G24430	CRK4	1.24334	3.61e-17
AT4G19460	AT4G19460	1.24301	0.000261222
AT4G13510	AMT1-1	1.2405	3.07e-12
AT3G57330	ACA11	1.24019	1.29e-29
AT5G59510	RTFL5	1.23946	0.0498694
AT3G23030	IAA2	1.23873	4.73e-25
AT5G11242	AT5G11242	1.23765	0.000775504
AT4G13505	AT4G13505	1.23632	2.39e-12
AT5G66080	AT5G66080	1.23622	0.000125173
AT4G23010	UTR2	1.23564	1.44e-24
AT4G17615	CBL1	1.23541	8.47e-17
AT4G16840	AT4G16840	1.23526	2.49e-06
AT1G19270	DA1	1.23465	1.53e-19
AT5G02970	AT5G02970	1.23464	6.4e-22
AT5G64120	PER71	1.23219	2.33e-16
AT5G11670	NADP-ME2	1.23176	2.42e-18
AT3G60200	AT3G60200	1.23144	1.16e-10
AT3G21220	MKK5	1.23069	4.99e-20
AT4G14610	AT4G14610	1.23046	2.62e-08
AT1G08315	AT1G08315	1.23	4.94e-10
AT4G11900	AT4G11900	1.2299	4.75e-16
AT3G26200	CYP71B22	1.2297	1.06e-08
AT3G13380	BRL3	1.22956	1.15e-17
AT2G36420	AT2G36420	1.22866	1.01e-14
AT3G45440	LECRK16	1.22615	0.0439343
AT4G20170	AT4G20170	1.22514	1.78e-17
AT2G38290	AMT2	1.22479	4.85e-16
AT3G13050	2007-10-01	1.22156	7.3e-18
AT4G01540	NAC68	1.22131	3.86e-13
AT1G61140	EDA16	1.22063	3.26e-24
AT5G04020	AT5G04020	1.22008	1.26e-22
AT5G45710	HSFA4C	1.21808	4.16e-15
AT1G60190	PUB19	1.21684	0.00609547
AT5G66320	GATA5	1.21671	1.86e-10
AT3G59880	AT3G59880	1.21588	0.00177857
AT2G14080	AT2G14080	1.21384	2.7e-21
AT1G34200	AT1G34200	1.21341	1.38e-13
AT4G25170	AT4G25170	1.21324	4.31e-20
AT2G17120	LYM2	1.21303	4.07e-21
AT1G50640	ERF3	1.21246	1.92e-18
AT5G08335	ICMTB	1.2118	2.08e-08
AT3G19553	AT3G19553	1.21095	1.15e-19
AT1G07660	AT1G07660	1.20802	1.32e-16
AT5G44582	AT5G44582	1.20601	0.0041656
AT3G48780	LCB2B	1.2058	2.09e-26
AT1G73740	AT1G73740	1.20528	7.04e-13
AT5G08790	NAC081	1.2047	6.8e-12
AT5G11970	AT5G11970	1.20297	5.38e-11
AT5G46330	FLS2	1.19923	3.56e-22
AT1G73500	MKK9	1.19863	3.35e-09
AT4G18430	RABA1E	1.19785	2.58e-07
AT2G26975	COPT6	1.19753	3.04e-18
AT5G62460	AT5G62460	1.19701	4.34e-19
AT1G69790	AT1G69790	1.19626	0.0100032
AT4G30060	AT4G30060	1.19586	1.36e-15
AT1G53110	PPI4	1.19584	6.05e-08
AT1G61380	SD129	1.19485	5.39e-21
AT3G07190	AT3G07190	1.19338	2.04e-12
AT1G01550	BPS1	1.19264	7.12e-32
AT4G23470	AT4G23470	1.1917	2.32e-21
AT1G19330	AT1G19330	1.19158	6.73e-12
AT1G03770	RING1B	1.18961	3.25e-09
AT2G44290	YLS3	1.18898	2.91e-09
AT4G24240	WRKY7	1.18835	1.88e-19
AT1G32120	AT1G32120	1.18819	1.37e-11
AT1G10990	AT1G10990	1.18749	1.17e-05
AT1G06840	AT1G06840	1.18717	1.32e-21
AT4G36945	AT4G36945	1.18713	5.24e-14
AT5G14480	AT5G14480	1.187	3.71e-10
AT5G64300	RIBA1	1.1847	4.96e-33
AT1G10560	PUB18	1.18352	0.00291603
AT5G23990	ATFRO5	1.18156	0.0562561
AT3G57120	AT3G57120	1.17943	2.17e-08
AT3G11000	AT3G11000	1.17839	0.107194
AT3G21080	AT3G21080	1.17732	0.000120105
AT5G62770	AT5G62770	1.17596	1.94e-06
AT2G24240	AT2G24240	1.17371	4.46e-05
AT3G48320	CYP71A21	1.17062	2.97e-11
AT2G36430	AT2G36430	1.17037	1.28e-12
AT1G64700	AT1G64700	1.16992	0.0181599
AT4G24230	ACBP3	1.16832	3.3e-10
AT4G04700	CPK27	1.16782	1.75e-15
AT1G44100	AAP5	1.16643	9.72e-16
AT4G15270	AT4G15270	1.16541	0.0223366
AT4G27350	AT4G27350	1.16527	7.3e-07
AT5G38895	AT5G38895	1.1638	1.43e-12
AT3G55960	AT3G55960	1.16276	1.13e-24
AT2G38465	AT2G38465	1.1622	0.000123817
AT1G67850	AT1G67850	1.16215	1.38e-10
AT4G37608	AT4G37608	1.16112	1.11e-06
AT5G66800	AT5G66800	1.15886	0.000239218
AT5G60270	LECRK17	1.15872	9.64e-13
AT5G22450	AT5G22450	1.15787	4.72e-32
AT3G02070	AT3G02070	1.15569	8.96e-12
AT3G61670	AT3G61670	1.15488	2.23e-18
AT4G12690	AT4G12690	1.15459	1.15e-06
AT1G55920	SAT1	1.15298	6.27e-16
AT5G16910	CSLD2	1.15275	2.58e-22
AT2G32150	AT2G32150	1.15269	4.38e-18
AT1G70520	CRK2	1.15259	4.44e-19
AT4G01720	WRKY47	1.14736	1.74e-17
AT3G07960	PIP5K6	1.14672	8.45e-05
AT4G13830	ATJ20	1.14564	9.94e-14
AT2G28940	AT2G28940	1.14406	1.1e-11
AT4G29440	AT4G29440	1.14309	4.91e-18
AT2G22190	TPPE	1.14304	2.31e-12
AT3G57540	AT3G57540	1.1428	0.00108691
AT4G00330	CRCK2	1.14125	1.93e-20
AT2G22870	EMB2001	1.1398	1.33e-10
AT3G29010	AT3G29010	1.13858	0.000743962
AT2G27260	AT2G27260	1.13768	8.02e-16
AT4G15280	UGT71B5	1.13732	0.153708
AT5G67640	AT5G67640	1.13455	1.03e-06
AT5G45080	PP2A6	1.1331	0.0113927
AT5G18310	AT5G18310	1.13302	3.67e-16
AT2G38480	AT2G38480	1.13294	1.76e-07
AT1G07150	MAPKKK13	1.13197	0.000285539
AT1G13470	AT1G13470	1.13145	0.00320053
AT2G04305	AT2G04305	1.1303	2.66e-15
AT5G66631	AT5G66631	1.12938	0.00640294
AT1G14250	APY5	1.1287	0.00260459
AT5G16830	SYP21	1.12745	1.61e-20
AT4G22470	AT4G22470	1.12357	0.108095
AT5G54850	AT5G54850	1.12269	1.18e-07
AT1G66400	CML23	1.12252	2.35e-09
AT2G34420	LHB1B2	1.12177	5.79e-08
AT1G71110	AT1G71110	1.12168	2.05e-11
AT3G14090	ATEXO70D3	1.12036	3.38e-15
AT1G74870	AT1G74870	1.11948	0.0538113
AT3G13275	AT3G13275	1.11838	0.0208158
AT5G45750	RABA1C	1.11737	2.48e-20
AT5G13790	AGL15	1.11658	0.0211172
AT4G30600	AT4G30600	1.11555	9.03e-23
AT1G23200	PME6	1.11541	0.000395567
AT4G30530	AT4G30530	1.11528	5.82e-16
AT3G11420	AT3G11420	1.11519	3.25e-10
AT5G05350	AT5G05350	1.11507	0.0937102
AT3G52870	AT3G52870	1.11457	1e-16
AT3G27690	LHCB2.4	1.1134	6.81e-07
AT5G04930	ALA1	1.11261	3.57e-26
AT3G01550	PPT2	1.11179	0.000256527
AT5G39660	CDF2	1.11157	1.63e-09
AT2G37820	AT2G37820	1.11122	0.047208
AT1G07220	AT1G07220	1.10983	1.75e-12
AT5G53550	YSL3	1.10949	1.05e-26
AT2G01340	At17.1	1.10709	1.45e-07
AT5G35370	AT5G35370	1.1069	3.83e-15
AT4G04570	CRK40	1.10576	1.16e-23
AT5G02230	AT5G02230	1.10358	9.05e-09
AT5G47970	AT5G47970	1.10255	3.01e-16
AT1G67800	AT1G67800	1.10234	3.46e-14
AT4G24400	CIPK8	1.10142	7.21e-20
AT1G78850	AT1G78850	1.10124	4.77e-17
AT1G07900	LBD1	1.10118	0.131211
AT1G17980	PAPS1	1.10114	2.71e-19
AT5G12480	CPK7	1.09966	3.28e-19
AT1G71890	SUC5	1.09899	0.010918
AT4G25940	AT4G25940	1.0983	3.9e-14
AT5G01730	SCAR4	1.09759	2.4e-17
AT5G01732	AT5G01732	1.09673	6.5e-16
AT4G27970	SLAH2	1.09663	1.35e-05
AT4G21840	MSRB8	1.09633	0.0907668
AT2G41730	AT2G41730	1.09619	0.0036058
AT4G19510	AT4G19510	1.09451	1.15e-18
AT1G65450	AT1G65450	1.09371	0.00124735
AT2G34430	LHB1B1	1.0934	6.54e-08
AT3G45040	AT3G45040	1.09255	2.6e-15
AT1G12360	KEU	1.09196	1.65e-25
AT3G45860	CRK4	1.08905	0.00558409
AT4G23230	CRK15	1.08902	0.117507
AT4G37260	MYB73	1.08835	4.09e-18
AT2G43620	AT2G43620	1.08732	0.0398273
AT4G32060	AT4G32060	1.08593	1.43e-18
AT1G64760	AT1G64760	1.08473	1.77e-13
AT1G51805	AT1G51805	1.08436	5.5e-14
AT1G55475	AT1G55475	1.08207	7.83e-06
AT4G31000	CBP60F	1.08032	1.74e-15
AT1G05630	5PTASE13	1.07966	4e-14
AT1G55460	AT1G55460	1.07773	4.13e-16
AT4G33940	AT4G33940	1.07745	7.65e-15
AT3G54000	AT3G54000	1.07722	1.16e-05
AT4G32010	VAL2	1.07639	3.81e-15
AT3G23630	IPT7	1.07599	0.0731899
AT4G27260	GH3.5	1.07535	9.46e-13
AT3G24530	AT3G24530	1.0748	2.81e-12
AT4G15260	AT4G15260	1.07466	1.87e-10
AT3G25510	AT3G25510	1.07462	3.65e-06
AT1G71100	RPI1	1.07434	4.8e-11
AT4G33060	CYP57	1.07018	1.89e-13
AT2G33830	AT2G33830	1.06928	1.41e-07
AT1G63360	AT1G63360	1.0663	1.12e-15
AT1G18900	AT1G18900	1.06576	3.51e-17
AT3G60930	AT3G60930	1.06519	0.00336137
AT4G33440	AT4G33440	1.0651	3.57e-09
AT1G02170	AMC1	1.06305	1.22e-16
AT1G02880	TPK1	1.06239	2.06e-11
AT2G17880	AT2G17880	1.06171	1.69e-05
AT5G66630	DAR5	1.06053	4.45e-05
AT4G20880	AT4G20880	1.05977	2.27e-09
AT3G60290	AT3G60290	1.05973	3.78e-05
AT5G10410	AT5G10410	1.05924	0.000138903
AT1G48960	AT1G48960	1.05786	3.54e-07
AT1G01260	BHLH13	1.05603	5.62e-13
AT3G55646	AT3G55646	1.05517	0.03676
AT5G22270	AT5G22270	1.0551	3.12e-07
AT5G04760	AT5G04760	1.05496	5.06e-10
AT2G31090	AT2G31090	1.05458	1.51e-11
AT4G10970	AT4G10970	1.05343	3.46e-14
AT5G13100	AT5G13100	1.05339	8.5e-18
AT4G08950	EXO	1.05265	4.95e-24
AT4G23130	CRK5	1.04985	2.36e-07
AT3G23920	BAM1	1.04816	2.98e-17
AT4G12070	AT4G12070	1.04808	1.47e-08
AT1G63530	AT1G63530	1.04803	0.000232543
AT3G57630	AT3G57630	1.04708	5.48e-14
AT5G51390	AT5G51390	1.0457	0.034695
AT1G78460	AT1G78460	1.04568	1.56e-16
AT5G55560	WNK11	1.04515	0.00322438
AT5G41180	AT5G41180	1.04463	5.87e-13
AT4G16860	RPP4	1.04459	1.33e-14
AT4G25470	DREB1C	1.04458	0.1114
AT2G46440	CNGC11	1.04322	3.5e-05
AT4G21865	AT4G21865	1.04165	0.0041591
AT2G28500	LBD11	1.04149	0.0832201
AT4G12790	AT4G12790	1.0412	1.72e-21
AT3G25070	RIN4	1.04094	3.18e-12
AT5G23130	AT5G23130	1.04014	1.23e-08
AT3G07580	AT3G07580	1.03961	0.000117917
AT5G67310	CYP81G1	1.03679	0.00568542
AT3G15500	NAC055	1.03615	0.000389681
AT1G21070	AT1G21070	1.03447	6.31e-09
AT5G12930	AT5G12930	1.0342	1.05e-05
AT1G29670	AT1G29670	1.03282	2.06e-22
AT3G55450	PBL1	1.03043	3.2e-14
AT4G38545	AT4G38545	1.02897	1.51e-09
AT3G23550	LAL5	1.02753	4.46e-06
AT4G35310	CPK5	1.0245	1.9e-25
AT1G31930	XLG3	1.02439	1.83e-18
AT1G75810	AT1G75810	1.02312	6.22e-06
AT5G18290	SIP1-2	1.02275	4.02e-06
AT2G28890	PLL4	1.02115	2.56e-16
AT2G44180	MAP2A	1.02109	1.46e-15
AT1G66480	AT1G66480	1.01917	3.96e-05
AT4G00850	GIF3	1.01848	0.000735429
AT3G59310	AT3G59310	1.01748	2.06e-10
AT3G46900	COPT2	1.01602	2.48e-05
AT3G14070	CCX3	1.01584	0.00621715
AT2G13650	GONST1	1.01539	2.05e-13
AT5G11920	CWINV6	1.0151	0.000116604
AT5G51370	AT5G51370	1.01449	0.000170197
AT2G44080	ARL	1.01259	4.11e-08
AT3G50960	PLP3A	1.01214	2.39e-08
AT2G41420	AT2G41420	1.01145	9.07e-20
AT1G29920	LHCB1.2	1.01112	8.92e-10
AT3G17510	CIPK1	1.01079	3.26e-18
AT4G20380	LSD1	1.00829	5.06e-14
AT2G34670	AT2G34670	1.00604	6.41e-06
AT2G37110	AT2G37110	1.00506	4.63e-23
AT3G56050	AT3G56050	1.00458	6.42e-16
AT5G03320	AT5G03320	1.00418	9.92e-12
AT5G45250	RPS4	1.00413	5.44e-14
AT3G16710	AT3G16710	1.00406	0.00136247
AT3G06780	AT3G06780	1.00381	6.21e-06
AT4G38540	AT4G38540	1.00331	3.98e-09
AT2G05070	LHCB2.2	1.00279	3.6e-06
AT5G13810	AT5G13810	1.00167	9.09e-12
AT1G73890	AT1G73890	1.00081	0.169998
