# Supplementary material for: Comparative RNA-seq analysis of Arabidopsis thaliana response to AtPep1 and flg22, reveals the identification of PP2-B13 and ACLP1 as new members in pattern-triggered immunity
Source: PLoS One. 2024 Jun 4;19(6):e0297124. doi: 10.1371/journal.pone.0297124 (PMC11149889; doi:10.1371/journal.pone.0297124)
Supplement: S7 Table — (XLS) [file pone.0297124.s025.xls]

## Sheet: Supporting_S7_Table
Supporting_Table_S7_List of top down-regulated DEGs in response to flg22 treatment
name	description	log2FoldChange	padj
AT5G15770	GNA1	-1.00031	0.00936424
AT2G45050	GATA2	-1.00121	0.00085926
AT2G12646	AT2G12646	-1.00168	0.12797
AT3G54770	ARP1	-1.00214	0.000794045
AT4G37540	LBD39	-1.00841	2.25e-07
AT2G28120	AT2G28120	-1.00907	7.34e-06
AT2G02150	AT2G02150	-1.01094	0.0176154
AT1G10585	AT1G10585	-1.01398	0.0109272
AT2G21560	AT2G21560	-1.01515	0.00202339
AT1G62580	AT1G62580	-1.01521	0.00208514
AT5G23280	TCP7	-1.01584	2.7e-11
AT1G16905	AT1G16905	-1.01762	0.187971
AT3G11110	ATL66	-1.01871	0.0460422
AT5G28300	AT5G28300	-1.01917	6.22e-11
AT5G25350	EBF2	-1.01958	1.71e-13
AT2G28200	ZAT5	-1.01996	0.000155328
AT3G03260	HDG8	-1.0206	0.0877409
AT5G25340	AT5G25340	-1.02062	4.1e-09
AT1G26920	AT1G26920	-1.02102	2.88e-07
AT4G03400	DFL2	-1.02108	5.4e-08
AT1G29770	AT1G29770	-1.02385	0.159914
AT3G18000	NMT1	-1.02504	1.28e-07
AT3G17998	CPuORF30	-1.02504	1.28e-07
AT1G29640	AT1G29640	-1.02588	0.0365203
AT4G09432	AT4G09432	-1.0294	0.140604
AT5G39080	AT5G39080	-1.03136	3.08e-10
AT2G44940	ERF034	-1.03206	0.000867336
AT2G27770	AT2G27770	-1.03309	0.000578121
AT1G12020	AT1G12020	-1.03412	0.000435404
AT4G15680	GRXS4	-1.03614	0.0518996
AT3G46658	AT3G46658	-1.04244	0.0141931
AT3G26612	AT3G26612	-1.04388	0.00655209
AT1G48780	AT1G48780	-1.04525	0.125287
AT1G75960	AAE8	-1.04671	0.00179365
AT3G46660	UGT76E12	-1.05056	0.013264
AT3G18200	AT3G18200	-1.05056	0.00030606
AT3G04000	AT3G04000	-1.05213	1.46e-06
AT3G63210	MARD1	-1.05395	5.13e-07
AT1G76240	AT1G76240	-1.05403	0.00021759
AT4G12300	CYP706A4	-1.05669	5.71e-06
AT3G14560	AT3G14560	-1.05724	0.000487427
AT5G25280	AT5G25280	-1.05771	1.96e-14
AT2G22770	NAI1	-1.05786	2.49e-09
AT3G62630	AT3G62630	-1.06324	4.7e-07
AT2G45210	SAUR36	-1.06788	0.0154271
AT1G16830	AT1G16830	-1.06954	0.0519066
AT1G12700	AT1G12700	-1.07087	0.0103301
AT1G12710	P2A12	-1.07128	0.000244807
AT2G37380	MAKR3	-1.07206	0.0352549
AT4G14980	AT4G14980	-1.07374	0.00933228
AT4G15440	CYP74B2	-1.07515	0.0680536
AT2G23630	sks16	-1.07693	0.000853536
AT5G47610	ATL79	-1.0792	4.16e-05
AT1G27140	GSTU14	-1.07924	0.00818859
AT5G17030	UGT78D3	-1.08203	0.152839
AT2G02850	ARPN	-1.08265	0.0446408
AT3G50300	AT3G50300	-1.08504	0.00368885
AT2G17230	EXL5	-1.08592	1.01e-20
AT1G52820	AT1G52820	-1.08647	0.0297821
AT4G33880	BHLH85	-1.08952	0.0275111
AT5G24100	AT5G24100	-1.09184	0.00306809
AT5G44005	AT5G44005	-1.09586	6.58e-05
AT1G49990	AT1G49990	-1.09596	0.0501306
AT3G13980	AT3G13980	-1.09643	0.00490311
AT3G21010	AT3G21010	-1.09889	0.141538
AT1G05680	UGT74E2	-1.10011	0.000782707
AT5G54060	A3G2XYLT	-1.10096	1.22e-06
AT1G23060	AT1G23060	-1.10158	0.0449229
AT2G45350	CRR4	-1.10188	0.0367855
AT1G10020	AT1G10020	-1.10217	2.92e-13
AT5G18300	anac088	-1.10305	0.0455958
AT1G66990	AT1G66990	-1.10515	0.140332
AT2G34600	TIFY	-1.1078	0.175923
AT1G59940	ARR3	-1.10978	0.0756022
AT3G61460	BRH1	-1.11784	9.64e-08
AT1G73410	ATMYB54	-1.11949	0.155985
AT4G02170	AT4G02170	-1.12566	0.104614
AT1G74200	AtRLP16	-1.12777	0.030266
AT3G15357	AT3G15357	-1.12797	0.0032991
AT2G23130	AGP17	-1.12847	9.86e-14
AT5G02760	AT5G02760	-1.1331	3.28e-08
AT4G29150	IQD25	-1.13409	0.145454
AT2G40330	PYL6	-1.13796	9.86e-08
AT1G52750	AT1G52750	-1.1409	6.49e-08
AT4G27840	AT4G27840	-1.14618	4.43e-05
AT2G36970	UGT86A1	-1.14624	3.56e-06
AT3G42800	AT3G42800	-1.14681	0.139814
AT1G49200	ATL75	-1.14752	0.00947192
AT2G29480	GSTU2	-1.14893	0.142303
AT1G76220	AT1G76220	-1.15364	0.091568
AT5G17040	UGT78D4	-1.15722	0.019992
AT1G69760	AT1G69760	-1.15842	9.39e-13
AT5G56040	AT5G56040	-1.16726	3.16e-18
AT5G53980	ATHB-52	-1.16854	0.0858387
AT3G05800	BHLH150	-1.17132	0.00102629
AT3G57260	BG2	-1.1724	0.00106485
AT1G19200	AT1G19200	-1.17256	0.0786525
AT3G25790	AT3G25790	-1.17359	0.00160167
AT5G08185	MIR162A	-1.17419	0.00806237
AT5G62280	AT5G62280	-1.17426	8.9e-05
AT1G15550	GA3OX1	-1.17694	9.58e-06
AT1G79110	BRG2	-1.17762	9.09e-10
AT4G13493	MIR850A	-1.18184	9.55e-05
AT1G14880	PCR1	-1.18582	0.00761694
AT4G09430	AT4G09430	-1.18762	0.0654056
AT2G45130	SPX3	-1.18941	0.0948908
AT3G20935	CYP705A28	-1.18955	0.140957
AT1G21260	AT1G21260	-1.191	0.0157423
AT5G57780	AT5G57780	-1.19227	0.00819258
AT5G62730	NPF4.7	-1.19572	0.0217324
AT2G27820	ADT3	-1.1969	2.8e-13
AT3G04330	AT3G04330	-1.19841	0.0921559
AT5G16640	AT5G16640	-1.20087	0.0681077
AT1G10550	XTH33	-1.20104	4.85e-05
AT4G37682	AT4G37682	-1.20402	0.142016
AT3G25717	RTFL16	-1.22377	2.45e-07
AT5G51770	AT5G51770	-1.22572	2.05e-08
AT1G09540	MYB61	-1.22752	0.0268361
AT5G01900	WRKY62	-1.23245	0.0196681
AT2G22930	UGT79B8	-1.23319	0.00200002
AT2G37700	AT2G37700	-1.23957	0.0468181
AT1G26360	MES13	-1.24687	0.00897858
AT1G11150	AT1G11150	-1.25016	0.0160466
AT2G02990	RNS1	-1.25377	0.00533512
AT3G28510	AT3G28510	-1.25529	0.00236754
AT1G64310	PCMP-E65	-1.2575	0.17996
AT4G28840	AT4G28840	-1.25952	0.113463
AT5G49330	MYB111	-1.26951	9.97e-08
AT3G18320	AT3G18320	-1.27175	0.081263
AT5G09470	PUMP6	-1.27321	0.000388165
AT1G62030	AT1G62030	-1.28103	0.000572223
AT2G04070	DTXL2	-1.28307	0.0564384
AT1G14280	PKS2	-1.29028	1.19e-08
AT3G06690	AT3G06690	-1.29422	0.145134
AT2G03010	AT2G03010	-1.29729	0.134883
AT5G66580	AT5G66580	-1.30228	0.00400531
AT3G50230	AT3G50230	-1.30288	0.132661
AT5G60050	AT5G60050	-1.30532	0.000167632
AT1G71130	ERF070	-1.31958	1.13e-05
AT2G32100	OFP16	-1.32527	0.00841554
AT1G47760	AGL102	-1.32894	0.0929292
AT1G10530	AT1G10530	-1.33251	0.00689913
AT4G22217	AT4G22217	-1.3326	0.161727
AT5G61570	AT5G61570	-1.33732	5.13e-07
AT4G21680	NPF7.2	-1.33756	9.59e-09
AT5G57920	ENODL10	-1.33799	0.169981
AT2G18300	HBI1	-1.33952	9.06e-11
AT4G25780	AT4G25780	-1.34076	0.0557914
AT4G25760	GDU2	-1.34177	0.0845722
AT2G20170	AT2G20170	-1.3437	0.0126288
AT2G23050	NPY4	-1.34587	0.000119646
AT4G15670	GRXS7	-1.34849	0.0856479
AT3G50570	AT3G50570	-1.35408	5.51e-06
AT3G43110	AT3G43110	-1.35719	0.0700632
AT1G68520	COL6	-1.35757	1.38e-17
AT5G52900	MAKR6	-1.36148	9.5e-09
AT5G05810	ATL43	-1.36222	0.153788
AT4G01140	AT4G01140	-1.36549	0.00527608
AT3G05936	AT3G05936	-1.36772	0.0502653
AT5G39865	AT5G39865	-1.37002	0.184674
AT3G58120	BZIP61	-1.37216	5.25e-22
AT1G08830	CSD1	-1.38858	0.0474582
AT5G14340	AtMYB40	-1.39741	0.0234377
AT1G14920	GAI	-1.40363	1.1e-12
AT1G73120	AT1G73120	-1.40541	0.0387489
AT2G30230	AT2G30230	-1.4084	5.37e-06
AT4G34790	AT4G34790	-1.41132	0.00978821
AT1G13600	AtbZIP58	-1.41376	0.0559348
AT2G42850	CYP718	-1.41884	6.13e-07
AT4G38825	AT4G38825	-1.41888	0.0874586
AT4G38820	AT4G38820	-1.41888	0.0874586
AT5G25380	CYCA2;1	-1.43083	0.17384
AT1G06310	ACX3.2	-1.4321	0.176633
AT3G50770	CML41	-1.43413	8.23e-06
AT5G40380	CRK42	-1.43791	3.05e-12
AT5G14830	AT5G14830	-1.45448	0.00227873
AT1G33320	CGS2	-1.45866	0.132665
AT1G72490	AT1G72490	-1.47519	0.0760525
AT1G12520	CCS	-1.48022	1.68e-06
AT4G37685	AT4G37685	-1.48855	0.118215
AT1G25440	COL16	-1.50669	1.29e-30
AT5G14690	AT5G14690	-1.50951	0.00447081
AT2G17070	AT2G17070	-1.50985	0.0938474
AT5G44680	AT5G44680	-1.51191	2.28e-20
AT4G13260	YUC2	-1.5124	0.0522455
AT5G20150	SPX1	-1.5145	4.15e-12
AT1G22110	AT1G22110	-1.52084	0.0747885
AT3G17580	AT3G17580	-1.53041	0.0248071
AT2G29130	LAC2	-1.53781	0.00861914
AT1G53887	AT1G53887	-1.54161	0.179338
AT1G66470	BHLH83	-1.54313	0.020943
AT5G24660	LSU2	-1.54517	1.31e-11
AT5G67480	BT4	-1.54837	6.98e-30
AT3G57157	AT3G57157	-1.56786	4.09e-06
AT1G79400	CHX2	-1.57278	0.0405435
AT4G39480	CYP96A9	-1.575	0.0478431
AT1G13710	CYP78A5	-1.58996	0.145172
AT3G05790	LON4	-1.60217	0.0306096
AT3G28740	CYP81D11	-1.60623	2.13e-17
AT3G43580	AT3G43580	-1.63223	0.0398067
AT5G37260	RVE2	-1.64118	9.15e-38
AT2G46660	CYP78A6	-1.64393	0.00478247
AT3G20840	PLT1	-1.66941	0.0692758
AT1G68825	DVL5	-1.67255	0.0804517
AT1G06160	ERF094	-1.67559	1.41e-07
AT3G04530	PPCK2	-1.69555	2.03e-05
AT2G02950	PKS1	-1.70078	5.27e-22
AT1G29500	SAUR66	-1.70505	0.0108692
AT5G24655	LSU4	-1.71965	0.0085626
AT3G09450	AT3G09450	-1.74421	0.112732
AT5G45770	AtRLP55	-1.75258	0.158947
AT4G22560	AT4G22560	-1.76332	0.0166487
AT3G25795	AT3G25795	-1.77246	0.0843937
AT2G47440	AT2G47440	-1.77955	1.94e-36
AT5G15310	ATMYB16	-1.78993	2e-16
AT1G21525	AT1G21525	-1.81399	0.138705
AT5G17340	AT5G17340	-1.81479	0.0668099
AT1G45616	AtRLP6	-1.81754	1.96e-07
AT1G08650	PPCK1	-1.82137	2.33e-14
AT5G24200	AT5G24200	-1.83821	1.69e-08
AT2G44910	ATHB-4	-1.87056	0.149288
AT1G03300	ATDUF1	-1.87273	3.03e-13
AT1G29430	SAUR62	-1.8897	1.51e-05
AT5G01740	AT5G01740	-1.89165	3.81e-13
AT3G59940	SKIP20	-1.93256	4.77e-35
AT2G27690	CYP94C1	-1.93277	4.3e-15
AT1G18810	PKS3	-1.93475	9.29e-06
AT5G61590	ERF107	-1.94114	2.52e-43
AT1G75590	AT1G75590	-1.9578	0.0879058
AT4G25420	GA20OX1	-1.97811	0.107499
AT5G65030	AT5G65030	-1.97997	0.0757497
AT2G36750	UGT73C1	-2.02435	1.4e-20
AT2G40475	AT2G40475	-2.03435	3.17e-10
AT2G24000	SCPL22	-2.04868	0.0328215
AT4G03060	AOP2	-2.05147	1.59e-05
AT1G51260	LPAT3	-2.06138	0.140692
AT3G03840	AT3G03840	-2.0625	0.157128
AT1G66600	WRKY63	-2.06405	0.0916649
AT5G58784	AT5G58784	-2.06587	0.00740829
AT3G03820	AT3G03820	-2.06598	0.0974646
AT1G29450	SAUR64	-2.08328	0.00900959
AT2G04135	AT2G04135	-2.08841	5.33e-10
AT3G19680	AT3G19680	-2.11307	6.61e-40
AT1G49370	AT1G49370	-2.17759	0.0851803
AT4G38840	AT4G38840	-2.20584	1.46e-23
AT3G03850	AT3G03850	-2.24881	0.0117962
AT5G20790	AT5G20790	-2.25466	6.85e-22
AT2G31085	CLE6	-2.36084	0.0593108
AT4G38850	SAUR15	-2.42234	0.0807421
AT2G28190	CSD2	-2.42964	1.91e-05
AT1G50040	AT1G50040	-2.43165	6.52e-15
AT3G19690	AT3G19690	-2.4804	0.000108906
AT1G31173	MIR167D	-2.51033	0.000264435
AT2G30830	AT2G30830	-2.52053	0.118179
AT1G20735	AT1G20735	-2.54257	0.0147066
AT4G34760	AT4G34760	-2.60522	9.92e-23
AT2G21210	AT2G21210	-2.62835	3.31e-25
AT1G43010	AT1G43010	-2.80211	0.0581777
AT4G38860	AT4G38860	-2.8665	1.04e-11
AT5G20670	AT5G20670	-3.13143	0.0217399
AT3G30460	AT3G30460	-4.15352	0.0231324
