# Supplementary material for: Comparative RNA-seq analysis of Arabidopsis thaliana response to AtPep1 and flg22, reveals the identification of PP2-B13 and ACLP1 as new members in pattern-triggered immunity
Source: PLoS One. 2024 Jun 4;19(6):e0297124. doi: 10.1371/journal.pone.0297124 (PMC11149889; doi:10.1371/journal.pone.0297124)
Supplement: S8 Table — (XLS) [file pone.0297124.s026.xls]

## Sheet: Supporting_S8_Table
Supporting_Table_S8_List of top up-regulated genes in response to AtPep1 treatment
name	description	log2FoldChange	padj
AT1G14550	PER5	8.22721	1.39e-10
AT3G12910	AT3G12910	8.18204	1.44e-20
AT1G07160	AT1G07160	8.1555	4.49e-95
AT5G24110	WRKY30	8.11539	1.99e-281
AT4G18540	AT4G18540	7.87981	9.78e-10
AT4G22030	AT4G22030	7.80177	1.75e-09
AT1G14540	PER4	7.7327	6.77e-183
AT4G04480	AT4G04480	7.38614	2.61e-08
AT4G31950	CYP82C3	7.2789	1.44e-86
AT1G06135	AT1G06135	6.95476	6.37e-10
AT5G64905	PEP3	6.95008	1.65e-167
AT5G11140	AT5G11140	6.87141	1.62e-64
AT1G56250	VBF	6.86194	0
AT3G23230	ERF098	6.858	1.63e-59
AT1G56242	AT1G56242	6.8535	0
AT1G56240	PP2B13	6.85291	0
AT5G05300	AT5G05300	6.78591	1.5e-43
AT1G11925	AT1G11925	6.60244	3.84e-06
AT5G46295	AT5G46295	6.53228	1.55e-82
AT2G31345	AT2G31345	6.50338	1.77e-16
AT3G02840	AT3G02840	6.45046	1.47e-267
AT5G37490	PUB21	6.42226	2.96e-27
AT2G37430	ZAT11	6.39272	1.42e-204
AT4G14450	AT4G14450	6.31226	3.19e-29
AT4G16820	PLA-I{beta]2	6.28831	4.13e-15
AT4G11470	CRK31	6.15176	2.46e-51
AT1G53080	AT1G53080	6.10217	3.53e-47
AT1G05675	UGT74E1	6.02529	1.47e-263
AT1G16150	WAKL4	6.00558	2.05e-08
AT5G56960	BHLH41	5.96026	1.1e-16
AT5G36925	AT5G36925	5.90076	1.17e-119
AT1G22810	ERF019	5.87096	1.03e-39
AT1G21120	AT1G21120	5.85136	6.8e-281
AT5G28610	AT5G28610	5.84216	6.82e-56
AT5G47850	CCR4	5.79275	2.31e-57
AT2G41280	M10	5.78677	0.000254331
AT1G06137	AT1G06137	5.75362	0.000368769
AT1G69920	GSTU12	5.7149	3.57e-24
AT1G71520	ERF020	5.71032	3.03e-67
AT4G22710	CYP706A2	5.60024	7.44e-245
AT3G01830	CML40	5.57327	1.89e-143
AT3G43250	AT3G43250	5.55923	0.000159217
AT1G26380	AT1G26380	5.55563	1.04e-24
AT1G42980	FH12	5.54365	1.99e-11
AT2G22880	AT2G22880	5.52111	7.93e-173
AT4G15975	ATL17	5.51773	2.1e-151
AT1G78760	AT1G78760	5.51759	0.000722205
AT3G23250	MYB15	5.46327	2.84e-158
AT1G43000	AT1G43000	5.43889	2.06e-33
AT1G58420	AT1G58420	5.41748	1.82e-112
AT1G51913	AT1G51913	5.38604	1.31e-05
AT3G53770	AT3G53770	5.38421	0.00119485
AT2G39200	MLO12	5.36062	0
AT1G51920	AT1G51920	5.3533	1.4e-05
AT1G17147	VQ1	5.34384	2.09e-131
AT1G19320	AT1G19320	5.33416	0.00054964
AT5G52400	CYP715A1	5.31399	1.62e-05
AT2G02340	PP2B8	5.30832	0.00166607
AT4G18195	PUP8	5.30641	2.28e-86
AT1G21326	AT1G21326	5.29703	2.86e-102
AT4G28420	AT4G28420	5.25103	0.000585218
AT3G06962	AT3G06962	5.22913	0.00237247
AT4G25200	HSP23.6	5.22093	0.000637717
AT1G65385	AT1G65385	5.20469	1.44e-07
AT1G56060	AT1G56060	5.19768	3.54e-74
AT5G42380	CML37	5.13837	8.36e-129
AT4G28460	AT4G28460	5.12881	9.05e-29
AT2G32200	AT2G32200	5.10241	6.48e-30
AT1G67270	AT1G67270	5.08389	0.0010923
AT4G29780	AT4G29780	5.08274	0
AT4G23215	AT4G23215	5.08166	3.6e-49
AT1G51915	AT1G51915	5.06515	0.00553249
AT5G40000	AT5G40000	5.02939	2.01e-21
AT2G32210	AT2G32210	5.01161	1.45e-118
AT1G65390	PP2A5	5.00426	3.36e-256
AT3G29000	CML30	4.98196	2.86e-144
AT2G47150	AT2G47150	4.93883	0.00730007
AT3G48650	AT3G48650	4.89742	1.44e-123
AT4G28140	ERF054	4.89455	0.000135655
AT2G26380	AT2G26380	4.8904	4.16e-18
AT1G72520	LOX4	4.88834	6.38e-220
AT3G60120	BGLU27	4.87738	4.36e-14
AT1G09930	OPT2	4.83567	0.000190709
AT1G04645	AT1G04645	4.79506	0.00414045
AT1G05575	AT1G05575	4.76836	2.52e-152
AT3G10930	AT3G10930	4.76266	4.33e-137
AT5G64890	PEP2	4.74332	1.07e-36
AT5G65600	LECRK92	4.72204	3.55e-36
AT2G45760	BAP2	4.7164	7.78e-20
AT3G57270	BG1	4.71247	0.0146324
AT5G52050	AT5G52050	4.70758	1.28e-209
AT4G24570	PUMP4	4.68957	2.03e-222
AT2G24681	REM11	4.68475	0.0251289
AT5G12030	HSP17.7	4.65547	1.25e-05
AT4G37710	VQ29	4.64965	1.81e-14
AT3G09870	AT3G09870	4.64779	1.03e-14
AT4G37290	AT4G37290	4.61169	6.29e-28
AT5G52670	AT5G52670	4.58531	2.8e-20
AT2G33580	LYK5	4.58178	5.2e-240
AT4G23220	CRK14	4.57954	5.07e-141
AT5G38310	AT5G38310	4.56868	8.4e-18
AT4G21920	AT4G21920	4.56498	7.07e-28
AT1G28820	AT1G28820	4.56307	0.0322858
AT1G70130	LECRK52	4.55878	6.24e-13
AT1G53625	AT1G53625	4.53219	2.76e-69
AT1G30370	AT1G30370	4.53191	4.86e-87
AT1G61340	AT1G61340	4.53167	3.8e-182
AT5G22520	AT5G22520	4.52333	1.74e-57
AT1G53980	AT1G53980	4.50049	0.00967531
AT5G57010	AT5G57010	4.4985	1.38e-77
AT1G59865	AT1G59865	4.49814	5.17e-25
AT1G01560	MPK11	4.4912	2.28e-140
AT4G39580	AT4G39580	4.47962	5.14e-93
AT3G02800	AT3G02800	4.47358	1.27e-67
AT1G21110	AT1G21110	4.46969	1.06e-275
AT2G47190	ATMYB2	4.45548	1.14e-20
AT1G50750	AT1G50750	4.44702	4.08e-134
AT3G13680	AT3G13680	4.44232	0.0315987
AT1G61470	CAF1-5	4.43401	3.64e-55
AT4G23810	WRKY53	4.43383	2.47e-150
AT1G80840	WRKY40	4.42813	3.18e-289
AT2G14290	AT2G14290	4.4161	1.49e-09
AT5G64870	FLOT3	4.40676	5.73e-83
AT4G39830	AT4G39830	4.40197	8.54e-70
AT1G17420	LOX3	4.40093	2.61e-248
AT1G49000	AT1G49000	4.38449	8.32e-45
AT3G18710	PUB29	4.37918	4.27e-256
AT4G11480	CRK32	4.35215	7.45e-18
AT1G64065	AT1G64065	4.34141	7.44e-93
AT5G22680	AT5G22680	4.33889	0.0130989
AT5G39580	PER62	4.31959	9.64e-33
AT5G22380	NAC090	4.31187	4.34e-28
AT1G08860	BON3	4.30074	3.92e-06
AT4G39060	AT4G39060	4.29295	0.044347
AT1G30720	AT1G30720	4.28913	7.15e-118
AT4G37370	CYP81D8	4.26825	3.4e-117
AT3G07195	AT3G07195	4.26822	1.88e-231
AT5G57220	CYP81F2	4.26113	5.37e-133
AT1G71450	ERF021	4.25914	0.0161896
AT4G30430	TET9	4.25734	5.29e-51
AT2G36690	AT2G36690	4.2486	3.84e-178
AT3G11840	PUB24	4.21212	7.66e-129
AT2G25735	AT2G25735	4.1954	3.74e-155
AT3G44350	NAC061	4.18276	4.31e-21
AT1G66090	AT1G66090	4.1688	2.97e-108
AT3G21150	BBX32	4.16824	5.06e-69
AT2G46400	WRKY46	4.1653	2.57e-107
AT5G14700	AT5G14700	4.15917	7.23e-189
AT2G32130	AT2G32130	4.15609	0.024069
AT1G69890	AT1G69890	4.15245	1.2e-145
AT5G66640	DAR3	4.14513	7.56e-90
AT3G14225	GLIP4	4.14216	2.59e-20
AT1G23710	AT1G23710	4.14175	8.49e-147
AT1G29860	WRKY71	4.13019	1.27e-05
AT5G01550	LECRK63	4.12792	2.23e-29
AT1G35210	AT1G35210	4.11362	1.85e-62
AT1G67980	CCOAMT	4.11289	5.68e-08
AT2G24600	AT2G24600	4.10145	3.59e-205
AT2G31945	AT2G31945	4.0954	3.2e-25
AT2G35710	PGSIP8	4.09006	2.11e-141
AT4G39670	AT4G39670	4.07693	2.51e-123
AT2G29100	GLR2.9	4.07473	1.48e-06
AT4G01250	WRKY22	4.07161	1.84e-169
AT1G72000	INVF	4.06597	0.0291835
AT3G13433	AT3G13433	4.05263	2.47e-05
AT4G18170	WRKY28	4.03651	5.12e-90
AT4G20000	AT4G20000	4.03417	3.89e-45
AT2G35930	PUB23	4.03066	6.2e-182
AT2G44370	AT2G44370	4.02646	4.33e-99
AT3G01840	LYK2	4.02351	1.69e-15
AT2G17680	AT2G17680	4.01884	0.0414498
AT5G17350	AT5G17350	4.01637	3.16e-89
AT4G17490	ERF6	4.00524	5.95e-92
AT2G24165	AT2G24165	3.9973	2.24e-06
AT1G30730	AT1G30730	3.98149	1.32e-156
AT4G03460	AT4G03460	3.96604	1.43e-14
AT2G35658	AT2G35658	3.96022	1.78e-44
AT1G58225	AT1G58225	3.9477	9.21e-13
AT5G59730	ATEXO70H7	3.94173	7.23e-189
AT5G48540	CRRSP55	3.93942	7.1e-271
AT2G40095	AT2G40095	3.92513	3.16e-130
AT5G01100	AT5G01100	3.92459	2.49e-180
AT2G32030	AT2G32030	3.91927	9.3e-63
AT5G59732	AT5G59732	3.8991	3.78e-179
AT5G24540	BGLU31	3.89432	0.0426702
AT1G76600	AT1G76600	3.89149	1.55e-102
AT2G29110	GLR2.8	3.88157	1.87e-11
AT5G64660	PUB27	3.86373	1.34e-161
AT1G20310	AT1G20310	3.85997	1.73e-63
AT5G20230	BCB	3.83612	9.26e-135
AT5G41550	AT5G41550	3.82382	1.86e-34
AT2G32020	AT2G32020	3.82121	7.49e-61
AT3G25250	OXI1	3.8168	5.25e-88
AT2G35980	YLS9	3.80389	4.54e-42
AT2G23270	AT2G23270	3.79531	0.0103197
AT1G30755	AT1G30755	3.79446	2.88e-178
AT1G23840	AT1G23840	3.79324	2.98e-26
AT1G26420	AT1G26420	3.78732	2.03e-36
AT1G26410	AT1G26410	3.78353	0.000175
AT4G23190	CRK11	3.78172	9.76e-208
AT2G44578	AT2G44578	3.77333	3.95e-06
AT1G07135	AT1G07135	3.77293	2.1e-118
AT2G18210	AT2G18210	3.76274	3.09e-63
AT1G13480	AT1G13480	3.76051	7.95e-38
AT5G60180	APUM19	3.75099	0.057866
AT4G31550	WRKY11	3.74469	1.16e-173
AT5G22530	AT5G22530	3.74347	1.77e-18
AT5G15870	AT5G15870	3.73677	1.18e-233
AT5G52750	AT5G52750	3.73549	2.98e-78
AT1G73540	NUDT21	3.7333	9.59e-102
AT2G40000	HSPRO2	3.72779	1.33e-211
AT1G36640	AT1G36640	3.7256	0.000264323
AT4G03480	AT4G03480	3.7171	3.12e-06
AT1G19020	AT1G19020	3.71057	8.36e-73
AT1G79680	WAKL10	3.7067	1.43e-31
AT1G57990	PUP18	3.70549	2.43e-148
AT1G16160	WAKL5	3.70262	3.67e-16
AT5G27420	ATL31	3.69321	3.92e-16
AT2G44840	ERF13	3.69178	6.9e-56
AT1G36622	AT1G36622	3.68368	2.44e-47
AT1G16130	WAKL2	3.68242	1.1e-129
AT5G28630	AT5G28630	3.6732	2.7e-128
AT5G52760	AT5G52760	3.66544	1.65e-77
AT1G51700	DOF1.7	3.66483	3.34e-180
AT3G21070	NADK1	3.65609	2.24e-296
AT4G18880	HSFA4A	3.65504	7.5e-131
AT1G80820	CCR2	3.65323	5.06e-77
AT5G38250	AT5G38250	3.65192	0.0726394
AT2G33710	ERF112	3.65128	2.09e-81
AT2G32190	AT2G32190	3.64921	3.33e-36
AT1G61360	AT1G61360	3.6464	6.17e-153
AT2G24160	AT2G24160	3.63958	4.31e-69
AT1G50740	FAX5	3.63946	1.61e-178
AT2G18680	AT2G18680	3.61241	1.16e-29
AT4G30280	XTH18	3.59785	4.76e-180
AT5G44070	PCS1	3.58669	1.18e-168
AT1G28370	ERF11	3.58181	4.17e-97
AT3G52520	AT3G52520	3.57992	3.57e-50
AT2G01180	LPP1	3.5776	1.42e-186
AT1G61560	MLO6	3.5769	6.47e-109
AT2G24130	AT2G24130	3.55789	8.01e-12
AT1G55450	AT1G55450	3.54793	1.97e-148
AT4G28703	AT4G28703	3.54249	7.64e-24
AT5G59820	ZAT12	3.53924	2.32e-94
AT1G21100	AT1G21100	3.53631	1.87e-159
AT5G09800	PUB28	3.53049	1.74e-100
AT4G21390	B120	3.5256	1.34e-124
AT3G48790	AT3G48790	3.52079	0.0934748
AT2G47140	SDR3B	3.51929	5.67e-59
AT5G44585	AT5G44585	3.51706	1.23e-39
AT2G29720	CTF2B	3.51592	1.38e-154
AT5G35735	AT5G35735	3.51232	4.65e-153
AT4G25490	DREB1B	3.50547	0.0338259
AT4G18422	AT4G18422	3.50291	2.84e-05
AT3G52400	SYP122	3.49931	5.39e-122
AT3G23010	AtRLP36	3.49899	2.29e-24
AT4G11070	WRKY41	3.49549	2.5e-45
AT3G21320	AT3G21320	3.49364	0.0978631
AT1G24145	AT1G24145	3.49252	1.33e-10
AT5G01540	LECRK62	3.49143	2.7e-96
AT5G22690	AT5G22690	3.49098	6.27e-172
AT2G38470	WRKY33	3.48343	1.45e-86
AT5G01542	AT5G01542	3.48239	2.27e-96
AT4G26930	MYB97	3.48126	0.0987429
AT2G36440	AT2G36440	3.48064	0.0380084
AT5G40590	AT5G40590	3.47853	1.38e-66
AT2G27389	AT2G27389	3.47843	6.55e-29
AT2G40180	PP2C5	3.47281	4.17e-19
AT3G17690	CNGC19	3.46937	4.76e-57
AT4G23180	CRK10	3.4667	1.48e-110
AT5G64900	PEP1	3.46437	4.86e-40
AT5G25930	AT5G25930	3.46396	7.61e-131
AT4G36500	AT4G36500	3.46264	1.86e-86
AT4G18197	PUP7	3.46242	9.8e-77
AT2G43000	JUB1	3.4618	1.21e-09
AT3G63060	EDL3	3.45765	8.54e-06
AT1G33610	AT1G33610	3.4566	3.84e-89
AT2G27390	AT2G27390	3.4505	3.85e-22
AT5G03210	AT5G03210	3.43841	1.27e-26
AT5G44910	AT5G44910	3.43796	3.74e-68
AT2G31880	SOBIR1	3.43671	1.72e-160
AT1G70420	AT1G70420	3.43498	8.52e-88
AT4G28085	AT4G28085	3.4326	4.52e-64
AT1G13520	AT1G13520	3.427	5.21e-35
AT4G14370	AT4G14370	3.42412	3.04e-95
AT1G19770	PUP14	3.42347	1.82e-137
AT4G23280	CRK20	3.41248	7.92e-11
AT1G30700	AT1G30700	3.41217	3.41e-112
AT1G78410	VQ10	3.40842	1.6e-54
AT5G48430	AT5G48430	3.39747	1e-28
AT1G68765	IDA	3.39719	2.39e-05
AT5G59550	AT5G59550	3.3964	3.05e-138
AT2G04515	AT2G04515	3.39615	0.000125661
AT4G10530	AT4G10530	3.3797	0.000311177
AT4G14365	XBAT34	3.37715	1.91e-73
AT5G58080	ARR18	3.37605	0.123959
AT3G45960	EXLA3	3.37566	5.96e-58
AT2G20960	pEARLI4	3.37524	2.41e-182
AT5G47230	ERF5	3.37236	1.13e-18
AT5G60350	AT5G60350	3.3713	0.00072864
AT4G35480	ATL45	3.36603	3.52e-50
AT5G43065	AT5G43065	3.36121	0.121212
AT2G20562	AT2G20562	3.35916	4.42e-68
AT5G09876	AT5G09876	3.35723	2.35e-14
AT3G15518	AT3G15518	3.35511	7.55e-122
AT1G30740	AT1G30740	3.35402	0.00215504
AT3G04220	AT3G04220	3.35176	6.68e-55
AT5G22545	AT5G22545	3.35075	0.000544917
AT5G59070	AT5G59070	3.34655	5.81e-19
AT1G69900	AT1G69900	3.34653	9.88e-90
AT1G51620	AT1G51620	3.34627	2.78e-52
AT5G42830	AT5G42830	3.34233	4.73e-59
AT5G21960	ERF016	3.34076	0.000391397
AT1G64160	DIR5	3.33802	4.37e-06
AT5G48530	AT5G48530	3.33283	1.47e-77
AT2G31335	AT2G31335	3.33238	0.131782
AT4G34332	AT4G34332	3.33217	0.127031
AT4G34330	AT4G34330	3.33217	0.127031
AT5G46080	AT5G46080	3.32841	3.02e-64
AT1G07000	ATEXO70B2	3.32691	1.98e-104
AT4G39570	AT4G39570	3.3264	8.88e-69
AT4G40020	AT4G40020	3.3162	9.62e-14
AT3G55840	HSPRO1	3.31596	7.59e-101
AT2G26530	AR781	3.31394	1.01e-72
AT4G18205	PUP21	3.31269	1.41e-105
AT5G41100	AT5G41100	3.3086	3.75e-160
AT5G57510	AT5G57510	3.30639	1.36e-10
AT5G62150	AT5G62150	3.3039	2.39e-24
AT3G56790	AT3G56790	3.29868	1.69e-06
AT3G54150	AT3G54150	3.29605	7.82e-61
AT5G43420	ATL16	3.29368	1.98e-118
AT1G73550	AT1G73550	3.29341	6.75e-16
AT4G36550	PUB5	3.29324	5.25e-130
AT1G16110	WAKL6	3.29209	8.95e-91
AT4G23310	CRK23	3.28821	0.0163786
AT5G58630	AT5G58630	3.28509	1.49e-10
AT2G25460	AT2G25460	3.28269	5.01e-57
AT1G27730	ZAT10	3.2823	3.66e-98
AT1G32928	AT1G32928	3.27597	8.52e-74
AT1G19380	AT1G19380	3.27397	1.16e-137
AT5G55460	AT5G55460	3.27158	2.55e-12
AT2G26190	AT2G26190	3.26979	1.29e-216
AT1G59590	ZCF37	3.26749	1.93e-95
AT1G67856	AT1G67856	3.26069	3.44e-17
AT4G30090	AT4G30090	3.26032	1.68e-29
AT3G50930	BCS1	3.25917	1.73e-58
AT1G24140	AT1G24140	3.25811	7.88e-08
AT3G21781	AT3G21781	3.25227	1.22e-19
AT4G14368	AT4G14368	3.24749	1.29e-05
AT1G09950	RAS1	3.24179	3.2e-23
AT3G46930	AT3G46930	3.23463	3.99e-116
AT5G61560	PUB51	3.22762	1.22e-100
AT4G02410	LECRK43	3.22478	5.26e-143
AT4G11000	AT4G11000	3.2181	5.77e-41
AT3G28850	AT3G28850	3.21483	5.92e-85
AT3G26910	AT3G26910	3.21482	1.71e-120
AT4G28350	LECRK72	3.20892	5.84e-49
AT3G55980	SZF1	3.206	6.11e-164
AT1G74360	AT1G74360	3.19788	3.04e-112
AT5G52300	LTI65	3.19784	0.0279772
AT4G25350	PHO1-H4	3.19613	4.51e-21
AT4G39640	GGT1	3.19447	1.7e-123
AT5G40460	AT5G40460	3.19306	1.66e-23
AT1G14040	PHO1;H3	3.19069	4.32e-154
AT2G40140	CZF1	3.18461	1.75e-82
AT5G38210	AT5G38210	3.18435	2.37e-114
AT1G30757	AT1G30757	3.18394	1.4e-26
AT1G80450	VQ11	3.17342	7.98e-30
AT3G09830	AT3G09830	3.17212	1.57e-116
AT1G09940	HEMA2	3.17203	2.19e-204
AT1G18300	NUDT4	3.17141	1.92e-59
AT2G17740	AT2G17740	3.16609	0.000406841
AT3G61190	BAP1	3.16594	4.16e-51
AT4G20780	CML42	3.16527	9.18e-106
AT2G02010	GAD4	3.16325	1.64e-75
AT4G04500	CRK37	3.16164	0.0223667
AT5G66650	AT5G66650	3.16134	1.04e-68
AT3G57530	CPK32	3.16113	1.55e-186
AT1G67855	AT1G67855	3.16049	1.15e-14
AT5G64310	AGP1	3.16041	1.2e-152
AT3G21780	UGT71B6	3.16004	3.11e-49
AT5G41750	AT5G41750	3.16001	3.01e-48
AT1G61460	AT1G61460	3.15404	2.81e-36
AT4G27980	AT4G27980	3.15179	9.21e-11
AT5G52710	AT5G52710	3.14992	2.2e-15
AT1G66160	PUB20	3.14312	5.4e-175
AT5G58120	AT5G58120	3.14266	1.11e-129
AT5G39020	AT5G39020	3.14243	2.26e-77
AT2G33110	VAMP723	3.14223	1.42e-58
AT3G28340	GATL10	3.14085	1.59e-73
AT4G23610	AT4G23610	3.13646	2.24e-28
AT3G13600	AT3G13600	3.13594	1.8e-55
AT4G11521	CRK34	3.13044	4.22e-38
AT1G42990	BZIP60	3.12535	1.12e-167
AT3G10720	PME25	3.10249	4.2e-179
AT3G26980	MUB4	3.09061	1.32e-178
AT1G59218	RF9	3.08367	0.0781864
AT3G16030	CES101	3.08086	1.08e-90
AT3G50190	AT3G50190	3.07906	7.45e-23
AT1G18382	AT1G18382	3.07656	9.67e-45
AT1G63720	AT1G63720	3.06821	4.37e-81
AT5G19240	AT5G19240	3.06423	4.84e-164
AT3G52450	PUB22	3.06338	4.85e-111
AT1G21010	AT1G21010	3.06321	1.32e-59
AT4G04540	CRK39	3.06106	1.59e-32
AT2G22500	PUMP5	3.05842	3.71e-99
AT1G24150	ATFH4	3.05326	1.7e-123
AT5G26920	CBP60G	3.0375	1.62e-103
AT5G51190	ERF105	3.03667	3.53e-43
AT2G37810	AT2G37810	3.03655	0.029835
AT5G38212	AT5G38212	3.01951	7.08e-111
AT5G67450	AZF1	3.01738	1.48e-57
AT1G71400	RLP12	3.01538	1.88e-108
AT1G59910	FH7	3.0148	5.31e-157
AT1G09932	AT1G09932	3.01101	1.31e-69
AT2G42360	ATL41	3.00674	1.51e-43
AT1G14480	AT1G14480	2.99967	5.41e-54
AT1G13210	ALA11	2.99604	4.78e-76
AT1G28190	AT1G28190	2.99405	5.97e-46
AT1G53540	HSP17.6C	2.99329	0.00350919
AT3G44260	CAF1-9	2.99257	2.35e-149
AT3G48640	AT3G48640	2.99114	1.07e-06
AT1G29690	CAD1	2.99085	2.38e-175
AT3G57450	AT3G57450	2.98925	7.29e-102
AT1G18390	AT1G18390	2.98893	2.26e-136
AT1G18570	MYB51	2.97799	2.08e-63
AT3G54420	ATEP3	2.97701	2.87e-61
AT4G11330	MPK5	2.97262	1.18e-98
AT5G19230	AT5G19230	2.9708	1.74e-142
AT2G36220	AT2G36220	2.96952	1.24e-113
AT1G62300	WRKY6	2.96657	1.08e-85
AT2G17040	anac036	2.95935	3.24e-51
AT5G67340	PUB2	2.95547	2.22e-64
AT2G36985	ROT4	2.94824	0.119332
AT2G27660	AT2G27660	2.94343	1.43e-65
AT3G57640	AT3G57640	2.94317	3.05e-39
AT2G38790	AT2G38790	2.93735	1.07e-39
AT4G15236	ABCG43	2.93729	9.36e-13
AT2G37940	IPCS2	2.93703	2.94e-192
AT5G66210	CPK28	2.93407	1.26e-135
AT2G36770	UGT73C4	2.92199	2.58e-28
AT2G28830	PUB12	2.91582	5.29e-74
AT1G02360	AT1G02360	2.91493	1.2e-91
AT1G70581	AT1G70581	2.91278	1.55e-07
AT3G03030	AT3G03030	2.89907	4.06e-71
AT2G41640	AT2G41640	2.89534	2.79e-117
AT5G40990	GLIP1	2.88884	0.120927
AT2G26390	AT2G26390	2.88872	2.29e-07
AT5G52680	AT5G52680	2.88161	0.055768
AT4G11890	CRK45	2.86836	1.14e-34
AT4G00970	CRK41	2.86821	5.6e-77
AT1G56470	AT1G56470	2.86798	0.0331452
AT1G14455	AT1G14455	2.86717	0.121097
AT2G41010	CAMBP25	2.86517	4.81e-99
AT1G51820	AT1G51820	2.8614	1.06e-91
AT3G57740	AT3G57740	2.86136	3.14e-10
AT2G03290	AT2G03290	2.85984	0.0454527
AT3G56880	AT3G56880	2.85948	9.38e-97
AT5G05290	EXPA2	2.85936	0.0597018
AT5G25910	AtRLP52	2.85885	3.62e-18
AT4G01950	GPAT3	2.85672	7.55e-134
AT3G04640	AT3G04640	2.85607	2.3e-51
AT5G43520	AT5G43520	2.85596	1.56e-35
AT3G57645	U2.2	2.84847	0.00740837
AT3G48630	AT3G48630	2.84681	0.0515898
AT5G18470	AT5G18470	2.84041	1.21e-55
AT4G08850	AT4G08850	2.8401	1.53e-126
AT5G12340	AT5G12340	2.83327	8.28e-17
AT4G01090	AT4G01090	2.83206	8.86e-146
AT1G76070	AT1G76070	2.82251	7.63e-55
AT4G33050	EDA39	2.82016	4.89e-57
AT2G31865	PARG2	2.81034	1.16e-56
AT3G26500	PIRL2	2.80949	5.53e-73
AT1G13550	AT1G13550	2.8091	0.00404917
AT3G06890	AT3G06890	2.80595	1.08e-14
AT1G02400	GA2OX6	2.80032	8.86e-50
AT2G30020	AT2G30020	2.7994	2.98e-105
AT5G06740	LECRKS5	2.79856	6.91e-19
AT4G15417	ATRTL1	2.79743	1.58e-09
AT4G37780	MYB87	2.79421	9.39e-06
AT3G59080	AT3G59080	2.79179	3.94e-157
AT1G65790	SD17	2.78986	4.12e-14
AT3G05370	AtRLP31	2.78867	1.89e-65
AT1G33840	AT1G33840	2.78431	0.0648447
AT1G71700	AT1G71700	2.77951	0.0558459
AT1G28380	NSL1	2.77858	1.11e-118
AT5G10695	AT5G10695	2.77361	2.64e-63
AT4G23150	CRK7	2.7697	4.26e-07
AT5G49520	WRKY48	2.76935	2.97e-66
AT3G17700	CNGC20	2.76751	1.13e-66
AT2G46495	ATL21A	2.75762	0.000266109
AT3G22910	ACA13	2.75707	9.42e-32
AT2G03540	AT2G03540	2.75651	8.24e-05
AT5G05190	Y-1	2.75352	2.77e-96
AT4G20830	AT4G20830	2.75311	2.16e-125
AT2G31230	ERF15	2.75065	3.08e-69
AT1G74650	ATY13	2.74583	4.62e-45
AT5G66675	AT5G66675	2.74098	1.3e-109
AT1G70740	AT1G70740	2.74089	1.64e-74
AT3G46620	AT3G46620	2.73454	3.81e-115
AT2G34930	AT2G34930	2.73431	4e-50
AT3G28890	AtRLP43	2.73074	0.00176217
AT5G62470	MYB96	2.72943	5.16e-111
AT1G53990	GLIP3	2.72822	1.74e-08
AT1G30190	AT1G30190	2.72793	1.88e-05
AT5G41740	AT5G41740	2.72645	1.64e-69
AT4G13820	AT4G13820	2.7216	1.59e-11
AT1G27770	ACA1	2.72156	4.4e-139
AT4G22960	AT4G22960	2.72129	9.12e-14
AT2G18690	AT2G18690	2.72126	9.48e-56
AT3G09405	PAE4	2.71745	1.55e-39
AT3G28580	AT3G28580	2.71228	8.55e-29
AT5G39670	CML45	2.70452	3.93e-34
AT3G25610	ALA10	2.70084	2.34e-88
AT1G66700	PXMT1	2.70063	7.91e-07
AT5G25920	AT5G25920	2.6943	0.00011575
AT4G34390	XLG2	2.69207	2.06e-85
AT4G26200	ACS7	2.69112	2.47e-45
AT4G39230	AT4G39230	2.68663	4.23e-60
AT4G01750	RGXT2	2.68155	1.81e-88
AT2G42060	AT2G42060	2.68148	1.23e-11
AT5G45090	PP2A7	2.67359	0.0484556
AT3G46110	AT3G46110	2.65236	2.21e-24
AT5G06320	NHL3	2.65103	3.98e-118
AT1G63860	AT1G63860	2.6505	5.71e-111
AT5G44990	AT5G44990	2.64887	0.0990257
AT4G27970	SLAH2	2.64737	7.57e-46
AT2G44490	BGLU26	2.64435	7.77e-117
AT1G65484	AT1G65484	2.6442	4.08e-08
AT5G66070	ATL27	2.64324	2.51e-63
AT1G57630	AT1G57630	2.64243	8.34e-22
AT1G51670	AT1G51670	2.64203	0.000138012
AT5G58680	AT5G58680	2.64126	1.17e-16
AT3G21520	DMP1	2.64091	6.75e-11
AT4G11500	AT4G11500	2.63958	0.000163639
AT5G17680	AT5G17680	2.63816	6.83e-25
AT5G15130	WRKY72	2.63782	1.86e-60
AT3G51680	SDR2A	2.63554	4.05e-05
AT3G19580	AZF2	2.63174	1.17e-53
AT1G16670	AT1G16670	2.63084	4.66e-88
AT1G61370	AT1G61370	2.62949	3.9e-56
AT5G04340	ZAT6	2.62864	1.35e-11
AT1G25400	AT1G25400	2.62665	9.68e-73
AT2G13800	SERK5	2.6265	1.46e-66
AT5G48380	BIR1	2.62275	5.99e-127
AT4G30210	ATR2	2.62086	5.02e-163
AT4G19520	AT4G19520	2.62071	1.27e-68
AT4G32300	SD25	2.61313	4.25e-130
AT5G37485	AT5G37485	2.61104	0.0104604
AT1G27100	AT1G27100	2.61093	6.04e-118
AT4G23030	AT4G23030	2.60858	1.04e-15
AT3G46090	ZAT7	2.60614	5.31e-51
AT3G53810	LECRK42	2.60593	1.21e-73
AT1G69930	GSTU11	2.60556	2.08e-06
AT3G45640	MPK3	2.60404	1.43e-62
AT1G04330	AT1G04330	2.60006	2.86e-06
AT1G68690	PERK9	2.59412	2.63e-84
AT1G14642	AT1G14642	2.59408	0.00306629
AT2G40740	WRKY55	2.5915	0.0448837
AT3G45730	AT3G45730	2.5905	1.2e-40
AT1G63820	AT1G63820	2.58631	3.48e-14
AT1G73080	PEPR1	2.57972	5.38e-114
AT5G22250	CAF1-11	2.57936	3.57e-52
AT3G50160	AT3G50160	2.57801	0.10078
AT2G37870	AT2G37870	2.5768	0.0341178
AT1G32920	AT1G32920	2.5699	2.34e-64
AT4G34150	AT4G34150	2.56956	5.33e-91
AT3G50950	RPP13L4	2.56762	1.63e-80
AT5G44060	AT5G44060	2.56686	1.31e-61
AT4G34460	GB1	2.56399	1.5e-136
AT1G17750	PEPR2	2.55522	1.97e-41
AT5G03390	AT5G03390	2.54882	1.57e-43
AT1G72950	AT1G72950	2.54617	1.28e-15
AT5G47070	AT5G47070	2.54102	2.42e-76
AT5G54860	AT5G54860	2.5392	9.79e-98
AT5G65300	AT5G65300	2.53672	1.81e-28
AT4G27280	AT4G27280	2.52902	6.29e-50
AT1G75000	AT1G75000	2.52659	1.02e-26
AT2G47060	AT2G47060	2.52423	2.18e-74
AT3G59480	AT3G59480	2.52382	9.16e-13
AT5G54710	AT5G54710	2.52159	1.55e-82
AT3G03020	AT3G03020	2.51662	2.93e-74
AT1G67470	AT1G67470	2.5159	6.76e-82
AT4G02330	PME41	2.51067	6.63e-39
AT5G11210	ATGLR2.5	2.50663	3.28e-14
AT3G16720	ATL2	2.50548	8.5e-61
AT5G17960	AT5G17960	2.50491	0.0394449
AT1G65850	AT1G65850	2.50404	6.39e-09
AT5G25250	FLOT1	2.5034	2e-26
AT5G58430	EXO70B1	2.50336	7.12e-115
AT2G04495	AT2G04495	2.50294	1.41e-15
AT2G27310	AT2G27310	2.50208	2.71e-69
AT3G09520	ATEXO70H4	2.50022	3.75e-21
AT1G71697	CK1	2.49494	4.24e-73
AT5G23510	AT5G23510	2.49194	3.51e-98
AT2G23320	WRKY15	2.48753	4.32e-90
AT2G32140	AT2G32140	2.48662	7.12e-28
AT4G11300	AT4G11300	2.48511	3.25e-38
AT4G40080	AT4G40080	2.48276	1.33e-43
AT3G11820	SYP121	2.48209	2.89e-67
AT4G23140	CRK6	2.48029	5.95e-16
AT1G79245	AT1G79245	2.4767	1.82e-85
AT3G21660	PUX6	2.47121	0.00862314
AT5G19880	PER58	2.46913	0.0345863
AT3G51920	CML9	2.46859	1.47e-81
AT2G41342	AT2G41342	2.46696	0.00913536
AT1G32510	ANAC011	2.46536	0.0679255
AT1G72280	AERO1	2.45703	5.2e-51
AT1G20823	ATL80	2.45635	5.38e-34
AT1G19780	CNGC8	2.44868	0.0955121
AT5G61210	SNAP33	2.44671	5.73e-120
AT3G14630	CYP72A9	2.44492	0.0686808
AT5G57560	XTH22	2.44231	3.78e-94
AT3G16860	COBL8	2.44142	4.05e-66
AT5G45630	AT5G45630	2.44071	2.36e-12
AT1G13340	AT1G13340	2.43709	7.62e-29
AT2G23810	TET8	2.43696	1.38e-90
AT4G38550	AT4G38550	2.4366	6.21e-52
AT1G16090	WAKL7	2.43642	1.63e-22
AT4G40085	AT4G40085	2.43524	4.58e-38
AT2G23770	LYK4	2.43337	7.72e-42
AT3G20600	NDR1	2.43144	4.48e-43
AT4G11370	RHA1A	2.42853	5.39e-10
AT4G11280	ACS6	2.42835	9.41e-97
AT1G65486	AT1G65486	2.42789	6.84e-64
AT4G15150	AT4G15150	2.42596	6.52e-15
AT2G02220	PSKR1	2.42486	8.89e-100
AT1G66500	PCFS1	2.42424	1.66e-22
AT4G38940	AT4G38940	2.42409	1.95e-37
AT4G38552	AT4G38552	2.41689	1.4e-50
AT5G42440	AT5G42440	2.41393	5.99e-29
AT4G02200	DI19-5	2.41345	3.94e-76
AT1G74330	AT1G74330	2.41273	5.22e-94
AT5G66790	WAKL21	2.40997	2.09e-30
AT2G24570	WRKY17	2.40962	3.99e-73
AT1G20350	TIM17-1	2.40601	0.00526173
AT2G20835	AT2G20835	2.40577	1.07e-08
AT2G26560	PLP2	2.40355	1.59e-07
AT5G46510	AT5G46510	2.40054	1.09e-78
AT1G16420	AMC8	2.39836	7.61e-23
AT5G54720	AT5G54720	2.39814	6.67e-68
AT5G61900	BON1	2.39798	6.09e-77
AT5G12020	HSP17.6	2.39717	0.00137985
AT1G67920	AT1G67920	2.3938	8.41e-27
AT4G11360	RHA1B	2.39009	1.77e-47
AT1G33600	AT1G33600	2.38936	6.06e-94
AT1G11055	AT1G11055	2.38695	2.16e-06
AT4G39890	RABH1C	2.38688	2.24e-45
AT5G26038	MIR860A	2.3841	6.54e-73
AT2G28400	AT2G28400	2.38257	9.97e-32
AT2G39210	AT2G39210	2.37882	2.71e-70
AT5G25260	FLOT2	2.37625	8.4e-15
AT5G57190	PSD2	2.36893	4.12e-30
AT4G20860	AT4G20860	2.3648	7.13e-101
AT2G19130	AT2G19130	2.36452	1.22e-42
AT2G39650	AT2G39650	2.35977	1.03e-54
AT5G01830	PUB16	2.35556	3.29e-42
AT5G11650	AT5G11650	2.35476	1.42e-67
AT4G12720	NUDT7	2.35348	5.95e-76
AT1G65845	AT1G65845	2.35225	1.13e-39
AT1G11210	AT1G11210	2.33994	1.72e-32
AT2G13790	SERK4	2.3359	1.26e-58
AT4G18250	AT4G18250	2.33361	7.36e-44
AT5G25180	CYP71B14	2.3325	0.0634402
AT3G55150	ATEXO70H1	2.33161	4.27e-24
AT1G56540	AT1G56540	2.33116	2.13e-26
AT4G28405	AT4G28405	2.32853	5.6e-13
AT1G35140	EXL1	2.32421	2.23e-79
AT1G25390	AT1G25390	2.32107	3.07e-89
AT1G67481	MIR839A	2.31659	0.0312279
AT1G53060	AT1G53060	2.31587	3.84e-17
AT1G03230	AT1G03230	2.31072	4.8e-72
AT1G22280	PAPP2C	2.30969	2.17e-104
AT1G32960	SBT3.3	2.30782	4.05e-07
AT3G22060	CRRSP38	2.30727	3.19e-98
AT3G48450	AT3G48450	2.3067	3.58e-17
AT4G23550	WRKY29	2.30551	2.39e-28
AT4G28400	AT4G28400	2.3043	6.69e-55
AT1G69150	AT1G69150	2.297	8.26e-06
AT4G23271	AT4G23271	2.29582	0.000133835
AT1G03220	AT1G03220	2.29378	1.12e-75
AT5G40180	AT5G40180	2.29016	0.00357245
AT5G66620	DAR6	2.28838	2.04e-43
AT2G32800	LECRKS2	2.28746	2.98e-79
AT5G03380	AT5G03380	2.28644	3.39e-81
AT2G39660	BIK1	2.28438	5.66e-75
AT3G28210	SAP12	2.28103	5.45e-32
AT2G04500	AT2G04500	2.27726	9.09e-09
AT3G13850	LBD22	2.27587	0.0284335
AT1G18740	AT1G18740	2.27161	1.17e-97
AT3G19010	AT3G19010	2.27146	5.45e-61
AT5G08350	AT5G08350	2.26921	1.57e-39
AT4G24160	AT4G24160	2.26524	3.79e-78
AT2G25470	AtRLP21	2.2643	2.05e-10
AT2G17705	AT2G17705	2.26407	3.19e-38
AT1G67880	AT1G67880	2.2633	1.18e-67
AT2G46430	CNGC3	2.26322	1.06e-38
AT3G13432	AT3G13432	2.26064	7.93e-07
AT5G47910	RBOHD	2.26025	1.31e-55
AT1G80660	AHA9	2.25575	0.0131835
AT4G33985	AT4G33985	2.25206	2.37e-20
AT5G26030	HEM15	2.24953	6.66e-141
AT1G23830	AT1G23830	2.24797	1.99e-27
AT1G44130	AT1G44130	2.24596	1.02e-05
AT4G29610	CDA6	2.2432	1.48e-08
AT5G54490	PBP1	2.2368	2.16e-35
AT1G56510	WRR4	2.22937	1.3e-74
AT2G28210	ATACA2	2.22565	1.07e-12
AT5G11000	AT5G11000	2.21907	4.8e-91
AT1G71000	AT1G71000	2.21868	0.105007
AT4G35180	LHT7	2.21753	1.2e-25
AT1G61550	AT1G61550	2.21658	4.79e-05
AT3G57760	AT3G57760	2.21656	1.55e-23
AT4G06746	RAP2-9	2.21435	2.8e-14
AT3G50760	GATL2	2.21188	3.18e-28
AT1G14870	PCR2	2.20626	1.36e-36
AT4G23320	CRK24	2.20546	0.000120065
AT1G03370	AT1G03370	2.20469	2.91e-80
AT5G44568	AT5G44568	2.20315	1.11e-39
AT4G17230	SCL13	2.20262	1.63e-88
AT1G63750	AT1G63750	2.20214	7.83e-53
AT1G33612	AT1G33612	2.19927	9.3e-07
AT1G66170	MMD1	2.19925	0.00209266
AT3G09020	AT3G09020	2.19564	3.96e-24
AT1G20680	AT1G20680	2.19488	0.0142102
AT3G47090	AT3G47090	2.19448	7.24e-13
AT4G19720	AT4G19720	2.19315	3.08e-11
AT4G01010	CNGC13	2.19267	2.2e-42
AT2G39520	AT2G39520	2.19163	1.97e-09
AT4G04510	CRK38	2.19125	0.0301772
AT3G59880	AT3G59880	2.18964	7.85e-13
AT1G32910	AT1G32910	2.18478	0.00528762
AT3G62260	AT3G62260	2.18	1.87e-45
AT4G24310	AT4G24310	2.17223	7.33e-15
AT3G59740	LECRK57	2.1715	0.136407
AT1G11050	AT1G11050	2.17113	2.42e-29
AT3G58490	LPPD	2.17054	4.68e-75
AT5G36970	NHL25	2.16786	0.149515
AT1G21130	AT1G21130	2.1655	2.64e-45
AT3G25600	CML16	2.15852	4.8e-46
AT4G23170	CRK9	2.15839	2.75e-27
AT1G59870	ABCG36	2.1496	9.05e-54
AT3G46080	ZAT8	2.14363	4.89e-16
AT5G01950	AT5G01950	2.13587	9.91e-69
AT1G15890	AT1G15890	2.12885	4.67e-20
AT3G15356	LEC	2.12732	1.66e-51
AT3G18250	AT3G18250	2.11436	0.00241402
AT4G35110	AT4G35110	2.11352	2.17e-31
AT1G15530	LECRKS1	2.11237	1.86e-44
AT5G65920	PUB31	2.11058	4.55e-68
AT5G13190	AT5G13190	2.1091	2.04e-59
AT5G40540	AT5G40540	2.10734	2.58e-48
AT1G30040	GA2OX2	2.10327	3.75e-22
AT4G18950	AT4G18950	2.10308	1.14e-94
AT5G38240	AT5G38240	2.10265	0.00269937
AT2G15390	FUT4	2.10114	7.24e-27
AT4G05010	AT4G05010	2.1008	3.63e-25
AT1G35230	AGP5	2.10025	2.77e-08
AT1G80610	AT1G80610	2.10009	2.32e-27
AT1G67460	AT1G67460	2.09876	3.12e-05
AT2G27630	AT2G27630	2.09468	0.0691949
AT2G22890	FAD4L2	2.09458	1.87e-17
AT3G21630	CERK1	2.09253	8.65e-52
AT1G74590	GSTU10	2.09059	1.27e-25
AT5G18150	AT5G18150	2.0891	2.8e-49
AT4G33920	AT4G33920	2.08909	2.28e-85
AT3G18560	AT3G18560	2.0881	3.54e-21
AT4G01700	AT4G01700	2.08803	1.52e-63
AT5G18490	AT5G18490	2.08669	2.58e-52
AT3G08720	ATPK2	2.08598	2.62e-32
AT3G25780	AOC3	2.08575	2.02e-44
AT3G13020	AT3G13020	2.08062	3.28e-13
AT5G18400	AT5G18400	2.07721	1.17e-64
AT5G48657	AT5G48657	2.07545	1.99e-32
AT1G17380	TIFY11A	2.07452	2.11e-33
AT1G76970	AT1G76970	2.07046	4.09e-41
AT1G15430	AT1G15430	2.07037	2.81e-38
AT4G23270	CRK19	2.06943	3.81e-80
AT4G11850	PLDGAMMA1	2.0687	4.12e-76
AT2G39400	AT2G39400	2.06712	5.13e-47
AT1G63245	CLE14	2.06475	0.00219025
AT3G05580	TOPP9	2.06455	2.15e-59
AT5G02290	NAK	2.06434	1.1e-64
AT1G16640	AT1G16640	2.06101	1.06e-10
AT4G17250	AT4G17250	2.06063	3.54e-41
AT2G39518	AT2G39518	2.05996	6.93e-19
AT2G34650	PID	2.05493	1.16e-16
AT3G49530	NAC062	2.05334	6.33e-73
AT3G08760	ATSIK	2.05333	2.94e-75
AT1G10340	AT1G10340	2.04814	1.56e-24
AT1G69790	AT1G69790	2.0465	7.38e-10
AT3G57730	AT3G57730	2.04453	2.49e-20
AT2G46620	AT2G46620	2.04288	2.25e-48
AT1G61890	AT1G61890	2.04141	6.81e-56
AT1G53633	AT1G53633	2.04063	0.000195879
AT1G07128	AT1G07128	2.03962	1.64e-19
AT5G60900	RLK1	2.03909	9.95e-11
AT1G53110	PPI4	2.03895	1.43e-28
AT5G25050	AT5G25050	2.03708	1.14e-35
AT3G04300	AT3G04300	2.03454	4.25e-05
AT1G73805	SARD1	2.03421	2.69e-22
AT1G56140	AT1G56140	2.0333	1.63e-67
AT1G66880	AT1G66880	2.02597	3.23e-43
AT1G59860	HSP17.6A	2.02438	4.63e-14
AT4G29740	CKX4	2.02106	3.07e-24
AT5G59790	AT5G59790	2.02102	2.82e-26
AT5G61600	ERF104	2.01653	2.61e-30
AT5G62570	CBP60A	2.01519	7.52e-68
AT1G68330	AT1G68330	2.01486	2.55e-19
AT5G48390	ZIP4	2.0145	0.0025531
AT1G51800	AT1G51800	2.01342	1.57e-26
AT5G06310	POT1B	2.01294	9.97e-30
AT2G41100	CML12	2.01067	1.01e-61
AT1G68340	AT1G68340	2.00915	2e-21
AT1G64610	AT1G64610	2.00744	4.43e-38
AT1G05340	AT1G05340	2.00646	5.86e-19
AT1G79360	2002-10-01	1.9995	3.17e-07
AT3G57280	FAX1	1.99628	4.3e-74
AT4G01360	AT4G01360	1.99512	4.28e-13
AT3G28450	AT3G28450	1.99304	6.33e-52
AT1G69910	AT1G69910	1.99064	5.81e-42
AT1G61440	AT1G61440	1.98902	0.152901
AT5G61910	BON1	1.9851	1.51e-61
AT5G59510	RTFL5	1.98449	3.89e-05
AT5G28646	WVD2	1.98297	0.00959643
AT3G52430	PAD4	1.97834	5.58e-38
AT1G76700	ATJ10	1.97633	8.43e-59
AT4G37770	ACS8	1.97355	0.00016216
AT1G76040	CPK29	1.97344	1.43e-42
AT1G07130	STN1	1.97186	9.2e-20
AT3G59350	PTI13	1.97142	1e-84
AT5G46910	AT5G46910	1.97096	1.32e-52
AT4G23160	CRK8	1.97087	0.0345307
AT5G12940	AT5G12940	1.96943	7.95e-43
AT1G20510	4CLL5	1.96938	4.63e-58
AT2G17220	AT2G17220	1.96821	9.62e-62
AT5G57035	AT5G57035	1.96774	7.37e-50
AT2G35640	AT2G35640	1.96516	7.4e-06
AT2G35637	AT2G35637	1.96454	5.65e-06
AT1G70140	FH8	1.96276	2.14e-32
AT1G77390	CYCA1-2	1.9613	3.37e-09
AT4G19460	AT4G19460	1.96124	5.97e-14
AT2G36650	AT2G36650	1.95911	1.99e-16
AT3G47820	PUB39	1.95892	1.71e-34
AT3G61390	PUB36	1.9567	0.12183
AT4G38560	AT4G38560	1.95634	8.32e-25
AT4G24380	AT4G24380	1.9533	7.22e-51
AT1G22890	AT1G22890	1.9528	1.35e-23
AT3G44720	ADT4	1.95246	6.01e-35
AT4G32020	AT4G32020	1.94616	4.11e-66
AT3G22160	VQ22	1.9461	7.92e-24
AT1G72060	AT1G72060	1.94304	5.86e-19
AT1G70920	ATHB-X	1.94202	0.00133996
AT5G06760	LEA4-5	1.94114	0.021095
AT1G32970	AT1G32970	1.9375	0.00904742
AT2G15480	UGT73B5	1.93575	6.83e-41
AT4G17900	AT4G17900	1.93505	1.2e-46
AT1G11310	MLO2	1.93503	9.98e-51
AT3G45840	AT3G45840	1.932	3.65e-08
AT5G01380	GT-3A	1.92753	0.000869053
AT1G65240	AT1G65240	1.9273	8.08e-09
AT5G39000	AT5G39000	1.92545	0.000262417
AT3G47570	AT3G47570	1.92458	6.51e-63
AT5G59490	AT5G59490	1.92212	1.2e-18
AT5G22540	AT5G22540	1.92043	0.000345198
AT3G01175	AT3G01175	1.92015	8.78e-06
AT5G63130	AT5G63130	1.92014	2.78e-14
AT4G15233	AT4G15233	1.91665	6.92e-51
AT2G40270	AT2G40270	1.91286	1.48e-57
AT5G42010	AT5G42010	1.91196	7.54e-25
AT3G26680	SNM1	1.91176	1.22e-47
AT1G68840	RAV2	1.91058	3.2e-68
AT1G67810	SUFE2	1.90784	4.9e-19
AT2G46940	AT2G46940	1.90292	1.17e-11
AT5G39785	AT5G39785	1.90182	4.95e-32
AT1G02390	GPAT2	1.89968	2.53e-07
AT3G27970	AT3G27970	1.89448	0.0299702
AT1G67000	AT1G67000	1.8931	5e-05
AT3G17410	AT3G17410	1.89203	2.13e-65
AT4G23210	CRK13	1.89156	1.77e-09
AT3G11080	AtRLP35	1.89086	3.81e-18
AT4G22780	ACR7	1.88997	2.09e-48
AT5G58720	AT5G58720	1.8874	3.31e-42
AT5G26340	STP13	1.88362	8.62e-25
AT1G34420	AT1G34420	1.88336	9.77e-25
AT4G31800	WRKY18	1.87809	2.47e-48
AT2G41835	SAP11	1.87804	6.53e-30
AT1G65690	AT1G65690	1.87573	7.7e-20
AT1G10040	AT1G10040	1.87519	4.77e-13
AT3G13430	AT3G13430	1.87485	2.87e-44
AT1G19180	TIFY10A	1.87387	2.81e-44
AT3G15210	ERF4	1.87376	1.11e-34
AT1G06140	PCMP-E61	1.8706	6.97e-09
AT1G52200	PCR8	1.86975	3.47e-28
AT5G46500	AT5G46500	1.86434	2.97e-06
AT4G38530	PLC3	1.86363	3.73e-07
AT4G29050	LECRK59	1.86285	3.08e-16
AT4G30350	AT4G30350	1.8619	1.21e-61
AT1G35610	AT1G35610	1.85976	0.133515
AT1G62422	AT1G62422	1.85897	1.87e-21
AT3G15340	PPI2	1.85861	2.25e-07
AT1G67060	AT1G67060	1.85847	1.63e-45
AT1G70530	CRK3	1.8553	5.79e-55
AT5G57500	AT5G57500	1.85491	1.31e-06
AT1G66480	AT1G66480	1.85282	1.23e-19
AT1G07520	SCL31	1.85241	1.44e-37
AT2G38870	AT2G38870	1.84997	7.21e-31
AT5G24590	ANAC091	1.84897	4.18e-69
AT4G17785	MYB39	1.84849	0.0248227
AT5G12880	AT5G12880	1.84745	2.4e-24
AT3G21650	B'ZETA	1.84598	3.88e-44
AT3G46690	UGT76E4	1.84457	6.72e-20
AT2G22860	PSK2	1.84039	3e-09
AT5G45340	CYP707A3	1.839	1.72e-23
AT4G22690	CYP706A1	1.83847	2.55e-35
AT5G38200	AT5G38200	1.83768	2.21e-31
AT1G04880	HMGB15	1.8329	0.0880527
AT3G08710	TRX9	1.83049	1.33e-41
AT1G19210	ERF017	1.83044	0.107776
AT2G19710	AT2G19710	1.8249	2.5e-41
AT5G66670	AT5G66670	1.82348	0.0182536
AT1G14370	APK2A	1.82109	1.69e-41
AT2G31890	ATRAP	1.82108	3.77e-69
AT1G33760	ERF022	1.82086	2.4e-11
AT1G14260	AT1G14260	1.81956	2.56e-05
AT3G52800	SAP6	1.81941	1.19e-55
AT1G15190	FLA19	1.81896	0.00195454
AT5G46710	AT5G46710	1.81694	9.89e-26
AT4G16960	AT4G16960	1.81442	8.23e-28
AT3G16510	AT3G16510	1.81374	4.29e-15
AT4G08555	AT4G08555	1.81285	1.25e-12
AT1G70520	CRK2	1.81106	1.29e-47
AT4G37640	ACA2	1.81015	6.43e-67
AT2G31100	AT2G31100	1.80978	0.0195985
AT5G66480	AT5G66480	1.80947	1.75e-13
AT1G31290	AGO3	1.8085	2.1e-08
AT5G47710	AT5G47710	1.80431	7.48e-30
AT2G46160	ATL67	1.80056	1.32e-06
AT5G46780	AT5G46780	1.8005	7.74e-28
AT1G65510	AT1G65510	1.8003	5.31e-18
AT1G63870	AT1G63870	1.79774	0.119857
AT3G05550	AT3G05550	1.79593	0.00248279
AT3G14050	RSH2	1.79335	4.71e-28
AT4G34480	AT4G34480	1.79291	4.02e-57
AT4G36670	PLT6	1.79151	2.36e-36
AT2G44380	AT2G44380	1.79053	2.62e-23
AT5G25440	AT5G25440	1.78983	7.62e-27
AT4G31000	CBP60F	1.78869	1.07e-45
AT4G24150	GRF8	1.78741	0.0201859
AT3G50900	AT3G50900	1.78677	1.88e-22
AT4G25030	AT4G25030	1.78266	7.04e-72
AT5G04870	CPK1	1.78254	7.41e-80
AT2G27080	AT2G27080	1.77931	1.76e-43
AT4G30910	AT4G30910	1.77722	9.59e-40
AT1G02880	TPK1	1.77685	5.5e-38
AT2G27500	AT2G27500	1.77572	3.56e-50
AT3G48090	EDS1	1.77346	8.34e-59
AT1G01340	CNGC10	1.77089	2.52e-36
AT1G08930	ERD6	1.77015	2.05e-47
AT5G01640	PRA1B5	1.76788	8.72e-07
AT4G35590	RKD5	1.76768	0.00326027
AT1G26730	PHO1-H7	1.76609	4.56e-19
AT1G04490	AT1G04490	1.76438	4.8e-06
AT3G23240	ERF1B	1.76416	0.000122649
AT5G36000	AT5G36000	1.7638	1.31e-13
AT3G59700	LECRK55	1.76311	1.68e-16
AT3G49780	PSK3	1.76189	1.55e-27
AT1G29290	AT1G29290	1.76152	8.77e-07
AT5G40170	AtRLP54	1.76046	1.27e-40
AT3G49130	AT3G49130	1.75974	0.0127474
AT2G39710	AT2G39710	1.7594	3.89e-17
AT5G52740	AT5G52740	1.75937	0.0244478
AT5G13205	AT5G13205	1.75899	7.12e-05
AT1G14640	AT1G14640	1.75784	8.16e-10
AT4G21840	MSRB8	1.75682	0.000193717
AT5G02630	AT5G02630	1.75641	1.55e-19
AT2G05940	AT2G05940	1.75556	1.45e-39
AT1G03740	AT1G03740	1.75524	9.18e-34
AT4G15120	AT4G15120	1.75231	2.54e-06
AT5G65690	PCK2	1.75038	3.17e-28
AT4G35170	AT4G35170	1.74711	0.114354
AT3G55090	ABCG16	1.74455	1.25e-07
AT5G14930	SAG101	1.74408	2.09e-31
AT4G11350	AT4G11350	1.74359	8.14e-08
AT2G37720	TBL15	1.74281	0.0956238
AT4G11050	AtGH9C3	1.74245	2.23e-07
AT2G23680	AT2G23680	1.74224	6.55e-17
AT1G74450	AT1G74450	1.74051	9.6e-50
AT1G53430	AT1G53430	1.73575	3.11e-49
AT3G45638	AT3G45638	1.73558	0.0301761
AT3G44400	AT3G44400	1.73296	4.42e-31
AT2G17120	LYM2	1.73244	1.15e-43
AT3G05200	ATL6	1.72926	3.52e-34
AT4G23515	AT4G23515	1.72905	7.39e-06
AT1G63830	AT1G63830	1.72386	1.81e-33
AT2G15490	UGT73B4	1.72355	2.4e-33
AT3G50200	AT3G50200	1.7228	0.0770629
AT3G15530	AT3G15530	1.72128	5.56e-42
AT3G46230	HSP17.4A	1.71955	0.00508855
AT4G12040	SAP7	1.71874	1.63e-45
AT1G63740	AT1G63740	1.71858	2.58e-29
AT1G02810	PME7	1.71756	4.01e-20
AT2G31990	AT2G31990	1.71717	1.17e-09
AT4G19370	AT4G19370	1.71698	4.05e-05
AT5G47960	RABA4C	1.7167	6.15e-18
AT4G23250	EMB1290	1.71552	3.46e-43
AT3G55950	CCR3	1.71275	3.07e-19
AT5G52830	WRKY27	1.70648	1.33e-14
AT5G20480	EFR	1.70556	1.68e-27
AT2G41880	GK-1	1.7049	6.19e-30
AT3G57550	GK-2	1.70485	1.89e-65
AT1G74440	AT1G74440	1.70202	3.04e-25
AT4G14680	APS3	1.7012	1.06e-33
AT5G37770	CML24	1.70056	2.58e-63
AT1G73810	AT1G73810	1.69936	1.88e-05
AT1G76440	AT1G76440	1.69894	5.95e-16
AT1G04360	ATL1	1.69485	1.11e-07
AT2G46750	GULLO2	1.68748	1.31e-12
AT4G34410	ERF109	1.68668	2.01e-06
AT5G45070	PP2A8	1.68521	1.62e-12
AT1G01480	ACS2	1.68275	7.04e-05
AT3G56710	SIB1	1.67982	5.07e-12
AT5G36001	AT5G36001	1.67843	5.35e-18
AT5G64120	PER71	1.67771	1.33e-31
AT1G51660	MKK4	1.67561	8e-35
AT5G52800	AT5G52800	1.67458	1.74e-06
AT3G15358	AT3G15358	1.6726	2.84e-10
AT5G56580	MKK6	1.67254	2.96e-21
AT5G66850	MAPKKK5	1.67221	2.02e-30
AT4G16780	HAT4	1.6711	6.38e-16
AT4G30290	XTH19	1.67104	4.52e-17
AT1G52690	AT1G52690	1.66902	0.0567949
AT1G69430	AT1G69430	1.66614	0.000389796
AT1G53170	ERF8	1.66562	6.12e-11
AT4G01890	AT4G01890	1.66251	0.126136
AT4G25810	XTH23	1.66239	1.18e-15
AT1G65490	AT1G65490	1.65868	3.22e-23
AT5G64060	anac103	1.65839	7.7e-08
AT5G43890	YUC5	1.65792	1.75e-08
AT4G24110	AT4G24110	1.65761	6.36e-16
AT4G34400	AT4G34400	1.65557	0.029553
AT1G72910	AT1G72910	1.65553	2.77e-11
AT1G33590	AT1G33590	1.65389	7.48e-30
AT3G11650	NHL2	1.65321	4.95e-24
AT5G25450	QCR7-2	1.65058	0.000271747
AT3G05820	INVH	1.6474	0.0239246
AT5G05850	PIRL1	1.64625	1.43e-22
AT5G53110	AT5G53110	1.64489	2.76e-12
AT5G36002	AT5G36002	1.64328	1.81e-15
AT3G21080	AT3G21080	1.64212	3.67e-10
AT4G23130	CRK5	1.64073	5.63e-19
AT5G66631	AT5G66631	1.6404	2.02e-06
AT3G63350	HSFA7B	1.63997	0.0377634
AT2G21120	AT2G21120	1.63987	2.04e-51
AT3G47540	AT3G47540	1.63823	6.54e-15
AT5G58940	CRCK1	1.63645	8.88e-18
AT4G27654	AT4G27654	1.63588	0.0273244
AT5G24640	AT5G24640	1.63516	0.0225572
AT1G13530	AT1G13530	1.63447	8.65e-06
AT3G54000	AT3G54000	1.63438	1.94e-15
AT1G79670	WAKL22	1.63391	8.12e-35
AT4G36820	AT4G36820	1.63359	0.0438383
AT2G32680	AtRLP23	1.63297	3.25e-09
AT3G44630	AT3G44630	1.63231	2.04e-37
AT1G63530	AT1G63530	1.62968	5.09e-16
AT4G37610	BT5	1.62787	4.49e-26
AT1G28480	GRXC9	1.62514	5.11e-08
AT4G21410	CRK29	1.62228	4.29e-50
AT2G03830	RGF8	1.62084	0.0434432
AT1G02920	GSTF7	1.61954	4.1e-21
AT5G63790	NAC102	1.61806	3.82e-38
AT2G30720	AT2G30720	1.61722	1.46e-32
AT4G18340	AT4G18340	1.61714	5.03e-29
AT5G18360	AT5G18360	1.61679	1.17e-16
AT4G17615	CBL1	1.61494	2.19e-25
AT3G62720	XXT1	1.61163	6.88e-44
AT2G47550	PME20	1.60512	1.11e-19
AT1G44830	ERF014	1.60425	0.000792737
AT4G37030	AT4G37030	1.60311	3.57e-05
AT5G07070	CIPK2	1.5979	1.64e-12
AT3G44870	AT3G44870	1.59724	0.0133611
AT4G08500	MEKK1	1.59633	4.8e-38
AT1G35910	TPPD	1.59541	0.000602952
AT3G25900	HMT-1	1.59305	4.6e-24
AT1G24148	AT1G24148	1.59006	1.47e-09
AT4G36032	AT4G36032	1.58966	6.47e-21
AT4G36030	ARO3	1.58923	6.22e-21
AT4G24240	WRKY7	1.58655	2.68e-34
AT5G42050	AT5G42050	1.58414	5.46e-38
AT2G02860	SUC3	1.5811	1.3e-44
AT5G02230	AT5G02230	1.58101	5.99e-19
AT3G02880	AT3G02880	1.57757	4.58e-56
AT1G10990	AT1G10990	1.57306	1.21e-12
AT1G69840	HIR2	1.5723	1.96e-37
AT2G44500	AT2G44500	1.57173	8.6e-36
AT2G28500	LBD11	1.57132	0.00197224
AT3G18690	MKS1	1.5711	5.44e-33
AT1G14800	AT1G14800	1.57062	0.0983464
AT5G48660	AT5G48660	1.57055	1.15e-20
AT5G18220	AT5G18220	1.57036	0.0120798
AT4G30850	HHP2	1.57021	1.56e-26
AT1G68450	VQ8	1.5695	0.0171707
AT3G09940	MDHAR	1.5671	4.14e-33
AT3G47380	AT3G47380	1.56573	0.000597064
AT3G47550	AT3G47550	1.56275	5.04e-36
AT1G09070	SRC2	1.56152	3.85e-39
AT3G07040	RPM1	1.5613	1.77e-26
AT5G38990	AT5G38990	1.56057	7.1e-33
AT3G10300	CML49	1.55864	1.2e-41
AT2G31870	PARG1	1.55849	8.36e-18
AT1G70170	MMP	1.55701	1.97e-09
AT1G59740	NPF4.3	1.55642	6.32e-15
AT1G55460	AT1G55460	1.55607	3.9e-29
AT1G34750	AT1G34750	1.55491	2.24e-23
AT3G50140	AT3G50140	1.55412	1.47e-07
AT3G13437	AT3G13437	1.55051	2e-07
AT4G14220	RHF1A	1.55022	2.3e-31
AT4G26260	MIOX4	1.54884	0.00561236
AT2G03240	PHO1-H5	1.54703	1.41e-40
AT1G58410	RXW24L	1.54699	1.88e-08
AT3G13900	ALA7	1.545	0.0873741
AT1G31130	AT1G31130	1.54356	3.64e-60
AT5G57123	AT5G57123	1.54338	0.0833985
AT1G77500	AT1G77500	1.54259	1.17e-19
AT5G66080	AT5G66080	1.53973	9.97e-08
AT3G23170	AT3G23170	1.53958	1.03e-13
AT3G45440	LECRK16	1.53629	0.00197417
AT1G61415	AT1G61415	1.53583	2.94e-05
AT3G13650	DIR7	1.53492	3.36e-19
AT3G05320	AT3G05320	1.53456	4.93e-15
AT4G17660	AT4G17660	1.53443	0.00774032
AT3G27010	TCP20	1.53351	2.53e-18
AT2G18090	AT2G18090	1.53273	1.23e-42
AT5G41170	AT5G41170	1.53257	5.92e-07
AT1G01260	BHLH13	1.53184	1.05e-28
AT3G16530	AT3G16530	1.53137	1.33e-16
AT4G12120	SEC1B	1.5313	2.67e-19
AT5G66800	AT5G66800	1.53044	1.48e-08
AT5G64750	ABR1	1.5295	6.25e-05
AT2G35310	AT2G35310	1.52927	0.0506735
AT1G68390	AT1G68390	1.52886	0.000862098
AT4G25470	DREB1C	1.52741	0.000435189
AT2G47680	AT2G47680	1.52715	9.95e-24
AT2G21500	AT2G21500	1.52542	6.21e-27
AT1G25220	ASB1	1.525	6.46e-31
AT1G25370	AT1G25370	1.52469	2.22e-10
AT1G61260	AT1G61260	1.52294	4.21e-13
AT3G57210	AT3G57210	1.52271	0.108703
AT1G61820	BGLU46	1.52192	5.98e-21
AT2G39380	ATEXO70H2	1.52136	1.33e-12
AT3G60690	AT3G60690	1.52122	3.86e-14
AT1G76640	CML39	1.52106	0.0327199
AT4G02210	AT4G02210	1.52007	4.31e-27
AT5G44820	AT5G44820	1.51754	5.85e-21
AT4G34180	AT4G34180	1.51474	1.35e-23
AT4G04960	LECRK71	1.51404	3.88e-23
AT4G26120	NPR2	1.51076	8.2e-08
AT3G12740	ALIS1	1.50911	2.46e-27
AT1G21550	CML44	1.50821	0.00197224
AT3G29400	ATEXO70E1	1.50615	2.56e-33
AT5G44290	AT5G44290	1.50526	5.44e-39
AT1G51790	AT1G51790	1.50513	1.03e-18
AT3G07600	AT3G07600	1.50452	3.13e-07
AT3G15760	AT3G15760	1.50398	8.6e-15
AT1G30800	AT1G30800	1.50376	0.00145637
AT2G41730	AT2G41730	1.50266	2.65e-06
AT5G49450	BZIP1	1.50055	2.48e-16
AT5G49448	CPuORF4	1.50055	2.48e-16
AT3G50480	HR4	1.50055	2.25e-20
AT1G56520	AT1G56520	1.49895	3.82e-23
AT5G66900	AT5G66900	1.49884	6.9e-25
AT2G17480	MLO8	1.49867	1.13e-38
AT4G35600	CONNEXIN	1.49681	1.77e-34
AT5G64260	EXL2	1.49358	2.9e-33
AT4G21903	AT4G21903	1.49338	6.17e-08
AT4G09570	CPK4	1.49185	4.71e-42
AT5G66310	AT5G66310	1.49155	3.01e-37
AT1G09575	AT1G09575	1.48962	1.4e-11
AT1G67530	PUB7	1.48833	1.29e-25
AT5G43650	BHLH92	1.4876	0.146604
AT5G52870	MAKR5	1.48757	1.57e-15
AT3G52742	AT3G52742	1.48733	0.0525821
AT1G68350	AT1G68350	1.48498	0.0790618
AT5G05140	MED26B	1.48299	6.34e-46
AT1G31540	AT1G31540	1.48295	3.28e-26
AT4G23570	SGT1A	1.4829	3.93e-44
AT3G23630	IPT7	1.48289	0.00235539
AT3G49790	AT3G49790	1.48249	6.37e-30
AT1G61660	BHLH112	1.48142	7.19e-31
AT4G01740	AT4G01740	1.4813	4.62e-10
AT4G02380	SAG21	1.48116	2.03e-45
AT1G55920	SAT1	1.48032	1.31e-27
AT3G09010	AT3G09010	1.48021	1.1e-16
AT5G46520	VICTR	1.47985	2.66e-13
AT1G20300	AT1G20300	1.4798	7.83e-16
AT5G35580	AT5G35580	1.47914	8.85e-13
AT1G64980	CDI	1.47897	2.81e-30
AT5G48570	FKBP65	1.47677	7.64e-21
AT3G01820	AT3G01820	1.47643	2.13e-21
AT2G43320	AT2G43320	1.47603	1.25e-23
AT5G37750	AT5G37750	1.47322	0.0871978
AT5G39680	EMB2744	1.47262	2.24e-06
AT5G20050	AT5G20050	1.47211	1.35e-28
AT3G47960	NPF2.10	1.472	7.07e-32
AT5G43620	PCFS5	1.4719	5.08e-06
AT2G22300	CMTA3	1.46548	1.74e-31
AT3G50260	ERF011	1.46431	2.02e-07
AT1G28360	ERF12	1.46373	0.0650732
AT1G08450	CRT3	1.46125	3.48e-42
AT1G07660	AT1G07660	1.45992	5.57e-24
AT2G23450	WAKL14	1.4574	2.54e-35
AT3G51890	AT3G51890	1.45574	2.99e-17
AT5G09790	ATXR5	1.45495	5.06e-14
AT2G02930	GSTF3	1.4543	0.0658387
AT3G54200	AT3G54200	1.45368	6.54e-25
AT4G36650	ATPBRP	1.45365	4.51e-22
AT4G22470	AT4G22470	1.44917	0.0125542
AT3G07190	AT3G07190	1.44885	6.59e-17
AT2G20950	AT2G20950	1.44807	7.74e-28
AT1G21450	SCL1	1.44788	3.12e-32
AT5G62770	AT5G62770	1.44456	8.25e-11
AT4G33430	BAK1	1.44423	2.04e-38
AT1G78830	AT1G78830	1.44379	2.36e-17
AT5G15730	CRLK2	1.44376	7.47e-28
AT1G78860	AT1G78860	1.44199	1.31e-23
AT1G72940	AT1G72940	1.44185	9.4e-16
AT3G15540	IAA19	1.44089	2.36e-05
AT1G19310	AT1G19310	1.44025	1.11e-13
AT5G13320	GH3.12	1.43943	7.84e-07
AT2G35730	AT2G35730	1.43834	0.000396516
AT5G59570	BOA	1.4366	7.15e-07
AT1G07400	HSP17.8	1.43626	1.27e-07
AT3G45330	LECRK11	1.43615	0.0137554
AT2G28630	KCS12	1.43323	2.33e-26
AT4G24390	FBX14	1.43244	2.27e-33
AT5G54165	AT5G54165	1.42934	4.52e-05
AT5G36920	AT5G36920	1.42929	0.0579476
AT5G10830	AT5G10830	1.4292	1.06e-16
AT1G66173	AT1G66173	1.4287	0.0457389
AT2G43620	AT2G43620	1.42788	2.41e-11
AT4G08250	SCL26	1.42637	0.129447
AT1G05670	AT1G05670	1.42629	1.29e-14
AT3G05650	AtRLP32	1.42521	4.97e-07
AT2G40340	DREB2C	1.42437	0.0025072
AT3G63500	OBE4	1.42429	1.3e-36
AT5G48175	AT5G48175	1.42202	0.00557262
AT4G26400	AT4G26400	1.42196	3.55e-20
AT1G64760	AT1G64760	1.42177	2.17e-23
AT5G02970	AT5G02970	1.42157	5.59e-29
AT5G08240	AT5G08240	1.42146	3.55e-17
AT2G22870	EMB2001	1.4211	4.4e-17
AT3G20410	CPK9	1.41993	1.21e-31
AT1G72070	AT1G72070	1.41914	5.85e-11
AT3G49810	PUB30	1.41888	7.76e-28
AT2G35000	ATL9	1.41862	2.71e-11
AT3G57880	AT3G57880	1.41809	2.14e-35
AT1G67520	AT1G67520	1.41785	2.71e-06
AT4G11170	AT4G11170	1.41682	0.001813
AT5G62020	HSFB2A	1.41655	1.56e-18
AT3G22260	AT3G22260	1.41399	2.75e-13
AT1G53440	AT1G53440	1.41392	1.09e-29
AT4G37390	YDK1	1.41379	3.54e-10
AT3G50470	HR3	1.41318	0.000178894
AT3G56410	AT3G56410	1.41277	5.6e-29
AT1G30810	JMJ18	1.41046	2.42e-25
AT1G17860	AT1G17860	1.40898	2.08e-33
AT5G59450	SCL11	1.40747	1.99e-26
AT3G60200	AT3G60200	1.40703	6.28e-15
AT4G33440	AT4G33440	1.40694	7.94e-19
AT5G11970	AT5G11970	1.40307	4.4e-17
AT1G29340	PUB17	1.40303	1.74e-39
AT4G33020	ZIP9	1.40301	0.0886949
AT1G53163	AT1G53163	1.40287	0.0166672
AT3G57750	AT3G57750	1.40184	3.05e-17
AT2G03530	UPS2	1.40076	6.84e-12
AT3G22370	AOX1A	1.39951	3.6e-27
AT4G12735	AT4G12735	1.39472	0.00155631
AT3G28180	CSLC4	1.39302	3.18e-38
AT3G62150	ABCB21	1.39235	2.51e-31
AT3G52710	AT3G52710	1.39085	4.28e-21
AT5G25170	AT5G25170	1.38665	4.86e-19
AT3G07780	OBE1	1.38595	6.12e-34
AT5G35110	AT5G35110	1.38492	0.0264992
AT4G19230	CYP707A1	1.38416	7.13e-14
AT5G14470	GLCAK2	1.38371	0.0326217
AT1G74430	MYB95	1.38282	7e-10
AT4G24400	CIPK8	1.3818	2.22e-31
AT3G54810	GATA8	1.37967	7.59e-30
AT5G27020	AT5G27020	1.37866	0.138614
AT1G20520	AT1G20520	1.37841	0.0318163
AT1G69490	NAC029	1.37782	0.000937182
AT1G19610	PDF1.4	1.37579	0.0415674
AT3G20510	FAX6	1.37559	8.35e-23
AT5G40920	AT5G40920	1.37487	3.83e-18
AT5G44582	AT5G44582	1.37381	0.000335581
AT4G38830	CRK26	1.37356	0.00410707
AT1G07630	PLL5	1.37214	1.93e-27
AT2G20142	AT2G20142	1.37197	8.12e-14
AT1G18860	WRKY61	1.37083	0.00155768
AT5G67250	SKIP2	1.37055	9.2e-27
AT1G14740	OBE3	1.36977	5.04e-36
AT2G32930	ZFN2	1.36808	1.47e-15
AT5G60270	LECRK17	1.36656	1.4e-16
AT3G55430	AT3G55430	1.36575	3.61e-33
AT2G15040	AtRLP18	1.36509	0.000925244
AT1G17240	RLP2	1.3645	0.0086435
AT3G14870	AT3G14870	1.36417	5.6e-28
AT1G32640	MYC2	1.36312	3.28e-29
AT1G23200	PME6	1.36296	1.03e-05
AT5G48400	GLR1.2	1.36035	0.0118033
AT5G46470	RPS6	1.35826	1.61e-29
AT1G75020	LPAT4	1.35818	5.52e-24
AT5G08790	NAC081	1.35748	6.72e-16
AT1G64700	AT1G64700	1.35704	0.00155631
AT5G10410	AT5G10410	1.35691	5.52e-08
AT3G44735	PSK6	1.35502	3.61e-11
AT1G61420	AT1G61420	1.3545	5.34e-13
AT1G30420	ABCC11	1.35045	1.12e-25
AT3G13210	AT3G13210	1.35005	0.0095879
AT3G22930	CML11	1.34989	2.55e-10
AT3G11010	AtRLP34	1.34968	7.73e-16
AT4G37900	GRDP2	1.34865	2.32e-11
AT5G39970	AT5G39970	1.34854	9.47e-17
AT4G00300	AT4G00300	1.34729	1.65e-30
AT2G26975	COPT6	1.34703	5.9e-23
AT2G29010	AT2G29010	1.34699	0.000110577
AT1G01130	AT1G01130	1.34656	0.0018312
AT1G28390	AT1G28390	1.3446	3.38e-12
AT3G14475	AT3G14475	1.34456	0.0526929
AT5G15190	AT5G15190	1.34352	0.0022866
AT1G30620	MUR4	1.34337	2.89e-17
AT4G25020	AT4G25020	1.34291	0.000565071
AT5G52720	AT5G52720	1.33715	0.0690674
AT3G55050	PP2C6	1.33703	1.7e-25
AT2G20110	TCX6	1.33677	0.000110567
AT2G01430	ATHB-17	1.33613	0.00080207
AT4G27652	AT4G27652	1.33552	2.85e-11
AT4G23010	UTR2	1.33297	2.6e-30
AT3G53160	UGT73C7	1.33208	0.00887503
AT5G33330	AT5G33330	1.32714	0.129154
AT2G46330	AGP16	1.32668	3.94e-28
AT2G16900	AT2G16900	1.32256	3.87e-22
AT5G51630	AT5G51630	1.32225	2.21e-19
AT5G62865	AT5G62865	1.31827	3.47e-09
AT5G45110	NPR3	1.31794	6.99e-31
AT2G24550	AT2G24550	1.31753	4.91e-22
AT3G61640	AGP20	1.31746	5.69e-16
AT5G11242	AT5G11242	1.31671	8.38e-05
AT3G17330	ECT6	1.31507	4.01e-20
AT2G46500	PI4KG4	1.31325	2.67e-41
AT5G12930	AT5G12930	1.3129	9.42e-10
AT2G31800	AT2G31800	1.31287	1.25e-30
AT4G16500	CYS4	1.31027	3.71e-25
AT5G57390	AIL5	1.30934	3.18e-05
AT4G18890	BEH3	1.30565	2.36e-13
AT4G18430	RABA1E	1.30472	2.85e-09
AT1G07620	TRM32	1.30367	2.22e-08
AT2G32660	AtRLP22	1.30312	0.000182701
AT2G42350	ATL40	1.3006	3.25e-07
AT3G48390	AT3G48390	1.30038	0.0580763
AT5G47600	HSP14.7	1.30003	0.0927223
AT2G23420	NAPRT2	1.29951	5.56e-32
AT1G53330	AT1G53330	1.29807	0.001114
AT2G44070	AT2G44070	1.29674	0.0713421
AT5G10760	AT5G10760	1.2947	0.0972129
AT5G24600	AT5G24600	1.29372	0.000742068
AT5G06560	MYOB7	1.2907	2.21e-25
AT1G58848	RF9	1.29011	8.23e-06
AT4G36150	AT4G36150	1.28967	1.87e-10
AT2G28570	AT2G28570	1.28963	1.46e-10
AT4G27657	AT4G27657	1.2888	7.29e-05
AT3G55450	PBL1	1.28864	1.03e-23
AT2G41110	CAM2	1.28698	2.61e-39
AT5G01760	AT5G01760	1.28675	0.0380863
AT3G57330	ACA11	1.28624	8.64e-37
AT5G01560	LECRK64	1.28204	5.69e-16
AT3G18830	PLT5	1.28109	2.5e-22
AT4G32030	AT4G32030	1.28037	1.19e-27
AT1G17600	AT1G17600	1.27925	2.57e-07
AT1G20515	AT1G20515	1.27859	0.0385432
AT5G67350	AT5G67350	1.27834	1.97e-07
AT5G27760	AT5G27760	1.27665	2.8e-31
AT4G22980	AT4G22980	1.27603	5.3e-08
AT5G03320	AT5G03320	1.27464	8.76e-21
AT2G41430	ERD15	1.27388	1.32e-28
AT5G46330	FLS2	1.27224	1.29e-28
AT3G17770	AT3G17770	1.27107	8.55e-20
AT5G22450	AT5G22450	1.26958	2.52e-31
AT5G53830	VQ33	1.2684	2.36e-13
AT1G03730	AT1G03730	1.26831	2.21e-09
AT5G53570	AT5G53570	1.26572	1.76e-24
AT3G01290	HIR3	1.26225	2.98e-13
AT3G50150	AT3G50150	1.26107	0.140589
AT5G45750	RABA1C	1.26092	6.7e-25
AT1G64280	NPR1	1.26018	5.88e-20
AT1G34260	FAB1D	1.25848	7.71e-19
AT1G51850	AT1G51850	1.2579	7.79e-14
AT3G24780	AT3G24780	1.25724	0.0501476
AT1G12580	PEPKR1	1.25699	3.93e-24
AT1G63350	AT1G63350	1.25669	7.34e-10
AT1G75810	AT1G75810	1.25596	5.28e-09
AT2G01300	AT2G01300	1.25553	0.00605596
AT4G07960	CSLC12	1.25317	1.46e-13
AT5G01110	AT5G01110	1.25255	9.02e-05
AT3G17660	AGD15	1.24979	0.000782092
AT5G06730	PER54	1.24923	0.000738956
AT1G07900	LBD1	1.24781	0.0411228
AT5G09980	PEP4	1.24603	0.000688177
AT5G44870	LAZ5	1.24573	5.86e-19
AT2G47560	ATL64	1.24368	0.00145231
AT5G13200	AT5G13200	1.24237	1.73e-11
AT5G01712	CPuORF48	1.24139	9.43e-30
AT5G01710	AT5G01710	1.24139	9.43e-30
AT4G14610	AT4G14610	1.2409	7.18e-08
AT1G66910	AT1G66910	1.24046	2.27e-14
AT4G26090	RPS2	1.23934	1.77e-14
AT1G16120	WAKL1	1.23929	0.00530294
AT5G11250	AT5G11250	1.23784	1.32e-15
AT3G09032	AT3G09032	1.23575	0.00214017
AT4G23230	CRK15	1.23363	0.0275872
AT1G13540	AT1G13540	1.2326	0.00627111
AT5G18310	AT5G18310	1.232	1.03e-19
AT1G18900	AT1G18900	1.23122	2.26e-24
AT1G17250	AtRLP3	1.23023	3.73e-06
AT3G13435	AT3G13435	1.22966	1.61e-05
AT2G18670	ATL56	1.22813	1.85e-11
AT1G69710	AT1G69710	1.22689	0.150534
AT3G14070	CCX3	1.22683	0.000231459
AT3G02832	AT3G02832	1.2266	0.0320346
AT4G26095	AT4G26095	1.22646	2.08e-14
AT1G74870	AT1G74870	1.22488	0.0245779
AT4G02195	SYP42	1.22481	5.8e-11
AT3G44610	AT3G44610	1.22399	1.28e-06
AT5G60800	AT5G60800	1.21985	3.57e-11
AT3G51450	SSL7	1.21733	4.97e-11
AT4G25670	AT4G25670	1.21634	8.39e-22
AT5G16170	AT5G16170	1.21532	8.57e-05
AT5G35525	PCR3	1.21504	0.141338
AT3G55720	AT3G55720	1.2149	0.00395878
AT2G36950	AT2G36950	1.21421	4.64e-18
AT1G13390	AT1G13390	1.21384	3.38e-16
AT5G66130	RAD17	1.21296	5.07e-07
AT4G25672	CPuORF12	1.21184	1.08e-21
AT1G10480	ZFP5	1.21095	0.000710935
AT4G21740	AT4G21740	1.21075	1.19e-07
AT1G19050	ARR7	1.20725	8.09e-13
AT2G13665	AT2G13665	1.20645	8.41e-07
AT2G13660	AT2G13660	1.20645	8.41e-07
AT1G66080	AT1G66080	1.20622	1.09e-11
AT2G18630	AT2G18630	1.20593	2e-22
AT5G54850	AT5G54850	1.20409	2.64e-09
AT5G42040	RPN12B	1.20181	0.149515
AT5G59580	UGT76E1	1.19756	0.143562
AT1G64710	AT1G64710	1.19639	1.27e-13
AT3G30350	RGF4	1.19629	0.0846762
AT1G11000	MLO4	1.19588	3.17e-11
AT4G35770	STR15	1.19501	1.1e-05
AT2G02370	AT2G02370	1.19462	4.54e-10
AT5G40030	AT5G40030	1.19453	0.000935956
AT5G48655	AT5G48655	1.1934	3.57e-17
AT5G08310	AT5G08310	1.19309	0.000509462
AT3G21040	AT3G21040	1.19272	0.149312
AT3G57930	AT3G57930	1.19224	1.8e-19
AT4G31510	AT4G31510	1.19222	7.89e-13
AT3G04110	GLR1.1	1.19164	2.52e-15
AT5G04760	AT5G04760	1.19034	3.67e-16
AT5G12300	AT5G12300	1.18862	0.000108206
AT1G65250	AT1G65250	1.18808	8.33e-06
AT1G69810	WRKY36	1.18705	1.33e-13
AT2G37710	LECRK41	1.18667	4.67e-15
AT1G08940	AT1G08940	1.18655	2.65e-09
AT5G24070	PER61	1.18622	0.036093
AT3G56408	AT3G56408	1.18616	1.76e-16
AT5G03700	AT5G03700	1.18567	2.8e-09
AT3G23030	IAA2	1.18493	1.66e-23
AT1G31310	AT1G31310	1.18471	0.0113512
AT5G37210	AT5G37210	1.18443	0.0729512
AT2G28890	PLL4	1.18412	7.26e-20
AT1G22510	AT1G22510	1.18321	2.83e-12
AT5G02020	SIS	1.18182	2.34e-05
AT3G53960	NPF5.7	1.17891	6.93e-07
AT1G65870	DIR21	1.17733	0.0167297
AT3G10985	SAG20	1.17721	8.51e-26
AT1G61810	BGLU45	1.17591	0.03576
AT5G12480	CPK7	1.17338	2.23e-21
AT1G74080	MYB122	1.17332	0.0655898
AT1G62420	AT1G62420	1.17282	0.00326732
AT1G59660	NUP98B	1.17068	3.22e-15
AT5G05365	AT5G05365	1.16817	1.92e-07
AT4G34380	AT4G34380	1.16736	0.0309953
AT5G44050	AT5G44050	1.16696	2.39e-05
AT1G69050	AT1G69050	1.16622	0.088055
AT4G36620	GATA19	1.16597	0.111842
AT3G11420	AT3G11420	1.1656	2.07e-14
AT3G57460	AT3G57460	1.16304	0.0209397
AT2G27260	AT2G27260	1.15977	1.82e-14
AT4G01540	NAC68	1.15941	5.47e-11
AT5G04370	NAMT1	1.15929	0.0345181
AT1G03905	ABCI19	1.159	8.22e-09
AT1G03610	AT1G03610	1.1589	9.68e-21
AT4G24340	AT4G24340	1.15725	5.44e-10
AT1G31350	SKIP25	1.15669	1.59e-08
AT1G35350	PHO1-H8	1.15531	4.78e-17
AT1G13330	HOP2	1.153	2.32e-05
AT5G46350	WRKY8	1.15254	0.123121
AT2G46150	AT2G46150	1.15189	0.00017788
AT3G11000	AT3G11000	1.15174	0.0874069
AT5G53550	YSL3	1.15141	4.27e-27
AT4G17500	ERF1A	1.15099	4.56e-07
AT2G30040	MAPKKK14	1.14979	3.02e-08
AT1G55475	AT1G55475	1.14841	4.55e-06
AT2G39880	MYB25	1.14806	0.00146662
AT3G03855	AT3G03855	1.14675	5.56e-10
AT4G33420	PER47	1.14544	3.6e-18
AT1G11200	AT1G11200	1.1451	1.71e-15
AT4G27350	AT4G27350	1.14499	1.24e-07
AT4G39320	AT4G39320	1.14267	6.8e-06
AT4G36880	CP1	1.1421	0.0136746
AT3G17110	AT3G17110	1.1421	0.000168499
AT1G27130	GSTU13	1.14086	3.47e-19
AT1G72920	AT1G72920	1.14065	1.22e-06
AT5G56980	AT5G56980	1.14038	1.7e-09
AT5G46490	AT5G46490	1.14002	7.9e-12
AT3G03110	XPO1B	1.13968	2.14e-18
AT4G39840	AT4G39840	1.13927	1.52e-25
AT3G53280	CYP71B5	1.13872	1.5e-13
AT3G04320	AT3G04320	1.13822	4.58e-06
AT3G05360	AtRLP30	1.13781	5.22e-11
AT1G53450	AT1G53450	1.13747	8.91e-19
AT2G30250	WRKY25	1.13733	4.39e-17
AT4G36010	AT4G36010	1.13577	2.03e-08
AT5G45280	PAE11	1.13513	3.69e-22
AT5G48070	XTH20	1.13206	1.13e-10
AT1G35710	AT1G35710	1.13063	2.26e-08
AT1G17255	AT1G17255	1.13058	1.04e-05
AT3G05660	AtRLP33	1.13031	0.00147208
AT1G44100	AAP5	1.12953	9.57e-21
AT1G01550	BPS1	1.12835	3.55e-32
AT5G55970	AT5G55970	1.1283	6.23e-12
AT3G45660	NPF2.6	1.12782	0.0350257
AT5G16830	SYP21	1.12742	7.64e-20
AT4G39838	AT4G39838	1.12586	7.28e-25
AT2G31090	AT2G31090	1.12516	5.62e-12
AT1G34200	AT1G34200	1.12425	6.82e-13
AT3G06490	MYB108	1.12418	0.113362
AT1G59620	CW9	1.12328	6.32e-09
AT4G20170	AT4G20170	1.12263	3.67e-16
AT5G52640	HSP81-1	1.12217	1.13e-17
AT5G45080	PP2A6	1.12192	0.00910595
AT2G11520	CRCK3	1.12175	1.48e-20
AT1G17285	AT1G17285	1.12133	0.0373035
AT4G10970	AT4G10970	1.1208	6.13e-17
AT5G08335	ICMTB	1.12043	3.01e-08
AT2G47260	WRKY23	1.11766	6.85e-10
AT4G22640	AT4G22640	1.11689	0.0828757
AT3G25060	PCMP-E96	1.11572	0.0333954
AT4G29440	AT4G29440	1.11559	1.13e-17
AT3G49350	AT3G49350	1.11531	2.29e-13
AT3G48320	CYP71A21	1.11484	2.77e-11
AT1G60030	NAT7	1.11432	0.00800312
AT3G51660	AT3G51660	1.11431	4.03e-07
AT1G61380	SD129	1.11179	5.56e-16
AT3G57120	AT3G57120	1.11104	2.47e-07
AT5G54730	ATG18F	1.11067	1.05e-13
AT1G72900	AT1G72900	1.10831	1.04e-07
AT4G20880	AT4G20880	1.10819	8.76e-11
AT4G25190	QWRF7	1.10753	0.0320637
AT1G18890	CPK10	1.10674	7.28e-19
AT3G15990	SULTR3;4	1.10615	1.79e-07
AT3G10640	VPS60.1	1.10457	1.9e-17
AT5G13100	AT5G13100	1.10411	1.19e-18
AT5G49480	ATCP1	1.10388	1.84e-10
AT1G56150	SAUR71	1.10377	0.0219606
AT5G23130	AT5G23130	1.10373	1.12e-09
AT5G16200	AT5G16200	1.10278	0.00135139
AT5G57015	ckl12	1.10277	2.71e-19
AT2G16005	AT2G16005	1.10246	0.0916992
AT4G24920	SEC61G2	1.1019	2.17e-23
AT4G30600	AT4G30600	1.09902	4.9e-19
AT1G17180	GSTU25	1.09896	2.95e-07
AT5G13790	AGL15	1.09836	0.013781
AT2G47130	SDR3A	1.09768	1.67e-06
AT5G48410	GLR1.3	1.09665	0.00500322
AT4G03510	RMA1	1.09618	1.03e-13
AT3G46280	AT3G46280	1.09598	3.85e-07
AT5G35370	AT5G35370	1.09573	4.16e-14
AT1G05370	AT1G05370	1.09527	0.00356235
AT5G04550	AT5G04550	1.09481	6.58e-22
AT1G76650	CML38	1.09314	4.25e-13
AT2G47730	GSTF8	1.09259	2.9e-20
AT1G04500	AT1G04500	1.08838	0.0751968
AT1G64080	MAKR2	1.08837	0.000124624
AT1G17870	EGY3	1.08741	6.88e-07
AT5G64990	RABH1A	1.08583	0.0570741
AT4G13510	AMT1-1	1.08484	1.42e-10
AT1G74930	ERF018	1.08388	0.0214972
AT2G28940	AT2G28940	1.08305	1.08e-08
AT5G66320	GATA5	1.08275	1.99e-08
AT2G31980	CYS2	1.08158	0.0758055
AT3G02070	AT3G02070	1.08052	4.27e-12
AT1G73740	AT1G73740	1.0802	1.64e-10
AT2G32235	AT2G32235	1.07932	5.23e-21
AT4G13505	AT4G13505	1.07807	9.82e-11
AT1G61140	EDA16	1.0778	1.85e-19
AT2G36840	ACR10	1.07733	3.23e-07
AT4G19920	AT4G19920	1.07656	0.0944746
AT1G48640	AT1G48640	1.07594	0.0458969
AT3G48100	ARR5	1.07485	2.06e-08
AT1G08315	AT1G08315	1.07458	2.18e-07
AT2G16870	AT2G16870	1.0733	1.21e-06
AT1G76360	AT1G76360	1.07245	2.19e-13
AT1G62840	AT1G62840	1.07	0.000361815
AT4G08040	ACS11	1.06865	2.21e-06
AT2G18350	ZHD6	1.0682	0.000178083
AT4G16840	AT4G16840	1.06598	0.000123011
AT5G11670	NADP-ME2	1.06541	5.41e-15
AT3G55470	AT3G55470	1.06485	1.5e-10
AT5G13080	WRKY75	1.06465	0.000591806
AT5G66658	AT5G66658	1.06343	0.0570741
AT2G13650	GONST1	1.06195	1.21e-14
AT3G50060	MYB77	1.06193	1.08e-14
AT3G19040	TAF1B	1.06155	0.0897934
AT5G40910	AT5G40910	1.06122	1.12e-17
AT2G26520	AT2G26520	1.06041	0.0790425
AT3G07580	AT3G07580	1.0597	7.68e-05
AT5G37540	AT5G37540	1.05914	3.01e-10
AT2G47720	AT2G47720	1.05774	0.0663701
AT1G05450	AT1G05450	1.05746	0.151883
AT2G34180	CIPK13	1.05564	0.000457455
AT3G23120	AtRLP38	1.05211	0.00333518
AT1G15760	AT1G15760	1.05147	0.114564
AT3G13275	AT3G13275	1.05123	0.0182643
AT5G05410	DREB2A	1.05003	2.63e-09
AT5G62460	AT5G62460	1.04947	3.75e-14
AT1G19330	AT1G19330	1.04828	5.28e-09
AT4G15260	AT4G15260	1.0448	1.32e-09
AT5G59680	AT5G59680	1.04468	0.000156879
AT1G52640	AT1G52640	1.044	0.0629416
AT4G09030	AGP10	1.04362	8.09e-11
AT5G10700	AT5G10700	1.04283	3.82e-07
AT2G46270	GBF3	1.04276	3.39e-10
AT3G50960	PLP3A	1.04113	7.02e-09
AT3G52748	AT3G52748	1.0406	0.000336355
AT2G32120	HSP70-8	1.04048	0.000551192
AT2G33847	AT2G33847	1.03837	0.0432657
AT4G30530	AT4G30530	1.03814	2.67e-14
AT4G21865	AT4G21865	1.03679	0.00544879
AT1G22190	RAP2-13	1.03558	3.72e-15
AT5G42930	AT5G42930	1.03516	0.127913
AT5G01040	LAC8	1.03463	5.76e-15
AT3G45290	MLO3	1.03456	1.36e-05
AT5G03610	AT5G03610	1.03389	9.88e-18
AT3G13380	BRL3	1.03311	6.82e-13
AT2G20900	DGK5	1.03251	1.09e-17
AT1G24530	AT1G24530	1.03101	3.82e-13
AT5G58650	PSY1	1.03098	2.67e-06
AT5G62620	B3GALT19	1.03046	8.85e-13
AT4G25210	AT4G25210	1.03025	4.89e-16
AT5G51440	HSP23.5	1.03019	2.62e-08
AT2G41480	PER25	1.03013	0.00275554
AT2G38480	AT2G38480	1.03012	1.28e-06
AT1G53541	AT1G53541	1.02992	0.0673141
AT4G25170	AT4G25170	1.02961	4.49e-10
AT4G21120	CAT1	1.0294	0.0022008
AT3G50800	AT3G50800	1.02709	0.000127836
AT3G13050	2007-10-01	1.02616	1.22e-11
AT3G61980	AT3G61980	1.02511	1.64e-06
AT3G15060	RABA1G	1.0241	2.3e-10
AT3G19553	AT3G19553	1.02404	2.53e-13
AT4G11900	AT4G11900	1.02403	1.04e-09
AT5G67640	AT5G67640	1.02394	2.21e-05
AT1G77360	AT1G77360	1.02114	0.00720968
AT2G02180	TOM3	1.02088	3.13e-15
AT1G13470	AT1G13470	1.02063	0.0078804
AT4G25390	AT4G25390	1.01983	2.16e-08
AT1G15885	AT1G15885	1.0171	0.000351604
AT1G10560	PUB18	1.01633	0.0150034
AT3G29010	AT3G29010	1.01565	0.00573614
AT5G28830	AT5G28830	1.01561	5.44e-06
AT5G66630	DAR5	1.01524	0.000129872
AT3G57630	AT3G57630	1.01433	9.15e-15
AT1G69270	RPK1	1.01417	9.67e-11
AT5G01730	SCAR4	1.01295	9.05e-15
AT5G48450	sks3	1.01202	1.57e-07
AT2G14080	AT2G14080	1.01144	1.56e-15
AT4G24970	AT4G24970	1.01123	1.16e-08
AT4G12790	AT4G12790	1.01109	2.79e-19
AT3G61670	AT3G61670	1.01073	4.09e-14
AT4G21850	MSRB9	1.01047	3.74e-10
AT5G44900	AT5G44900	1.01013	0.0810051
AT5G22630	ADT5	1.00978	9.77e-10
AT4G22530	AT4G22530	1.00592	5.68e-05
AT1G64385	AT1G64385	1.00559	6.47e-15
AT3G18370	SYTF	1.00456	2.49e-11
AT5G46040	NPF5.3	1.00386	0.148658
AT5G50890	AT5G50890	1.00352	7.99e-06
AT2G31810	AT2G31810	1.00316	6.05e-17
AT4G04700	CPK27	1.003	1.9e-11
AT1G74710	ICS1	1.0029	1.16e-09
AT3G53270	AT3G53270	1.00261	1.38e-11
AT3G46600	SCL30	1.00172	6.65e-16
AT3G28630	AT3G28630	1.00146	0.0912592
AT5G48780	AT5G48780	1.00091	0.0348687
AT5G51370	AT5G51370	1.0009	0.000157868
AT3G29034	AT3G29034	1.00075	6.61e-08
AT5G51920	AT5G51920	1.00003	0.00939993
