# Supplementary material for: Comparative RNA-seq analysis of Arabidopsis thaliana response to AtPep1 and flg22, reveals the identification of PP2-B13 and ACLP1 as new members in pattern-triggered immunity
Source: PLoS One. 2024 Jun 4;19(6):e0297124. doi: 10.1371/journal.pone.0297124 (PMC11149889; doi:10.1371/journal.pone.0297124)
Supplement: S9 Table — (XLS) [file pone.0297124.s027.xls]

## Sheet: Supporting_S9_Table
Supporting_Table_S9_List of top down-regulated DEGs in response to AtPep1 treatment
name	description	log2FoldChange	padj
AT1G11175	AT1G11175	-1.00163	0.020253
AT2G46870	NGA1	-1.00408	0.00125172
AT1G26770	EXPA10	-1.00442	2.07e-08
AT3G46660	UGT76E12	-1.00772	0.00368878
AT1G60545	AT1G60545	-1.00779	0.000106467
AT1G78990	AT1G78990	-1.00815	0.0452077
AT5G67150	AT5G67150	-1.00886	1.28e-05
AT1G03440	AT1G03440	-1.009	2.26e-06
AT1G23980	ATL47	-1.00989	0.00587614
AT1G05562	AT1G05562	-1.01029	6.56e-09
AT5G19890	PER59	-1.01101	0.000231498
AT5G03230	AT5G03230	-1.01108	0.000569379
AT1G68780	AT1G68780	-1.01128	8.31e-06
AT2G23690	AT2G23690	-1.01141	0.00597544
AT5G15830	AtbZIP3	-1.01204	0.000475983
AT1G69720	HO3	-1.013	0.127375
AT5G28913	SADHU4-1	-1.01311	0.0706092
AT3G22970	AT3G22970	-1.01373	8.15e-11
AT3G22968	CPuORF59	-1.01373	8.15e-11
AT1G73325	AT1G73325	-1.01729	0.044347
AT5G57540	XTH13	-1.01736	5.53e-06
AT3G06590	BHLH148	-1.0185	2.2e-06
AT4G35030	AT4G35030	-1.01913	4.36e-05
AT5G14690	AT5G14690	-1.02071	0.0479963
AT4G01430	AT4G01430	-1.02275	0.00936052
AT3G02380	COL2	-1.02285	0.000112633
AT3G58430	AT3G58430	-1.02286	0.0286412
AT1G34580	STP5	-1.02304	0.0449914
AT2G29280	AT2G29280	-1.02342	0.0702174
AT3G19850	AT3G19850	-1.02375	1.12e-09
AT5G17030	UGT78D3	-1.02401	0.148636
AT4G27900	AT4G27900	-1.02459	6.83e-06
AT1G12330	AT1G12330	-1.0248	1.14e-05
AT1G75460	AT1G75460	-1.02598	2.77e-08
AT3G48920	AtMYB45	-1.0276	0.029996
AT2G43340	AT2G43340	-1.02814	2.87e-08
AT2G45050	GATA2	-1.03134	0.000415965
AT4G38620	MYB4	-1.03239	7.94e-10
AT5G17800	AtMYB56	-1.03311	0.0191775
AT1G72830	NFYA3	-1.03535	0.000141374
AT2G41510	CKX1	-1.03585	0.00582638
AT4G13000	AT4G13000	-1.03663	0.0438745
AT3G50570	AT3G50570	-1.03687	0.000171195
AT5G01330	PDC3	-1.03702	0.00598529
AT3G04140	AT3G04140	-1.03846	0.000137655
AT3G59420	ACR4	-1.04038	2.81e-06
AT1G68600	ALMT5	-1.04044	0.00430407
AT4G09350	ndhT	-1.04126	1.79e-06
AT3G18070	BGLU43	-1.04237	0.0595105
AT3G23410	FAO3	-1.04293	7.59e-10
AT5G44190	GLK2	-1.04315	2.51e-09
AT1G67600	AT1G67600	-1.04408	0.0105284
AT5G01220	SQD2	-1.04532	0.0335587
AT1G08590	PXL1	-1.04613	3.1e-09
AT4G19380	FAO4A	-1.04766	4.98e-05
AT3G15115	AT3G15115	-1.04828	0.00644303
AT2G26710	CYP734A1	-1.04855	0.000761203
AT5G35750	AHK2	-1.04981	7.8e-14
AT5G20150	SPX1	-1.0511	0.0624814
AT2G28190	CSD2	-1.05292	0.130126
AT2G29290	AT2G29290	-1.05456	7.88e-10
AT4G22790	AT4G22790	-1.05608	0.0144325
AT5G01820	CIPK14	-1.05739	8.47e-06
AT3G11090	LBD21	-1.05796	0.000915106
AT4G14090	UGT75C1	-1.05817	4.44e-07
AT3G44510	AT3G44510	-1.06039	0.00547992
AT4G33666	AT4G33666	-1.06126	0.000224226
AT3G10525	SMR1	-1.06129	8.48e-06
AT5G14940	NPF5.8	-1.06143	0.000793339
AT5G37410	AT5G37410	-1.06173	0.138504
AT1G73220	2001-10-01	-1.06176	0.00715969
AT1G68190	AT1G68190	-1.06188	2.63e-05
AT3G56040	UGP3	-1.0619	2.23e-06
AT1G14390	AT1G14390	-1.06286	0.00382192
AT4G32290	AT4G32290	-1.06433	2.27e-05
AT1G16500	AT1G16500	-1.06484	0.0112662
AT3G26165	CYP71B18	-1.06653	0.000659481
AT5G20820	AT5G20820	-1.06668	0.0599485
AT3G04160	SNRNP48	-1.06732	3.07e-06
AT1G61740	AT1G61740	-1.0674	7.68e-13
AT4G03400	DFL2	-1.06874	3.13e-09
AT4G29310	AT4G29310	-1.07058	1.63e-09
AT1G45616	AtRLP6	-1.07134	0.00104378
AT1G61590	AT1G61590	-1.07193	0.000200526
AT2G04240	XERICO	-1.07236	0.000208951
AT1G08592	AT1G08592	-1.07256	2.57e-06
AT5G28300	AT5G28300	-1.07319	2.04e-12
AT1G57790	AT1G57790	-1.07374	0.00117094
AT2G30766	AT2G30766	-1.07407	0.00597018
AT2G30760	AT2G30760	-1.07448	0.0253407
AT2G13910	AT2G13910	-1.07559	0.0555444
AT2G02850	ARPN	-1.07762	0.0268692
AT1G10540	NAT8	-1.07992	0.0843347
AT3G17790	PAP17	-1.08105	3.84e-06
AT4G34750	AT4G34750	-1.08261	0.000532329
AT1G50290	AT1G50290	-1.08315	0.00318956
AT5G44005	AT5G44005	-1.08479	0.00010558
AT4G18700	CIPK12	-1.08529	1.46e-14
AT3G26310	CYP71B35	-1.08602	0.000895816
AT2G34340	AT2G34340	-1.08622	0.0328164
AT3G10420	SPD1	-1.08868	0.0503902
AT4G29190	AT4G29190	-1.0901	0.000166123
AT1G13670	AT1G13670	-1.09033	0.000503028
AT4G24000	CSLG2	-1.09038	0.108573
AT1G77680	SOV	-1.09098	3.22e-13
AT2G28110	IRX7	-1.09143	4.06e-05
AT4G31730	GDU1	-1.09151	0.000762734
AT1G76870	AT1G76870	-1.0916	0.0133044
AT4G27240	AT4G27240	-1.0941	0.00134663
AT2G18890	AT2G18890	-1.09419	4.62e-05
AT5G55620	AT5G55620	-1.09591	1.51e-10
AT1G12520	CCS	-1.09615	0.000697088
AT4G26530	AT4G26530	-1.09755	1.08e-10
AT1G76240	AT1G76240	-1.09937	0.00010258
AT5G51550	EXL3	-1.09939	3.05e-23
AT1G12820	AFB3	-1.10157	9.63e-16
AT1G26920	AT1G26920	-1.10256	9.05e-10
AT1G12710	P2A12	-1.10579	0.00010272
AT1G67365	AT1G67365	-1.10596	0.0424218
AT4G16563	AT4G16563	-1.10835	5.76e-13
AT3G28540	AT3G28540	-1.10901	1.13e-05
AT5G06510	NFYA10	-1.11363	0.114093
AT4G28260	AT4G28260	-1.11365	9.1e-10
AT5G01790	AT5G01790	-1.11496	0.000449423
AT1G19960	AT1G19960	-1.11655	0.00147208
AT5G11550	AT5G11550	-1.11713	0.000878892
AT3G57830	AT3G57830	-1.11811	0.0120059
AT5G35777	AT5G35777	-1.1194	0.0901366
AT4G29240	AT4G29240	-1.123	0.00335474
AT2G31560	AT2G31560	-1.12429	1.51e-06
AT2G34620	AT2G34620	-1.12919	2.68e-08
AT5G24100	AT5G24100	-1.12924	0.00292686
AT1G08165	AT1G08165	-1.12979	0.00992423
AT3G61750	AT3G61750	-1.13191	0.000423224
AT5G18680	TULP11	-1.132	3.54e-12
AT5G58310	MES18	-1.13222	0.00309468
AT2G38940	PHT1-4	-1.13305	0.0126047
AT2G26110	AT2G26110	-1.1345	6.56e-12
AT1G15830	AT1G15830	-1.13507	0.108059
AT5G43270	SPL2	-1.13554	1.09e-12
AT2G28870	AT2G28870	-1.13601	0.0255447
AT2G40900	AT2G40900	-1.1366	5.26e-06
AT3G10912	CPuORF63	-1.13921	0.0068088
AT3G10910	ATL72	-1.13921	0.0068088
AT5G13730	SIGD	-1.13923	2.66e-13
AT1G24330	PUB6	-1.14005	0.0110567
AT1G05090	AT1G05090	-1.14296	0.119225
AT3G22231	PCC1	-1.14345	1.52e-05
AT2G44130	AT2G44130	-1.14507	1.61e-07
AT2G02990	RNS1	-1.14729	0.0690025
AT5G65590	DOF5.7	-1.1482	0.000672653
AT2G40100	LHCB4.3	-1.15078	1.12e-05
AT2G44740	CYCU4-1	-1.15196	0.0116183
AT4G35783	RTFL6	-1.15694	0.0873861
AT3G26612	AT3G26612	-1.15885	0.0039483
AT2G30790	PSBP2	-1.15904	0.0819124
AT1G03020	GRXS1	-1.15991	0.0855544
AT4G37990	CAD8	-1.16614	0.0611158
AT3G45210	AT3G45210	-1.16637	0.000647832
AT4G22560	AT4G22560	-1.167	0.0893522
AT3G05630	PLDP2	-1.16706	0.0556109
AT1G26761	AT1G26761	-1.17133	1.57e-05
AT5G57670	AT5G57670	-1.17269	0.0735574
AT3G57720	AT3G57720	-1.17302	0.0098462
AT5G39120	AT5G39120	-1.17315	0.0837488
AT2G35585	AT2G35585	-1.17317	0.0808687
AT1G69160	AT1G69160	-1.17731	2.53e-07
AT3G05415	AT3G05415	-1.17997	0.0120589
AT1G76530	AT1G76530	-1.18026	0.0574353
AT4G02170	AT4G02170	-1.18188	0.0656318
AT1G51090	AT1G51090	-1.18357	0.137063
AT2G28120	AT2G28120	-1.18378	2.5e-08
AT3G06990	AT3G06990	-1.18477	0.0220274
AT2G36750	UGT73C1	-1.18488	6.59e-09
AT1G59510	CF9	-1.18651	0.0574353
AT5G40090	AT5G40090	-1.1873	0.0209754
AT1G23110	AT1G23110	-1.18775	0.0538875
AT3G47420	ATPS3	-1.18849	0.00519266
AT3G50890	ZHD7	-1.18851	0.131471
AT5G65640	BHLH93	-1.18889	7.17e-12
AT2G34210	AT2G34210	-1.18931	0.0419293
AT1G52750	AT1G52750	-1.18946	3.82e-09
AT2G17070	AT2G17070	-1.19194	0.136444
AT5G43700	IAA4	-1.19351	2.8e-18
AT1G16490	ATMYB58	-1.19553	0.0321013
AT3G13980	AT3G13980	-1.19717	0.001453
AT4G27840	AT4G27840	-1.19737	4.35e-05
AT3G22235	AT3G22235	-1.19978	0.0577247
AT4G23000	AT4G23000	-1.20036	3.07e-05
AT2G40330	PYL6	-1.20079	7.09e-09
AT1G22370	UGT85A5	-1.20166	0.0145873
AT5G25110	CIPK25	-1.20344	0.000221839
AT2G42280	BHLH130	-1.20461	7.12e-09
AT5G63180	AT5G63180	-1.20973	4.02e-08
AT3G07350	AT3G07350	-1.20985	0.000295921
AT5G17600	ATL52	-1.21054	8.48e-06
AT2G38823	AT2G38823	-1.21142	0.0738863
AT2G02250	PP2B2	-1.21187	0.131211
AT2G37380	MAKR3	-1.21294	0.0134331
AT4G13493	MIR850A	-1.21297	4.65e-05
AT5G56520	AT5G56520	-1.21322	3.86e-06
AT3G54060	AT3G54060	-1.21664	0.018179
AT1G77200	ERF037	-1.21778	0.12846
AT5G02190	PCS1	-1.2181	0.0147028
AT5G41920	SCL23	-1.219	1.14e-05
AT3G50840	AT3G50840	-1.21959	0.000775126
AT5G46690	BHLH71	-1.22312	0.000110829
AT2G42290	AT2G42290	-1.22345	0.000226707
AT1G28620	AT1G28620	-1.22391	0.0185297
AT5G57760	AT5G57760	-1.22622	2.93e-05
AT4G26520	AT4G26520	-1.22783	4.83e-10
AT2G45210	SAUR36	-1.2279	0.00171539
AT1G11440	AT1G11440	-1.22883	7.18e-07
AT2G42200	SPL9	-1.23078	0.0291424
AT1G28310	DOF1.4	-1.23211	3.59e-05
AT4G12300	CYP706A4	-1.23268	2.18e-08
AT3G07550	FBL12	-1.2333	1.35e-06
AT5G51770	AT5G51770	-1.23335	4.65e-08
AT5G41290	CRRSP58	-1.23351	0.0546667
AT1G62870	AT1G62870	-1.23494	0.000970501
AT3G01142	AT3G01142	-1.23585	3.12e-05
AT1G10550	XTH33	-1.24026	4.04e-05
AT2G26215	AT2G26215	-1.24077	0.104327
AT5G48110	AT5G48110	-1.24571	2.04e-07
AT3G09162	AT3G09162	-1.24874	0.0251159
AT4G39925	AT4G39925	-1.24938	0.0867986
AT2G31290	AT2G31290	-1.24962	0.000110829
AT5G10970	AT5G10970	-1.2518	0.0190118
AT2G11810	MGD3	-1.25323	0.0312834
AT4G31240	AT4G31240	-1.25331	8.13e-06
AT5G47610	ATL79	-1.25338	8.34e-07
AT3G56250	AT3G56250	-1.25411	0.047394
AT5G60850	DOF5.4	-1.25551	1.97e-08
AT3G49930	AT3G49930	-1.25728	0.151567
AT4G25250	AT4G25250	-1.25745	0.0759356
AT5G16600	MYB43	-1.2588	0.000232184
AT1G77850	ARF17	-1.26532	9.72e-08
AT1G29500	SAUR66	-1.26707	0.0525441
AT3G10320	AT3G10320	-1.26715	0.000253223
AT2G03890	PI4KG7	-1.26756	1.59e-25
AT1G70260	AT1G70260	-1.26798	0.0707991
AT1G15260	AT1G15260	-1.26927	8.31e-09
AT1G34245	EPF2	-1.27162	0.0284447
AT2G20180	PIF1	-1.27413	1.52e-07
AT3G21260	GLTP3	-1.27506	0.00036422
AT1G33320	CGS2	-1.27582	0.150414
AT5G62100	BAG2	-1.2759	0.00011109
AT1G50280	AT1G50280	-1.27682	0.000208776
AT3G08490	AT3G08490	-1.27936	0.120231
AT5G20410	MGD2	-1.28167	0.0444967
AT2G18560	AT2G18560	-1.2837	0.000264971
AT3G11370	AT3G11370	-1.28557	0.0166672
AT5G54630	AT5G54630	-1.28559	3.56e-11
AT1G78265	AT1G78265	-1.28601	2.49e-11
AT3G01140	MYB106	-1.29044	1.31e-05
AT3G28510	AT3G28510	-1.29286	0.000548371
AT1G16390	2003-10-01	-1.29419	1.72e-11
AT3G32040	AT3G32040	-1.29603	0.0263397
AT1G78270	UGT85A4	-1.29943	9.74e-12
AT1G76890	GT-2	-1.30003	1.09e-18
AT5G59780	MYB59	-1.30063	1.06e-11
AT1G23465	AT1G23465	-1.30158	0.121926
AT1G13300	HRS1	-1.30449	9.87e-14
AT5G23280	TCP7	-1.30458	1.19e-16
AT3G62630	AT3G62630	-1.30576	2.76e-10
AT2G34330	AT2G34330	-1.30659	0.114228
AT5G42680	AT5G42680	-1.30706	5.11e-07
AT4G24700	AT4G24700	-1.30776	0.0098587
AT1G72490	AT1G72490	-1.30785	0.10738
AT1G16489	AT1G16489	-1.30865	0.0871674
AT1G76892	AT1G76892	-1.31051	7.8e-18
AT4G14622	CPuORF60	-1.31237	3.32e-08
AT4G14620	AT4G14620	-1.31237	3.32e-08
AT2G32830	PHT1-5	-1.31547	0.0105277
AT1G61050	AT1G61050	-1.31793	0.00257854
AT1G19200	AT1G19200	-1.31807	0.032751
AT5G26310	UGT72E3	-1.31854	0.000173657
AT2G36050	OFP15	-1.32053	0.00548283
AT1G71015	AT1G71015	-1.32837	0.0230521
AT3G21500	DXPS1	-1.33245	0.152512
AT4G13260	YUC2	-1.33317	0.0757971
AT3G50650	SCL7	-1.33412	6.48e-10
AT1G15550	GA3OX1	-1.33444	5.29e-07
AT5G38970	CYP85A1	-1.33706	0.0419237
AT5G22570	WRKY38	-1.34067	2.59e-05
AT1G80080	TMM	-1.34371	3.48e-09
AT5G62280	AT5G62280	-1.34454	8.6e-06
AT2G27690	CYP94C1	-1.34734	1.44e-07
AT2G27430	AT2G27430	-1.3506	0.00618275
AT1G17710	AT1G17710	-1.35134	0.0945413
AT1G71130	ERF070	-1.35236	3.24e-05
AT3G25670	AT3G25670	-1.35453	0.0419158
AT2G31160	LSH3	-1.3554	0.0271544
AT1G10020	AT1G10020	-1.35591	1.49e-18
AT4G04630	AT4G04630	-1.35639	0.0298813
AT5G08030	GDPD6	-1.35784	0.0758055
AT1G75960	AAE8	-1.35985	2.12e-06
AT4G17880	MYC4	-1.36389	1.71e-14
AT5G39240	AT5G39240	-1.36644	0.101579
AT4G28040	AT4G28040	-1.37032	1.41e-06
AT3G47050	AT3G47050	-1.37068	0.102756
AT5G03552	MIR822A	-1.37143	0.00163312
AT1G11150	AT1G11150	-1.3729	0.00837508
AT2G42620	MAX2	-1.37333	7.86e-13
AT2G30230	AT2G30230	-1.3736	6.73e-06
AT3G03260	HDG8	-1.37518	0.0176948
AT4G39480	CYP96A9	-1.37567	0.107584
AT5G56840	AT5G56840	-1.37679	0.0763367
AT5G58360	OFP3	-1.37692	0.142775
AT3G02170	LNG2	-1.37813	1e-23
AT5G56040	AT5G56040	-1.37911	6.5e-26
AT5G19190	AT5G19190	-1.38312	3.35e-12
AT5G09470	PUMP6	-1.3848	0.000346616
AT1G47860	AT1G47860	-1.38571	1.63e-07
AT4G35270	NLP2	-1.3864	7.23e-11
AT1G63400	AT1G63400	-1.38688	0.0461398
AT3G12820	AtMYB10	-1.38918	0.0554211
AT2G27820	ADT3	-1.3904	3.05e-17
AT5G37260	RVE2	-1.39312	1.25e-28
AT5G24660	LSU2	-1.39424	1.58e-10
AT2G03370	AT2G03370	-1.3956	0.0379077
AT5G45200	AT5G45200	-1.39583	0.0490813
AT3G03530	NPC4	-1.39783	0.0567278
AT1G49990	AT1G49990	-1.39948	0.011652
AT1G10530	AT1G10530	-1.40705	0.00363077
AT1G71970	AT1G71970	-1.40839	1.11e-08
AT3G09160	AT3G09160	-1.41069	0.0696665
AT5G17860	CCX1	-1.41082	2.84e-10
AT2G23130	AGP17	-1.41144	2.09e-16
AT3G29776	AT3G29776	-1.41265	0.00110822
AT4G25000	AMY1	-1.41294	0.0656666
AT5G51670	AT5G51670	-1.41373	7.08e-05
AT4G19170	CCD4	-1.41422	2.78e-06
AT4G25780	AT4G25780	-1.41422	0.0396828
AT3G56260	AT3G56260	-1.41864	0.00203703
AT2G46660	CYP78A6	-1.42133	0.00506298
AT1G17700	PRA1F1	-1.42475	0.107083
AT1G72645	AT1G72645	-1.42517	3.51e-11
AT2G34010	AT2G34010	-1.43625	0.0569433
AT3G59250	AT3G59250	-1.4394	0.110098
AT4G21510	SKIP27	-1.44094	5.45e-05
AT5G58780	AT5G58780	-1.44223	0.0125873
AT3G20015	ASPG2	-1.44455	3.94e-09
AT4G34770	AT4G34770	-1.44495	0.00812581
AT2G34600	TIFY	-1.44687	0.0452077
AT1G51440	AT1G51440	-1.44859	0.150146
AT3G57157	AT3G57157	-1.45017	2.19e-05
AT3G28007	SWEET4	-1.45128	0.0845615
AT1G79400	CHX2	-1.45212	0.044596
AT5G41761	AT5G41761	-1.45585	5.45e-05
AT4G20050	QRT3	-1.45619	0.0256758
AT1G61840	AT1G61840	-1.46298	0.00524601
AT5G57685	GDU3	-1.46631	1.34e-12
AT2G30770	CYP71A13	-1.47156	0.0558137
AT2G44940	ERF034	-1.47192	9.07e-07
AT1G69572	AT1G69572	-1.47207	8.43e-06
AT1G73830	BEE3	-1.47334	3.29e-12
AT1G62030	AT1G62030	-1.47612	0.000107424
AT5G42750	BKI1	-1.47871	2.8e-09
AT4G38825	AT4G38825	-1.48003	0.0583954
AT4G38820	AT4G38820	-1.48003	0.0583954
AT3G30180	CYP85A2	-1.48027	1.61e-10
AT1G75770	AT1G75770	-1.48226	5.93e-05
AT1G06645	AT1G06645	-1.49178	1.02e-06
AT1G49470	AT1G49470	-1.49352	1.25e-07
AT3G25795	AT3G25795	-1.49547	0.101494
AT1G72890	AT1G72890	-1.49645	8.29e-09
AT3G21620	AT3G21620	-1.49733	0.027222
AT5G65730	XTH6	-1.49966	4.13e-15
AT4G04710	CPK22	-1.50675	0.00158838
AT5G25830	GATA12	-1.51358	0.000460478
AT1G03940	3AT1	-1.51416	2.06e-07
AT2G28410	AT2G28410	-1.51465	1.53e-05
AT4G10500	AT4G10500	-1.52178	0.00561846
AT1G08180	SMR2	-1.52332	0.00190278
AT5G15850	COL1	-1.52388	2.23e-16
AT5G15845	AT5G15845	-1.52422	1.54e-16
AT2G40475	AT2G40475	-1.52454	1.78e-07
AT2G14560	LURP1	-1.5297	2.43e-10
AT1G66990	AT1G66990	-1.53205	0.0346447
AT1G49230	ATL78	-1.53729	0.000733886
AT2G36970	UGT86A1	-1.538	3.14e-09
AT1G69570	CDF5	-1.54024	9.51e-07
AT2G23550	MES6	-1.54676	0.0530547
AT1G62520	AT1G62520	-1.54887	0.000866111
AT1G56020	AT1G56020	-1.54897	0.000136112
AT2G16580	AT2G16580	-1.55934	0.069486
AT1G33890	AT1G33890	-1.56097	0.145847
AT1G78170	AT1G78170	-1.56121	9.08e-09
AT1G12030	AT1G12030	-1.56292	0.0269825
AT5G54060	A3G2XYLT	-1.56567	9.67e-12
AT1G19670	CLH1	-1.57192	4.23e-10
AT1G74940	AT1G74940	-1.5886	2.01e-16
AT5G60050	AT5G60050	-1.59017	3.55e-06
AT5G18730	AT5G18730	-1.59343	0.132762
AT1G14920	GAI	-1.59362	6.22e-20
AT1G29430	SAUR62	-1.59927	0.000207292
AT5G49330	MYB111	-1.60015	3.19e-11
AT1G23052	AT1G23052	-1.60317	0.033814
AT1G23050	AT1G23050	-1.60317	0.033814
AT4G28720	YUC8	-1.60849	0.0109891
AT1G08650	PPCK1	-1.61547	1.08e-09
AT3G60220	ATL4	-1.61698	0.00057499
AT4G34560	AT4G34560	-1.62093	2.36e-07
AT1G52880	NAC018	-1.62108	2.56e-05
AT5G40380	CRK42	-1.62346	1.15e-14
AT2G42850	CYP718	-1.63113	1.38e-07
AT4G16540	AT4G16540	-1.63388	0.000210059
AT3G25717	RTFL16	-1.64091	6.23e-12
AT1G79580	SMB	-1.65383	0.0187384
AT4G31330	AT4G31330	-1.65419	0.000245262
AT5G41280	CRRSP57	-1.65464	0.000198674
AT1G13600	AtbZIP58	-1.65725	0.0107438
AT3G25790	AT3G25790	-1.66081	4.96e-06
AT5G59920	ULI3	-1.66272	8.54e-14
AT2G30670	AT2G30670	-1.67889	2.29e-05
AT4G03060	AOP2	-1.68499	0.000112072
AT3G18880	AT3G18880	-1.69011	0.0419293
AT3G63210	MARD1	-1.69048	2.22e-16
AT5G01900	WRKY62	-1.69293	0.000335581
AT2G29350	SAG13	-1.7075	0.00961963
AT2G27770	AT2G27770	-1.71436	2.99e-08
AT3G15310	AT3G15310	-1.71476	0.0236724
AT1G55430	AT1G55430	-1.71517	0.00596769
AT4G13620	ERF062	-1.72532	2.02e-07
AT5G54610	ANK	-1.72825	1e-06
AT2G43440	AT2G43440	-1.73588	0.107153
AT5G39080	AT5G39080	-1.73807	3.09e-21
AT4G01140	AT4G01140	-1.74597	0.000280711
AT3G05936	AT3G05936	-1.7503	0.0111418
AT1G26600	CLE9	-1.75796	0.00139346
AT3G10150	PAP16	-1.75853	0.0041481
AT3G29788	AT3G29788	-1.78315	0.121982
AT3G11110	ATL66	-1.79467	0.000436044
AT5G02760	AT5G02760	-1.79475	3.88e-28
AT5G61570	AT5G61570	-1.80456	3.15e-11
AT1G78450	AT1G78450	-1.80632	6.35e-07
AT2G20170	AT2G20170	-1.81163	0.000324412
AT3G43110	AT3G43110	-1.82081	0.00563191
AT5G18300	anac088	-1.82293	0.0010952
AT2G44735	AT2G44735	-1.83558	0.0121038
AT5G07580	ERF106	-1.8419	4.15e-36
AT4G25760	GDU2	-1.84847	0.0167862
AT5G08150	SOB5	-1.86326	3.26e-06
AT3G30460	AT3G30460	-1.86623	0.153636
AT1G49130	COL8	-1.86754	4.15e-16
AT1G50090	BCAT7	-1.86861	0.0335336
AT3G07730	AT3G07730	-1.87255	0.000182009
AT2G04460	AT2G04460	-1.87429	0.0259074
AT2G02580	CYP71B9	-1.87642	0.118096
AT3G61460	BRH1	-1.88114	7.54e-18
AT4G15440	CYP74B2	-1.88634	0.00115319
AT5G22555	AT5G22555	-1.88727	0.0105401
AT4G37580	HLS1	-1.88816	0.00168871
AT3G58120	BZIP61	-1.88818	1.16e-36
AT5G26730	AT5G26730	-1.90465	0.107283
AT5G67480	BT4	-1.91847	2.41e-56
AT3G03850	AT3G03850	-1.93792	0.0227877
AT1G29450	SAUR64	-1.94209	0.0072752
AT5G51850	AT5G51850	-1.94593	0.0176448
AT2G41240	BHLH100	-1.96338	0.0845816
AT3G23880	AT3G23880	-1.96437	4.66e-09
AT2G14230	AT2G14230	-1.96557	0.150083
AT1G79110	BRG2	-1.96798	2.71e-18
AT4G16447	AT4G16447	-1.97024	1.49e-07
AT3G17580	AT3G17580	-1.97752	0.00547921
AT2G18300	HBI1	-2.00279	2.79e-32
AT2G47440	AT2G47440	-2.00444	2.04e-43
AT3G04530	PPCK2	-2.00695	7.67e-07
AT4G21680	NPF7.2	-2.01543	5.28e-21
AT3G20935	CYP705A28	-2.01997	0.0125193
AT2G22200	ERF056	-2.02344	0.00610004
AT1G14880	PCR1	-2.04679	1.51e-06
AT3G19680	AT3G19680	-2.05956	4.47e-53
AT4G34419	AT4G34419	-2.06551	0.107083
AT5G25240	AT5G25240	-2.07105	2.16e-05
AT5G20790	AT5G20790	-2.07419	9.99e-05
AT3G53250	AT3G53250	-2.07459	0.0566286
AT2G26010	PDF1.3	-2.08959	0.00784764
AT3G59940	SKIP20	-2.10307	1.03e-42
AT1G03300	ATDUF1	-2.1067	9.8e-16
AT1G61120	GES	-2.10916	0.033157
AT5G55690	AT5G55690	-2.13266	0.0813981
AT1G24580	AT1G24580	-2.14123	0.00533716
AT2G17330	CYP51G2	-2.1423	0.0782249
AT1G50040	AT1G50040	-2.16211	2.38e-14
AT1G49640	CXE3	-2.16581	0.0728761
AT2G28200	ZAT5	-2.16849	8.51e-14
AT3G51410	AT3G51410	-2.18972	0.102331
AT1G49200	ATL75	-2.19465	1.3e-05
AT5G48850	SDI1	-2.1954	0.0166672
AT1G53708	RTFL9	-2.21721	0.0798242
AT5G45770	AtRLP55	-2.22716	0.0597772
AT4G34790	AT4G34790	-2.22955	0.000134112
AT5G01740	AT5G01740	-2.23955	2.62e-14
AT4G39250	RL1	-2.24108	0.0901627
AT3G03840	AT3G03840	-2.25412	0.0884202
AT1G49370	AT1G49370	-2.25558	0.0551971
AT1G56710	AT1G56710	-2.27193	0.0957463
AT1G14280	PKS2	-2.27418	2.46e-21
AT5G52900	MAKR6	-2.28512	8.26e-18
AT5G38100	AT5G38100	-2.29978	0.00018526
AT1G06980	AT1G06980	-2.30281	0.151514
AT2G28085	AT2G28085	-2.3034	0.135587
AT3G42800	AT3G42800	-2.30495	0.00361881
AT4G26020	AT4G26020	-2.31672	0.147506
AT5G04190	PKS4	-2.33264	0.00241658
AT1G66390	MYB90	-2.33412	0.0015137
AT5G05810	ATL43	-2.33875	0.0120057
AT2G04135	AT2G04135	-2.35703	1.19e-12
AT2G32100	OFP16	-2.36432	2.25e-06
AT3G56980	ORG3	-2.38503	0.017415
AT3G03660	WOX11	-2.39224	0.0331698
AT5G15310	ATMYB16	-2.39251	1.04e-19
AT1G25440	COL16	-2.39725	8.49e-67
AT1G69320	CLE10	-2.40837	0.0597018
AT3G08900	RGP3	-2.40917	0.0589512
AT1G31173	MIR167D	-2.41851	0.000493466
AT2G30660	AT2G30660	-2.45065	0.000597395
AT2G02950	PKS1	-2.45695	2.48e-32
AT3G09450	AT3G09450	-2.46403	0.0294487
AT5G61590	ERF107	-2.49112	1.45e-68
AT1G18810	PKS3	-2.532	1.26e-07
AT5G66110	HIPP27	-2.53426	0.0886574
AT1G06160	ERF094	-2.59643	6.21e-14
AT2G26020	PDF1.2B	-2.60678	7.49e-10
AT5G44680	AT5G44680	-2.61797	1.55e-40
AT3G19690	AT3G19690	-2.63222	6.49e-05
AT1G52120	JAL12	-2.63572	4.28e-05
AT3G56970	ORG2	-2.64387	0.0141474
AT4G38860	AT4G38860	-2.65096	5.36e-11
AT4G37682	AT4G37682	-2.66152	0.00220661
AT4G38840	AT4G38840	-2.6889	8.57e-27
AT2G24000	SCPL22	-2.69445	0.00752565
AT3G03290	AT3G03290	-2.70572	0.134134
AT5G43370	PHT1-2	-2.70851	1.04e-05
AT4G10910	AT4G10910	-2.71726	0.0580294
AT1G68520	COL6	-2.74468	5.32e-73
AT4G34760	AT4G34760	-2.79798	2.79e-23
AT5G57780	AT5G57780	-2.79889	2.07e-07
AT5G14340	AtMYB40	-2.9142	2.78e-05
AT2G34202	MIR399D	-2.92541	0.101463
AT2G18120	SRS4	-2.94751	0.0904168
AT5G23270	STP11	-2.9919	0.0831758
AT5G20670	AT5G20670	-3.0317	0.0198182
AT3G10000	EDA31	-3.08425	0.15353
AT4G37420	AT4G37420	-3.1746	0.139997
AT1G52130	JAL13	-3.1924	0.00413483
AT1G48700	AT1G48700	-3.2093	0.128055
AT2G21210	AT2G21210	-3.23361	9.11e-31
AT1G48670	AT1G48670	-3.2585	0.00320633
AT4G38850	SAUR15	-3.32932	0.0360989
AT4G10860	AT4G10860	-3.35048	0.10958
AT2G19980	AT2G19980	-3.62858	0.0696665
AT1G15610	AT1G15610	-3.66801	0.0732984
AT2G30630	AT2G30630	-3.71967	0.0482751
AT3G12230	SCPL14	-3.75818	0.0128138
AT5G45850	AT5G45850	-3.80174	0.0436792
AT5G38910	AT5G38910	-3.85613	0.047394
AT4G19750	AT4G19750	-3.88661	0.00026602
AT1G20735	AT1G20735	-3.88968	0.00227515
AT4G04293	AT4G04293	-4.29984	0.0318396
AT3G46190	AT3G46190	-4.50437	0.0214281
AT4G19760	AT4G19760	-4.5611	0.000918422
AT4G03380	AT4G03380	-5.03109	0.00482242
