# Supplementary material for: Comparative RNA-seq analysis of Arabidopsis thaliana response to AtPep1 and flg22, reveals the identification of PP2-B13 and ACLP1 as new members in pattern-triggered immunity
Source: PLoS One. 2024 Jun 4;19(6):e0297124. doi: 10.1371/journal.pone.0297124 (PMC11149889; doi:10.1371/journal.pone.0297124)
Supplement: S11 Table — (XLS) [file pone.0297124.s029.xls]

## Sheet: Supporting_S11_Table
Supporting_Table_S11_List of down-regulated DEGs in response to flg22 treatment compared to the AtPep1 treatment
name	description	log2FoldChange	padj
AT3G57490	RPS2D	-1.00191	6.4e-11
AT5G62340	AT5G62340	-1.00232	0.000904339
AT4G39838	AT4G39838	-1.00258	5.98e-28
AT5G13490	AAC2	-1.00301	2.26e-19
AT2G01520	MLP328	-1.00304	6.47e-25
AT4G21140	AT4G21140	-1.00711	2.79e-06
AT4G39840	AT4G39840	-1.00907	5.36e-28
AT1G74630	PCMP-H71	-1.01179	0.106868
AT2G14290	AT2G14290	-1.0129	0.0229734
AT5G63660	PDF2.5	-1.01358	0.0873162
AT4G23150	CRK7	-1.01478	0.0407153
AT1G14640	AT1G14640	-1.01947	0.000465398
AT2G04050	DTXL1	-1.01947	1.26e-05
AT5G20160	AT5G20160	-1.02042	1.04e-18
AT3G09350	Fes1A	-1.02263	7.73e-16
AT4G22235	AT4G22235	-1.02335	0.0196949
AT1G04500	AT1G04500	-1.02396	0.131991
AT5G45580	AT5G45580	-1.02535	0.0725826
AT1G30960	ERG	-1.02618	2.91e-06
AT5G08350	AT5G08350	-1.02648	1.36e-12
AT2G03880	PCMP-H44	-1.02701	0.0701863
AT4G21830	MSRB7	-1.02908	3.92e-11
AT5G57500	AT5G57500	-1.02944	0.00783455
AT4G28703	AT4G28703	-1.03104	4.02e-05
AT2G19870	AT2G19870	-1.03243	3.74e-18
AT1G43980	PCMP-E58	-1.03841	0.0724584
AT1G15870	AT1G15870	-1.0415	0.0195608
AT5G64890	PEP2	-1.04326	2.9e-07
AT1G57590	PAE2	-1.04461	0.000263891
AT4G36880	CP1	-1.04499	0.0637936
AT4G22960	AT4G22960	-1.04541	0.000499581
AT5G39850	RPS9C	-1.04947	4.22e-09
AT2G24430	ANAC039	-1.05131	0.0127143
AT2G26390	AT2G26390	-1.05241	0.0353314
AT4G36830	HOS3	-1.05249	0.135085
AT5G28640	GIF1	-1.05343	0.000451976
AT1G23100	AT1G23100	-1.05482	5.34e-08
AT5G63690	AT5G63690	-1.05996	0.14651
AT4G30800	RPS11B	-1.06042	2.72e-09
AT1G66270	BGLU21	-1.06115	2.23e-31
AT2G37690	AT2G37690	-1.06244	1.91e-15
AT1G56680	AT1G56680	-1.06346	0.00100308
AT4G13420	POT5	-1.0648	0.0171874
AT2G19490	AT2G19490	-1.0653	4.91e-06
AT3G50130	AT3G50130	-1.07027	0.00994506
AT3G62690	ATL5	-1.0717	0.010492
AT4G26600	AT4G26600	-1.07242	1.64e-12
AT1G74500	PRE3	-1.07287	7.47e-05
AT2G32120	HSP70-8	-1.07293	0.000243869
AT3G50970	XERO2	-1.07578	2.18e-15
AT1G14260	AT1G14260	-1.07589	0.0143887
AT4G33170	PCMP-H53	-1.0828	0.014733
AT4G12400	HOP3	-1.089	3.07e-13
AT2G41800	AT2G41800	-1.09081	3.01e-11
AT3G18600	RH51	-1.09101	3.69e-22
AT5G61030	RBG3	-1.09302	5.06e-18
AT5G40030	AT5G40030	-1.09336	0.002747
AT3G05150	AT3G05150	-1.09341	0.00466194
AT4G12500	AT4G12500	-1.09449	0.0458743
AT5G14020	AT5G14020	-1.09517	0.0336286
AT4G16700	PSD1	-1.096	0.000335725
AT5G65690	PCK2	-1.09796	2.01e-15
AT5G06730	PER54	-1.09874	0.0019493
AT4G17660	AT4G17660	-1.10159	0.0155423
AT3G05650	AtRLP32	-1.10249	9.41e-05
AT3G12720	ATY53	-1.10468	0.146951
AT3G10530	AT3G10530	-1.10522	6.07e-12
AT1G51380	RH34	-1.10997	4.68e-05
AT1G78340	GSTU22	-1.11497	0.0232106
AT1G33960	AIG1	-1.11649	0.041883
AT1G74660	MIF1	-1.12723	0.000841332
AT5G60730	AT5G60730	-1.13298	8.14e-05
AT3G04770	RPSAB	-1.13464	1.76e-08
AT3G50850	AT3G50850	-1.13469	0.0197789
AT1G74400	PCMP-E68	-1.13613	0.0988708
AT3G02832	AT3G02832	-1.14472	0.0625162
AT2G43610	AT2G43610	-1.14988	3.22e-18
AT3G44750	HDT1	-1.15463	2.77e-32
AT1G59660	NUP98B	-1.15658	1.63e-16
AT3G28740	CYP81D11	-1.15769	9.04e-11
AT3G28890	AtRLP43	-1.15958	0.128404
AT5G02490	MED37D	-1.16275	1.25e-25
AT5G48390	ZIP4	-1.16285	0.0897203
AT4G00080	UNE11	-1.16486	0.000252737
AT5G51440	HSP23.5	-1.16554	3.3e-12
AT2G30130	LBD12	-1.16802	0.079286
AT5G19110	AT5G19110	-1.17248	2.67e-07
AT4G15680	GRXS4	-1.17387	0.0144207
AT1G74310	CLPB1	-1.17558	1.3e-25
AT4G36350	PAP25	-1.17787	0.0340802
AT2G05510	AT2G05510	-1.17902	0.00997861
AT3G45840	AT3G45840	-1.18014	0.000227951
AT5G43530	AT5G43530	-1.18267	0.145759
AT5G35110	AT5G35110	-1.18382	0.0740587
AT1G54050	HSP17.4B	-1.18561	6.66e-06
AT1G73160	AT1G73160	-1.18709	0.126204
AT4G15236	ABCG43	-1.18784	0.0015545
AT3G51680	SDR2A	-1.18947	0.0549127
AT2G01430	ATHB-17	-1.19369	0.00274822
AT4G15670	GRXS7	-1.19988	0.126038
AT3G48660	AT3G48660	-1.2028	0.143836
AT1G55205	AT1G55205	-1.20425	1.66e-05
AT3G10110	TIM22-1	-1.20523	2.97e-05
AT2G29125	RTFL2	-1.20663	0.0150418
AT5G59490	AT5G59490	-1.20677	8.94e-09
AT5G50300	AZG2	-1.20837	0.0379914
AT3G03060	AT3G03060	-1.21125	4.3e-12
AT3G13020	AT3G13020	-1.21133	1.08e-05
AT5G03350	AT5G03350	-1.21292	0.00211944
AT5G10572	SNOR77	-1.21337	0.0474433
AT2G39620	PCMP-E33	-1.21506	0.0792628
AT3G44326	AT3G44326	-1.21831	0.0014437
AT5G06760	LEA4-5	-1.21831	0.137394
AT5G42830	AT5G42830	-1.22119	1.01e-21
AT5G48070	XTH20	-1.22541	1.14e-15
AT1G67035	AT1G67035	-1.2255	0.0205125
AT3G09680	RPS23A	-1.22682	0.0401934
AT5G03860	MLS	-1.23439	0.0841093
AT1G15460	BOR4	-1.23517	0.0123713
AT4G15300	CYP702A2	-1.23721	0.0355217
AT2G02120	PDF2.1	-1.23831	4.91e-05
AT1G24090	AT1G24090	-1.24365	3.62e-05
AT1G53990	GLIP3	-1.24459	0.00336047
AT5G19340	AT5G19340	-1.24468	4.22e-10
AT1G78955	CAMS1	-1.24484	0.0790843
AT1G10480	ZFP5	-1.24578	0.00111943
AT4G22214	AT4G22214	-1.24836	0.000858727
AT4G25630	MED36A	-1.24911	1.21e-34
AT5G52670	AT5G52670	-1.25467	9.76e-06
AT2G27610	PCMP-H60	-1.25582	0.000766398
AT3G22830	HSFA6B	-1.26268	0.00602391
AT1G15760	AT1G15760	-1.26526	0.0489404
AT5G18220	AT5G18220	-1.26714	0.0555949
AT2G04515	AT2G04515	-1.2701	0.069252
AT1G53080	AT1G53080	-1.27427	2.16e-15
AT1G77010	PCMP-E5	-1.28304	0.0131125
AT3G55090	ABCG16	-1.28524	0.000115605
AT5G14580	PNP2	-1.28713	4.4e-17
AT2G29130	LAC2	-1.29812	0.0314695
AT2G12646	AT2G12646	-1.302	0.00725498
AT4G10530	AT4G10530	-1.30301	0.0874677
AT3G18610	NUCL2	-1.30512	0.00375239
AT3G09330	AT3G09330	-1.30543	0.132407
AT4G23590	AT4G23590	-1.31464	0.118723
AT1G29860	WRKY71	-1.31856	0.0504147
AT3G03910	GSH3	-1.32323	0.0499734
AT5G52640	HSP81-1	-1.33739	2.12e-37
AT3G14540	TPS19	-1.33875	0.0602098
AT2G43600	AT2G43600	-1.34017	0.111107
AT3G04320	AT3G04320	-1.34039	1.58e-06
AT4G11050	AtGH9C3	-1.34124	3.74e-05
AT2G32680	AtRLP23	-1.34601	0.00600825
AT1G80820	CCR2	-1.34636	5.38e-25
AT3G18000	NMT1	-1.34831	1.62e-28
AT3G17998	CPuORF30	-1.34831	1.62e-28
AT1G52690	AT1G52690	-1.35388	0.125989
AT1G04490	AT1G04490	-1.36045	0.000214403
AT3G14580	AT3G14580	-1.37061	0.000844027
AT1G70920	ATHB-X	-1.37609	0.0198961
AT4G15120	AT4G15120	-1.37654	8.48e-05
AT5G04370	NAMT1	-1.38046	0.0132602
AT1G44130	AT1G44130	-1.39221	0.00131372
AT4G39230	AT4G39230	-1.39484	2.92e-40
AT2G28190	CSD2	-1.39697	3.88e-23
AT5G58610	AT5G58610	-1.39847	0.00543388
AT5G59320	LTP3	-1.40684	0.0107673
AT1G51190	PLT2	-1.40746	0.117433
AT1G04330	AT1G04330	-1.40799	0.00865421
AT2G34240	AT2G34240	-1.40848	0.067863
AT2G29480	GSTU2	-1.41232	0.0337037
AT3G50640	AT3G50640	-1.41261	7.83e-06
AT4G17785	MYB39	-1.41436	0.103241
AT5G48570	FKBP65	-1.41545	1.05e-26
AT1G53163	AT1G53163	-1.42188	0.0284502
AT1G32970	AT1G32970	-1.42354	0.0649821
AT5G64900	PEP1	-1.43648	5.22e-13
AT5G16080	CXE17	-1.4488	0.0306691
AT5G17430	BBM	-1.45238	0.120646
AT1G17180	GSTU25	-1.4569	4.53e-11
AT2G33847	AT2G33847	-1.47057	0.00270273
AT1G64220	TOM7-2	-1.4752	7.52e-05
AT1G76640	CML39	-1.47696	0.0168077
AT3G60120	BGLU27	-1.47913	8.57e-05
AT3G21040	AT3G21040	-1.48224	0.0961431
AT3G46230	HSP17.4A	-1.4929	0.0200425
AT4G11780	AT4G11780	-1.49434	0.00082663
AT1G01190	CYP78A8	-1.51799	6.3e-05
AT1G79360	2002-10-01	-1.53071	8.5e-05
AT4G23515	AT4G23515	-1.53171	8.57e-05
AT2G34020	AT2G34020	-1.53504	3.1e-11
AT5G09980	PEP4	-1.54168	8.29e-05
AT3G55720	AT3G55720	-1.54296	0.000317908
AT4G11350	AT4G11350	-1.55964	2.13e-06
AT5G60310	LECRK110	-1.56245	0.025227
AT2G36650	AT2G36650	-1.56271	1.22e-12
AT4G27970	SLAH2	-1.56523	3.01e-22
AT1G50400	TOM40-2	-1.56646	0.0213647
AT5G38200	AT5G38200	-1.57139	2.52e-28
AT4G35200	AT4G35200	-1.58445	0.0242155
AT3G30350	RGF4	-1.59649	0.0382436
AT5G15300	PCMP-E40	-1.6041	0.00123815
AT4G28140	ERF054	-1.60739	0.0402061
AT4G15150	AT4G15150	-1.6235	1.25e-07
AT2G40340	DREB2C	-1.62465	0.00035663
AT1G70130	LECRK52	-1.63882	2.55e-05
AT5G24200	AT5G24200	-1.64759	2.44e-07
AT5G10760	AT5G10760	-1.65593	0.00511281
AT3G45960	EXLA3	-1.6594	1.08e-25
AT3G63350	HSFA7B	-1.68018	0.0384507
AT1G07400	HSP17.8	-1.69584	8.47e-09
AT1G59940	ARR3	-1.70351	0.000462063
AT4G11480	CRK32	-1.70826	6e-07
AT3G15357	AT3G15357	-1.73088	2.94e-09
AT2G44578	AT2G44578	-1.74209	0.00548486
AT5G47600	HSP14.7	-1.74224	0.0369629
AT3G44870	AT3G44870	-1.75631	0.000600607
AT3G27620	AOX1C	-1.76005	0.0457915
AT2G22860	PSK2	-1.77304	7.55e-08
AT2G04500	AT2G04500	-1.78119	7.05e-06
AT3G06490	MYB108	-1.79371	0.0185707
AT2G04070	DTXL2	-1.80358	3.07e-06
AT2G42720	AT2G42720	-1.81517	0.0315826
AT1G11925	AT1G11925	-1.82689	0.0208188
AT3G56790	AT3G56790	-1.85017	0.00147574
AT5G24640	AT5G24640	-1.85441	0.0100916
AT4G14368	AT4G14368	-1.88163	0.00392929
AT1G64160	DIR5	-1.8817	0.00239463
AT1G69920	GSTU12	-1.89281	1.67e-30
AT1G28360	ERF12	-1.91976	0.0226807
AT1G14040	PHO1;H3	-1.92059	6.36e-81
AT4G19720	AT4G19720	-1.92906	6.93e-09
AT3G48450	AT3G48450	-1.94665	8.72e-17
AT1G69050	AT1G69050	-1.95309	0.00865915
AT4G36620	GATA19	-1.95627	0.015253
AT5G58784	AT5G58784	-1.96235	0.0107569
AT1G14642	AT1G14642	-1.98892	0.0201321
AT2G03830	RGF8	-2.00462	0.0184786
AT4G37710	VQ29	-2.00575	1.07e-07
AT3G57260	BG2	-2.08157	0.00575965
AT5G28646	WVD2	-2.27585	0.00458251
AT3G59480	AT3G59480	-2.30145	6.37e-11
AT5G40000	AT5G40000	-2.39721	4.25e-14
AT1G69150	AT1G69150	-2.44046	2.29e-05
AT5G12020	HSP17.6	-2.8818	0.000810771
AT5G12030	HSP17.7	-3.26893	6.05e-05
AT2G26380	AT2G26380	-4.1991	3.4e-17
