# Supplementary material for: Comparative RNA-seq analysis of Arabidopsis thaliana response to AtPep1 and flg22, reveals the identification of PP2-B13 and ACLP1 as new members in pattern-triggered immunity
Source: PLoS One. 2024 Jun 4;19(6):e0297124. doi: 10.1371/journal.pone.0297124 (PMC11149889; doi:10.1371/journal.pone.0297124)
Supplement: S18 Table — (XLS) [file pone.0297124.s036.xls]

## Sheet: Supporting_S18_Table
Supporting_Table_S18_comparison the expression of the 20 candidate genes with Thieffry et al. (2022) and Bjornson et al. (2021) research work
Accession Number	log2FC in response to flg22 treatment	log2FC in response to AtPep1 treatment	log2FC in response to flg22; treatment found by Thieffry et al. (2022). Plant Cell. 4;34(7):2615-2637.	log2FC in response to flg22, 30 minutes aftertreatment; found by Bjornson et al. Nat Plants. 2021;7(5):579-586.	log2FC in response to AtPep1, 30 minutes after treatment; found by Bjornson et al. Nat Plants. 2021;7(5):579-586.
AT5G11140	8.97518	7.14031	5.13485	8.71073	6.30439
AT1G56240	6.97733	6.91095	4.11426	7.08478	6.67412
AT2G32200	6.57146	5.16218	1.54168	5.24552	3.70518
AT1G05675	6.17964	5.97188	2.84831	6.90256	6.9184
AT1G65385	6.01185	5.2804	NA	6.90256	6.9184
AT4G18195	5.9082	5.50896	2.70575	1.22091	1.07197
AT5G36925	5.72585	5.78087	2.1486	6.03189	4.52538
AT1G61470	5.03187	4.38478	3.13339	5.01152	4.96981
AT4G23215	4.9223	4.83246	2.78969	4.36888	3.63923
AT5G09876	4.83977	3.4823	3.43603	5.49281	3.51218
AT1G59865	4.79972	5.27729	NA	0.873956	0.509866
AT2G35658	4.79818	4.46888	4.70845	4.9281	4.17351
AT1G24145	4.71633	3.52029	3.84796	5.53474	3.47278
AT3G07195	4.58759	4.28252	4.03277	5.98745	5.1487
AT1G18300	4.4814	3.15319	3.17109	5.71863	3.64537
AT2G24165	4.47869	4.03998	NA	3.92583	2.89814
AT1G69900	4.34832	3.3191	1.0401	4.37408	2.7821
AT2G27389	4.28897	3.71525	1.9617	3.80884	2.84766
AT4G39580	4.16251	4.40726	1.97383	5.1096	4.77907
AT1G30755	3.83941	3.74068	3.69972	4.1652	3.87855
